# Supplementary material for: The impact of digital technology on entrepreneurship——Evidence from China General Social Survey
Source: PLoS One. 2024 Sep 24;19(9):e0310188. doi: 10.1371/journal.pone.0310188 (PMC11421822; doi:10.1371/journal.pone.0310188)
Supplement: S1 Data — (XLSX) [file pone.0310188.s001.xlsx]

## Sheet: Sheet1
s41	a59j	a59k	year	chy	chy1	chy2	tizhi	gender	dangyuan	edu	urban_huji	spouse	divorce	salary	age	age2	s42	s43	s44	s45	market	market1	market2	market3	market4	market5	industry	per_increase	qiye	chengjiaoe	zhuanli	rd	wushui	wuran_touzi	jianchengqu_area	chengshi_midu	internet	weisheng	shui	lvdi	keyun	per_road	chenzhen_touzi	higher	high	edu_budget	per_spend	x_17	sec_congye
上海市	企业	外资所有或外资控股	2013	0	0	0	0	0	0	9	1	0	0	10.4913	23	529	1	1	1	2	8.89	8.59	7.29	7.64	9.46	11.17	7208.59	7.21725	9962	4800000	32142	148500	84.4	63602	998.8	3701.6	493.5	9.92	32217	16446	491180	4.04	4959.9	3556	1430	14.0295	29036.2	36230.5	40.3032
上海市	企业	港澳台资或港澳台资控股	2013	0	0	0	0	1	0	10	1	0	0	10.7277	24	576	1	3	4	7	8.89	8.59	7.29	7.64	9.46	11.17	7208.59	7.21725	9962	4800000	32142	148500	84.4	63602	998.8	3701.6	493.5	9.92	32217	16446	491180	4.04	4959.9	3556	1430	14.0295	29036.2	36230.5	40.3032
上海市			2013	0	0	0	0	0	0	4	1	1	0	9.98045	55	3025	1	4	6	13	8.89	8.59	7.29	7.64	9.46	11.17	7208.59	7.21725	9962	4800000	32142	148500	84.4	63602	998.8	3701.6	493.5	9.92	32217	16446	491180	4.04	4959.9	3556	1430	14.0295	29036.2	36230.5	40.3032
上海市	无单位/自雇（包括个体户）	私有/民营或私有/民营控股	2013	0	0	0	0	1	0	9	1	1	0	10.8198	32	1024	1	4	6	13	8.89	8.59	7.29	7.64	9.46	11.17	7208.59	7.21725	9962	4800000	32142	148500	84.4	63602	998.8	3701.6	493.5	9.92	32217	16446	491180	4.04	4959.9	3556	1430	14.0295	29036.2	36230.5	40.3032
上海市	事业单位	国有或国有控股	2013	0	0	0	1	0	0	12	1	1	0	11.0821	32	1024	1	4	5	9	8.89	8.59	7.29	7.64	9.46	11.17	7208.59	7.21725	9962	4800000	32142	148500	84.4	63602	998.8	3701.6	493.5	9.92	32217	16446	491180	4.04	4959.9	3556	1430	14.0295	29036.2	36230.5	40.3032
上海市	企业	外资所有或外资控股	2013	0	0	0	0	0	0	12	1	0	0	10.6454	28	784	1	4	5	9	8.89	8.59	7.29	7.64	9.46	11.17	7208.59	7.21725	9962	4800000	32142	148500	84.4	63602	998.8	3701.6	493.5	9.92	32217	16446	491180	4.04	4959.9	3556	1430	14.0295	29036.2	36230.5	40.3032
上海市			2013	0	0	0	0	1	0	4	1	1	0	10.3859	62	3844	1	4	6	13	8.89	8.59	7.29	7.64	9.46	11.17	7208.59	7.21725	9962	4800000	32142	148500	84.4	63602	998.8	3701.6	493.5	9.92	32217	16446	491180	4.04	4959.9	3556	1430	14.0295	29036.2	36230.5	40.3032
上海市	企业	私有/民营或私有/民营控股	2013	0	0	0	0	0	0	12	1	0	0	16.1181	22	484	1	3	4	7	8.89	8.59	7.29	7.64	9.46	11.17	7208.59	7.21725	9962	4800000	32142	148500	84.4	63602	998.8	3701.6	493.5	9.92	32217	16446	491180	4.04	4959.9	3556	1430	14.0295	29036.2	36230.5	40.3032
上海市	企业	外资所有或外资控股	2013	0	0	0	0	1	1	13	1	0	0	11.5129	30	900	1	1	1	2	8.89	8.59	7.29	7.64	9.46	11.17	7208.59	7.21725	9962	4800000	32142	148500	84.4	63602	998.8	3701.6	493.5	9.92	32217	16446	491180	4.04	4959.9	3556	1430	14.0295	29036.2	36230.5	40.3032
上海市	企业	私有/民营或私有/民营控股	2013	0	0	0	0	0	0	10	1	1	0	11.0021	28	784	1	4	6	13	8.89	8.59	7.29	7.64	9.46	11.17	7208.59	7.21725	9962	4800000	32142	148500	84.4	63602	998.8	3701.6	493.5	9.92	32217	16446	491180	4.04	4959.9	3556	1430	14.0295	29036.2	36230.5	40.3032
上海市	事业单位	国有或国有控股	2013	0	0	0	1	1	1	12	1	1	0	11.0021	59	3481	1	4	5	9	8.89	8.59	7.29	7.64	9.46	11.17	7208.59	7.21725	9962	4800000	32142	148500	84.4	63602	998.8	3701.6	493.5	9.92	32217	16446	491180	4.04	4959.9	3556	1430	14.0295	29036.2	36230.5	40.3032
上海市	企业	外资所有或外资控股	2013	0	0	0	0	1	0	10	1	1	0	11.2898	45	2025	1	4	6	13	8.89	8.59	7.29	7.64	9.46	11.17	7208.59	7.21725	9962	4800000	32142	148500	84.4	63602	998.8	3701.6	493.5	9.92	32217	16446	491180	4.04	4959.9	3556	1430	14.0295	29036.2	36230.5	40.3032
上海市			2013	0	0	0	0	1	0	4	1	1	0	10.2036	60	3600	1	1	1	2	8.89	8.59	7.29	7.64	9.46	11.17	7208.59	7.21725	9962	4800000	32142	148500	84.4	63602	998.8	3701.6	493.5	9.92	32217	16446	491180	4.04	4959.9	3556	1430	14.0295	29036.2	36230.5	40.3032
上海市	企业	私有/民营或私有/民营控股	2013	0	0	0	0	0	0	5	1	1	0	11.2898	30	900	1	4	6	13	8.89	8.59	7.29	7.64	9.46	11.17	7208.59	7.21725	9962	4800000	32142	148500	84.4	63602	998.8	3701.6	493.5	9.92	32217	16446	491180	4.04	4959.9	3556	1430	14.0295	29036.2	36230.5	40.3032
上海市	企业	外资所有或外资控股	2013	0	0	0	0	0	0	11	1	1	0	10.3089	35	1225	1	4	5	9	8.89	8.59	7.29	7.64	9.46	11.17	7208.59	7.21725	9962	4800000	32142	148500	84.4	63602	998.8	3701.6	493.5	9.92	32217	16446	491180	4.04	4959.9	3556	1430	14.0295	29036.2	36230.5	40.3032
上海市	企业	私有/民营或私有/民营控股	2013	0	0	0	0	1	0	11	1	0	0	11.5129	30	900	1	3	4	7	8.89	8.59	7.29	7.64	9.46	11.17	7208.59	7.21725	9962	4800000	32142	148500	84.4	63602	998.8	3701.6	493.5	9.92	32217	16446	491180	4.04	4959.9	3556	1430	14.0295	29036.2	36230.5	40.3032
上海市			2013	0	0	0	0	1	0	6	1	1	0	9.79813	62	3844	1	4	6	13	8.89	8.59	7.29	7.64	9.46	11.17	7208.59	7.21725	9962	4800000	32142	148500	84.4	63602	998.8	3701.6	493.5	9.92	32217	16446	491180	4.04	4959.9	3556	1430	14.0295	29036.2	36230.5	40.3032
上海市	企业	私有/民营或私有/民营控股	2013	0	0	0	0	1	0	12	1	1	0	11.9829	33	1089	1	4	5	9	8.89	8.59	7.29	7.64	9.46	11.17	7208.59	7.21725	9962	4800000	32142	148500	84.4	63602	998.8	3701.6	493.5	9.92	32217	16446	491180	4.04	4959.9	3556	1430	14.0295	29036.2	36230.5	40.3032
上海市	企业	国有或国有控股	2013	0	0	0	1	0	0	12	1	1	0	12.2061	47	2209	1	4	6	13	8.89	8.59	7.29	7.64	9.46	11.17	7208.59	7.21725	9962	4800000	32142	148500	84.4	63602	998.8	3701.6	493.5	9.92	32217	16446	491180	4.04	4959.9	3556	1430	14.0295	29036.2	36230.5	40.3032
上海市	企业	私有/民营或私有/民营控股	2013	0	0	0	0	0	0	9	1	1	0	11.0021	45	2025	1	4	6	13	8.89	8.59	7.29	7.64	9.46	11.17	7208.59	7.21725	9962	4800000	32142	148500	84.4	63602	998.8	3701.6	493.5	9.92	32217	16446	491180	4.04	4959.9	3556	1430	14.0295	29036.2	36230.5	40.3032
上海市			2013	0	0	0	0	0	0	4	1	1	0	9.98045	61	3721	1	4	6	13	8.89	8.59	7.29	7.64	9.46	11.17	7208.59	7.21725	9962	4800000	32142	148500	84.4	63602	998.8	3701.6	493.5	9.92	32217	16446	491180	4.04	4959.9	3556	1430	14.0295	29036.2	36230.5	40.3032
上海市			2013	0	0	0	0	0	0	6	1	1	0	10.2036	55	3025	1	1	1	2	8.89	8.59	7.29	7.64	9.46	11.17	7208.59	7.21725	9962	4800000	32142	148500	84.4	63602	998.8	3701.6	493.5	9.92	32217	16446	491180	4.04	4959.9	3556	1430	14.0295	29036.2	36230.5	40.3032
上海市			2013	0	0	0	0	0	0	4	1	0	1	10.0345	60	3600	1	3	4	7	8.89	8.59	7.29	7.64	9.46	11.17	7208.59	7.21725	9962	4800000	32142	148500	84.4	63602	998.8	3701.6	493.5	9.92	32217	16446	491180	4.04	4959.9	3556	1430	14.0295	29036.2	36230.5	40.3032
上海市			2013	0	0	0	0	0	1	9	1	1	0	9.90349	61	3721	1	3	4	7	8.89	8.59	7.29	7.64	9.46	11.17	7208.59	7.21725	9962	4800000	32142	148500	84.4	63602	998.8	3701.6	493.5	9.92	32217	16446	491180	4.04	4959.9	3556	1430	14.0295	29036.2	36230.5	40.3032
上海市	无单位/自雇（包括个体户）	私有/民营或私有/民营控股	2013	0	0	0	0	1	1	8	1	1	0	10.779	53	2809	1	4	5	9	8.89	8.59	7.29	7.64	9.46	11.17	7208.59	7.21725	9962	4800000	32142	148500	84.4	63602	998.8	3701.6	493.5	9.92	32217	16446	491180	4.04	4959.9	3556	1430	14.0295	29036.2	36230.5	40.3032
上海市	无单位/自雇（包括个体户）	私有/民营或私有/民营控股	2013	0	0	0	0	1	0	4	1	1	0	9.39266	44	1936	1	3	4	7	8.89	8.59	7.29	7.64	9.46	11.17	7208.59	7.21725	9962	4800000	32142	148500	84.4	63602	998.8	3701.6	493.5	9.92	32217	16446	491180	4.04	4959.9	3556	1430	14.0295	29036.2	36230.5	40.3032
上海市	企业	国有或国有控股	2013	0	0	0	1	0	0	9	0	0	0	10.5966	27	729	1	4	5	9	8.89	8.59	7.29	7.64	9.46	11.17	7208.59	7.21725	9962	4800000	32142	148500	84.4	63602	998.8	3701.6	493.5	9.92	32217	16446	491180	4.04	4959.9	3556	1430	14.0295	29036.2	36230.5	40.3032
上海市	党政机关		2013	0	0	0	1	1	0	6	1	1	0	9.57498	54	2916	1	3	4	7	8.89	8.59	7.29	7.64	9.46	11.17	7208.59	7.21725	9962	4800000	32142	148500	84.4	63602	998.8	3701.6	493.5	9.92	32217	16446	491180	4.04	4959.9	3556	1430	14.0295	29036.2	36230.5	40.3032
上海市	无单位/自雇（包括个体户）	私有/民营或私有/民营控股	2013	1	1	0	0	0	0	3	0	1	0	12.2061	45	2025	1	4	6	13	8.89	8.59	7.29	7.64	9.46	11.17	7208.59	7.21725	9962	4800000	32142	148500	84.4	63602	998.8	3701.6	493.5	9.92	32217	16446	491180	4.04	4959.9	3556	1430	14.0295	29036.2	36230.5	40.3032
上海市			2013	0	0	0	0	1	0	4	1	1	0	10.1674	57	3249	1	4	5	9	8.89	8.59	7.29	7.64	9.46	11.17	7208.59	7.21725	9962	4800000	32142	148500	84.4	63602	998.8	3701.6	493.5	9.92	32217	16446	491180	4.04	4959.9	3556	1430	14.0295	29036.2	36230.5	40.3032
上海市	事业单位	国有或国有控股	2013	0	0	0	1	0	0	12	1	1	0	9.39266	48	2304	1	4	6	13	8.89	8.59	7.29	7.64	9.46	11.17	7208.59	7.21725	9962	4800000	32142	148500	84.4	63602	998.8	3701.6	493.5	9.92	32217	16446	491180	4.04	4959.9	3556	1430	14.0295	29036.2	36230.5	40.3032
上海市	企业	集体所有或集体控股	2013	0	0	0	0	1	1	11	1	0	1	12.2061	35	1225	1	1	1	2	8.89	8.59	7.29	7.64	9.46	11.17	7208.59	7.21725	9962	4800000	32142	148500	84.4	63602	998.8	3701.6	493.5	9.92	32217	16446	491180	4.04	4959.9	3556	1430	14.0295	29036.2	36230.5	40.3032
上海市	企业	国有或国有控股	2013	0	0	0	1	1	0	11	1	1	0	11.5129	36	1296	1	1	1	2	8.89	8.59	7.29	7.64	9.46	11.17	7208.59	7.21725	9962	4800000	32142	148500	84.4	63602	998.8	3701.6	493.5	9.92	32217	16446	491180	4.04	4959.9	3556	1430	14.0295	29036.2	36230.5	40.3032
上海市			2013	0	0	0	0	1	0	4	1	1	0	8.9872	53	2809	1	1	1	2	8.89	8.59	7.29	7.64	9.46	11.17	7208.59	7.21725	9962	4800000	32142	148500	84.4	63602	998.8	3701.6	493.5	9.92	32217	16446	491180	4.04	4959.9	3556	1430	14.0295	29036.2	36230.5	40.3032
上海市			2013	0	0	0	0	0	0	4	1	1	0	9.95228	54	2916	1	1	1	2	8.89	8.59	7.29	7.64	9.46	11.17	7208.59	7.21725	9962	4800000	32142	148500	84.4	63602	998.8	3701.6	493.5	9.92	32217	16446	491180	4.04	4959.9	3556	1430	14.0295	29036.2	36230.5	40.3032
上海市	企业	港澳台资或港澳台资控股	2013	0	0	0	0	1	0	11	1	0	1	11.5129	40	1600	1	1	1	2	8.89	8.59	7.29	7.64	9.46	11.17	7208.59	7.21725	9962	4800000	32142	148500	84.4	63602	998.8	3701.6	493.5	9.92	32217	16446	491180	4.04	4959.9	3556	1430	14.0295	29036.2	36230.5	40.3032
上海市	企业	港澳台资或港澳台资控股	2013	0	0	0	0	0	0	6	1	1	0	9.74097	35	1225	1	3	4	7	8.89	8.59	7.29	7.64	9.46	11.17	7208.59	7.21725	9962	4800000	32142	148500	84.4	63602	998.8	3701.6	493.5	9.92	32217	16446	491180	4.04	4959.9	3556	1430	14.0295	29036.2	36230.5	40.3032
上海市	党政机关		2013	0	0	0	1	1	1	7	1	1	0	11.6952	55	3025	1	1	1	2	8.89	8.59	7.29	7.64	9.46	11.17	7208.59	7.21725	9962	4800000	32142	148500	84.4	63602	998.8	3701.6	493.5	9.92	32217	16446	491180	4.04	4959.9	3556	1430	14.0295	29036.2	36230.5	40.3032
上海市	企业	外资所有或外资控股	2013	0	0	0	0	0	0	11	1	0	0	12.4292	29	841	1	1	1	2	8.89	8.59	7.29	7.64	9.46	11.17	7208.59	7.21725	9962	4800000	32142	148500	84.4	63602	998.8	3701.6	493.5	9.92	32217	16446	491180	4.04	4959.9	3556	1430	14.0295	29036.2	36230.5	40.3032
上海市	无单位/自雇（包括个体户）	其他	2013	1	1	0	0	1	1	10	1	0	1	10.8198	58	3364	1	4	5	9	8.89	8.59	7.29	7.64	9.46	11.17	7208.59	7.21725	9962	4800000	32142	148500	84.4	63602	998.8	3701.6	493.5	9.92	32217	16446	491180	4.04	4959.9	3556	1430	14.0295	29036.2	36230.5	40.3032
上海市			2013	0	0	0	0	1	0	7	1	1	0		42	1764	1	4	5	9	8.89	8.59	7.29	7.64	9.46	11.17	7208.59	7.21725	9962	4800000	32142	148500	84.4	63602	998.8	3701.6	493.5	9.92	32217	16446	491180	4.04	4959.9	3556	1430	14.0295	29036.2	36230.5	40.3032
上海市	企业	集体所有或集体控股	2013	0	0	0	0	1	0	11	1	0	0	9.68034	28	784	1	1	1	2	8.89	8.59	7.29	7.64	9.46	11.17	7208.59	7.21725	9962	4800000	32142	148500	84.4	63602	998.8	3701.6	493.5	9.92	32217	16446	491180	4.04	4959.9	3556	1430	14.0295	29036.2	36230.5	40.3032
上海市			2013	0	0	0	0	1	1	9	1	1	0		53	2809	1	4	6	13	8.89	8.59	7.29	7.64	9.46	11.17	7208.59	7.21725	9962	4800000	32142	148500	84.4	63602	998.8	3701.6	493.5	9.92	32217	16446	491180	4.04	4959.9	3556	1430	14.0295	29036.2	36230.5	40.3032
上海市	企业	国有或国有控股	2013	0	0	0	1	0	0	6	1	1	0	10.7536	55	3025	1	4	6	13	8.89	8.59	7.29	7.64	9.46	11.17	7208.59	7.21725	9962	4800000	32142	148500	84.4	63602	998.8	3701.6	493.5	9.92	32217	16446	491180	4.04	4959.9	3556	1430	14.0295	29036.2	36230.5	40.3032
上海市	企业	国有或国有控股	2013	0	0	0	1	1	0	4	1	1	0	10.6213	56	3136	1	3	4	7	8.89	8.59	7.29	7.64	9.46	11.17	7208.59	7.21725	9962	4800000	32142	148500	84.4	63602	998.8	3701.6	493.5	9.92	32217	16446	491180	4.04	4959.9	3556	1430	14.0295	29036.2	36230.5	40.3032
上海市	企业	私有/民营或私有/民营控股	2013	0	0	0	0	1	0	12	1	0	0	11.6952	31	961	1	1	1	2	8.89	8.59	7.29	7.64	9.46	11.17	7208.59	7.21725	9962	4800000	32142	148500	84.4	63602	998.8	3701.6	493.5	9.92	32217	16446	491180	4.04	4959.9	3556	1430	14.0295	29036.2	36230.5	40.3032
上海市	企业	国有或国有控股	2013	0	0	0	1	1	1	9	1	0	1	11.0021	49	2401	1	3	4	7	8.89	8.59	7.29	7.64	9.46	11.17	7208.59	7.21725	9962	4800000	32142	148500	84.4	63602	998.8	3701.6	493.5	9.92	32217	16446	491180	4.04	4959.9	3556	1430	14.0295	29036.2	36230.5	40.3032
上海市			2013	0	0	0	0	1	0	4	1	1	0	10.0858	58	3364	1	4	6	13	8.89	8.59	7.29	7.64	9.46	11.17	7208.59	7.21725	9962	4800000	32142	148500	84.4	63602	998.8	3701.6	493.5	9.92	32217	16446	491180	4.04	4959.9	3556	1430	14.0295	29036.2	36230.5	40.3032
上海市	无单位/自雇（包括个体户）	私有/民营或私有/民营控股	2013	0	0	0	0	0	0	4	0	0	0	10.4913	25	625	1	4	5	9	8.89	8.59	7.29	7.64	9.46	11.17	7208.59	7.21725	9962	4800000	32142	148500	84.4	63602	998.8	3701.6	493.5	9.92	32217	16446	491180	4.04	4959.9	3556	1430	14.0295	29036.2	36230.5	40.3032
上海市	无单位/自雇（包括个体户）	私有/民营或私有/民营控股	2013	0	0	0	0	0	0	7	1	0	1	10.5966	64	4096	1	4	5	9	8.89	8.59	7.29	7.64	9.46	11.17	7208.59	7.21725	9962	4800000	32142	148500	84.4	63602	998.8	3701.6	493.5	9.92	32217	16446	491180	4.04	4959.9	3556	1430	14.0295	29036.2	36230.5	40.3032
上海市	企业	国有或国有控股	2013	0	0	0	1	0	0	6	1	1	0	9.92329	50	2500	1	3	4	7	8.89	8.59	7.29	7.64	9.46	11.17	7208.59	7.21725	9962	4800000	32142	148500	84.4	63602	998.8	3701.6	493.5	9.92	32217	16446	491180	4.04	4959.9	3556	1430	14.0295	29036.2	36230.5	40.3032
上海市			2013	0	0	0	0	1	0	9	1	1	0	9.61581	57	3249	1	3	4	7	8.89	8.59	7.29	7.64	9.46	11.17	7208.59	7.21725	9962	4800000	32142	148500	84.4	63602	998.8	3701.6	493.5	9.92	32217	16446	491180	4.04	4959.9	3556	1430	14.0295	29036.2	36230.5	40.3032
上海市	无单位/自雇（包括个体户）	私有/民营或私有/民营控股	2013	1	0	1	0	1	0	4	0	1	0	9.90349	52	2704	1	3	4	7	8.89	8.59	7.29	7.64	9.46	11.17	7208.59	7.21725	9962	4800000	32142	148500	84.4	63602	998.8	3701.6	493.5	9.92	32217	16446	491180	4.04	4959.9	3556	1430	14.0295	29036.2	36230.5	40.3032
上海市	无单位/自雇（包括个体户）	私有/民营或私有/民营控股	2013	0	0	0	0	0	0	9	1	1	0	10.5713	28	784	1	4	5	9	8.89	8.59	7.29	7.64	9.46	11.17	7208.59	7.21725	9962	4800000	32142	148500	84.4	63602	998.8	3701.6	493.5	9.92	32217	16446	491180	4.04	4959.9	3556	1430	14.0295	29036.2	36230.5	40.3032
上海市	无单位/自雇（包括个体户）	私有/民营或私有/民营控股	2013	0	0	0	0	0	0	11	1	1	0	11.0021	32	1024	1	4	6	13	8.89	8.59	7.29	7.64	9.46	11.17	7208.59	7.21725	9962	4800000	32142	148500	84.4	63602	998.8	3701.6	493.5	9.92	32217	16446	491180	4.04	4959.9	3556	1430	14.0295	29036.2	36230.5	40.3032
上海市	企业	外资所有或外资控股	2013	0	0	0	0	0	0	10	1	0	0	11.0413	28	784	1	4	5	9	8.89	8.59	7.29	7.64	9.46	11.17	7208.59	7.21725	9962	4800000	32142	148500	84.4	63602	998.8	3701.6	493.5	9.92	32217	16446	491180	4.04	4959.9	3556	1430	14.0295	29036.2	36230.5	40.3032
上海市			2013	0	0	0	0	1	0	6	1	1	0	10.1023	65	4225	1	1	1	2	8.89	8.59	7.29	7.64	9.46	11.17	7208.59	7.21725	9962	4800000	32142	148500	84.4	63602	998.8	3701.6	493.5	9.92	32217	16446	491180	4.04	4959.9	3556	1430	14.0295	29036.2	36230.5	40.3032
上海市	事业单位	集体所有或集体控股	2013	0	0	0	1	0	0	9	1	1	0	9.86266	38	1444	1	1	1	2	8.89	8.59	7.29	7.64	9.46	11.17	7208.59	7.21725	9962	4800000	32142	148500	84.4	63602	998.8	3701.6	493.5	9.92	32217	16446	491180	4.04	4959.9	3556	1430	14.0295	29036.2	36230.5	40.3032
上海市	企业	国有或国有控股	2013	0	0	0	1	1	1	9	1	1	0	11.5129	58	3364	1	4	6	13	8.89	8.59	7.29	7.64	9.46	11.17	7208.59	7.21725	9962	4800000	32142	148500	84.4	63602	998.8	3701.6	493.5	9.92	32217	16446	491180	4.04	4959.9	3556	1430	14.0295	29036.2	36230.5	40.3032
上海市	企业	国有或国有控股	2013	0	0	0	1	1	1	8	1	1	0	11.0021	44	1936	1	1	1	2	8.89	8.59	7.29	7.64	9.46	11.17	7208.59	7.21725	9962	4800000	32142	148500	84.4	63602	998.8	3701.6	493.5	9.92	32217	16446	491180	4.04	4959.9	3556	1430	14.0295	29036.2	36230.5	40.3032
上海市	企业	外资所有或外资控股	2013	0	0	0	0	1	0	12	1	1	0	12.2061	33	1089	1	4	6	13	8.89	8.59	7.29	7.64	9.46	11.17	7208.59	7.21725	9962	4800000	32142	148500	84.4	63602	998.8	3701.6	493.5	9.92	32217	16446	491180	4.04	4959.9	3556	1430	14.0295	29036.2	36230.5	40.3032
上海市	企业	国有或国有控股	2013	0	0	0	1	1	0	6	1	1	0	10.8198	52	2704	1	4	5	9	8.89	8.59	7.29	7.64	9.46	11.17	7208.59	7.21725	9962	4800000	32142	148500	84.4	63602	998.8	3701.6	493.5	9.92	32217	16446	491180	4.04	4959.9	3556	1430	14.0295	29036.2	36230.5	40.3032
上海市			2013	0	0	0	0	0	0	6	1	1	0	16.1181	41	1681	1	4	5	9	8.89	8.59	7.29	7.64	9.46	11.17	7208.59	7.21725	9962	4800000	32142	148500	84.4	63602	998.8	3701.6	493.5	9.92	32217	16446	491180	4.04	4959.9	3556	1430	14.0295	29036.2	36230.5	40.3032
上海市			2013	0	0	0	0	0	0	4	1	1	0	9.85219	57	3249	1	4	5	9	8.89	8.59	7.29	7.64	9.46	11.17	7208.59	7.21725	9962	4800000	32142	148500	84.4	63602	998.8	3701.6	493.5	9.92	32217	16446	491180	4.04	4959.9	3556	1430	14.0295	29036.2	36230.5	40.3032
上海市	企业	私有/民营或私有/民营控股	2013	0	0	0	0	1	1	9	1	1	0	11.9184	62	3844	1	4	6	13	8.89	8.59	7.29	7.64	9.46	11.17	7208.59	7.21725	9962	4800000	32142	148500	84.4	63602	998.8	3701.6	493.5	9.92	32217	16446	491180	4.04	4959.9	3556	1430	14.0295	29036.2	36230.5	40.3032
上海市			2013	0	0	0	0	0	0	3	1	1	0	9.92329	64	4096	1	4	5	9	8.89	8.59	7.29	7.64	9.46	11.17	7208.59	7.21725	9962	4800000	32142	148500	84.4	63602	998.8	3701.6	493.5	9.92	32217	16446	491180	4.04	4959.9	3556	1430	14.0295	29036.2	36230.5	40.3032
上海市	企业	外资所有或外资控股	2013	0	0	0	0	1	0	7	1	0	0	9.90349	25	625	1	3	4	7	8.89	8.59	7.29	7.64	9.46	11.17	7208.59	7.21725	9962	4800000	32142	148500	84.4	63602	998.8	3701.6	493.5	9.92	32217	16446	491180	4.04	4959.9	3556	1430	14.0295	29036.2	36230.5	40.3032
上海市			2013	0	0	0	0	1	0	6	1	1	0	10.0858	54	2916	1	1	1	2	8.89	8.59	7.29	7.64	9.46	11.17	7208.59	7.21725	9962	4800000	32142	148500	84.4	63602	998.8	3701.6	493.5	9.92	32217	16446	491180	4.04	4959.9	3556	1430	14.0295	29036.2	36230.5	40.3032
上海市			2013	0	0	0	0	0	0	6	1	1	0	9.79813	51	2601	1	1	1	2	8.89	8.59	7.29	7.64	9.46	11.17	7208.59	7.21725	9962	4800000	32142	148500	84.4	63602	998.8	3701.6	493.5	9.92	32217	16446	491180	4.04	4959.9	3556	1430	14.0295	29036.2	36230.5	40.3032
上海市	企业	外资所有或外资控股	2013	0	0	0	0	0	0	9	1	1	0		37	1369	1	4	5	9	8.89	8.59	7.29	7.64	9.46	11.17	7208.59	7.21725	9962	4800000	32142	148500	84.4	63602	998.8	3701.6	493.5	9.92	32217	16446	491180	4.04	4959.9	3556	1430	14.0295	29036.2	36230.5	40.3032
上海市	事业单位	国有或国有控股	2013	0	0	0	1	1	1	11	1	1	0	10.8198	63	3969	1	3	4	7	8.89	8.59	7.29	7.64	9.46	11.17	7208.59	7.21725	9962	4800000	32142	148500	84.4	63602	998.8	3701.6	493.5	9.92	32217	16446	491180	4.04	4959.9	3556	1430	14.0295	29036.2	36230.5	40.3032
上海市	企业	国有或国有控股	2013	0	0	0	1	0	1	6	1	1	0	10.4913	48	2304	1	3	4	7	8.89	8.59	7.29	7.64	9.46	11.17	7208.59	7.21725	9962	4800000	32142	148500	84.4	63602	998.8	3701.6	493.5	9.92	32217	16446	491180	4.04	4959.9	3556	1430	14.0295	29036.2	36230.5	40.3032
上海市			2013	0	0	0	0	0	0	4	1	0	0	10.0631	56	3136	1	4	5	9	8.89	8.59	7.29	7.64	9.46	11.17	7208.59	7.21725	9962	4800000	32142	148500	84.4	63602	998.8	3701.6	493.5	9.92	32217	16446	491180	4.04	4959.9	3556	1430	14.0295	29036.2	36230.5	40.3032
上海市	企业	国有或国有控股	2013	0	0	0	1	1	0	4	1	1	0	11.0021	56	3136	1	3	4	7	8.89	8.59	7.29	7.64	9.46	11.17	7208.59	7.21725	9962	4800000	32142	148500	84.4	63602	998.8	3701.6	493.5	9.92	32217	16446	491180	4.04	4959.9	3556	1430	14.0295	29036.2	36230.5	40.3032
上海市	企业	国有或国有控股	2015	0	0	0	1	0	0	6	1	1	0	10.5966	54	2916	1	4	6	13	8.7	7.72	7.51	7.64	9.18	11.28	7097.76	7.10629	9772	5200000	37139	153361	91.3	115915	998.8	3753.65	541	6.21	34904	16848	507933	4.08	5114.6	3481	1389	15.5102	31144.1	40188.3	39.4406
上海市	企业	私有/民营或私有/民营控股	2015	1	0	1	0	1	0	9	1	0	0	10.8198	22	484	1	8	11	25	8.7	7.72	7.51	7.64	9.18	11.28	7097.76	7.10629	9772	5200000	37139	153361	91.3	115915	998.8	3753.65	541	6.21	34904	16848	507933	4.08	5114.6	3481	1389	15.5102	31144.1	40188.3	39.4406
上海市	企业	国有或国有控股	2015	0	0	0	1	1	1	6	1	1	0	11.2898	58	3364	1	5	7	14	8.7	7.72	7.51	7.64	9.18	11.28	7097.76	7.10629	9772	5200000	37139	153361	91.3	115915	998.8	3753.65	541	6.21	34904	16848	507933	4.08	5114.6	3481	1389	15.5102	31144.1	40188.3	39.4406
上海市			2015	0	0	0	0	0	0	9	1	1	0	10.8198	48	2304	1	6	8	16	8.7	7.72	7.51	7.64	9.18	11.28	7097.76	7.10629	9772	5200000	37139	153361	91.3	115915	998.8	3753.65	541	6.21	34904	16848	507933	4.08	5114.6	3481	1389	15.5102	31144.1	40188.3	39.4406
上海市	社会团体、居/村委会	其他	2015	0	0	0	0	1	1	9	1	1	0	10.8198	60	3600	1	8	11	24	8.7	7.72	7.51	7.64	9.18	11.28	7097.76	7.10629	9772	5200000	37139	153361	91.3	115915	998.8	3753.65	541	6.21	34904	16848	507933	4.08	5114.6	3481	1389	15.5102	31144.1	40188.3	39.4406
上海市	企业	私有/民营或私有/民营控股	2015	0	0	0	0	1	0	12	1	1	0	11.2898	29	841	1	4	5	9	8.7	7.72	7.51	7.64	9.18	11.28	7097.76	7.10629	9772	5200000	37139	153361	91.3	115915	998.8	3753.65	541	6.21	34904	16848	507933	4.08	5114.6	3481	1389	15.5102	31144.1	40188.3	39.4406
上海市	企业	私有/民营或私有/民营控股	2015	0	0	0	0	1	0	8	1	1	0	9.61581	56	3136	1	8	11	25	8.7	7.72	7.51	7.64	9.18	11.28	7097.76	7.10629	9772	5200000	37139	153361	91.3	115915	998.8	3753.65	541	6.21	34904	16848	507933	4.08	5114.6	3481	1389	15.5102	31144.1	40188.3	39.4406
上海市			2015	0	0	0	0	0	0	6	1	1	0	10.0858	53	2809	1	4	5	9	8.7	7.72	7.51	7.64	9.18	11.28	7097.76	7.10629	9772	5200000	37139	153361	91.3	115915	998.8	3753.65	541	6.21	34904	16848	507933	4.08	5114.6	3481	1389	15.5102	31144.1	40188.3	39.4406
上海市			2015	0	0	0	0	0	0	12	1	0	0		22	484	1	1	1	2	8.7	7.72	7.51	7.64	9.18	11.28	7097.76	7.10629	9772	5200000	37139	153361	91.3	115915	998.8	3753.65	541	6.21	34904	16848	507933	4.08	5114.6	3481	1389	15.5102	31144.1	40188.3	39.4406
上海市	企业	国有或国有控股	2015	0	0	0	1	1	0	6	1	1	0	10.9151	54	2916	1	5	7	15	8.7	7.72	7.51	7.64	9.18	11.28	7097.76	7.10629	9772	5200000	37139	153361	91.3	115915	998.8	3753.65	541	6.21	34904	16848	507933	4.08	5114.6	3481	1389	15.5102	31144.1	40188.3	39.4406
上海市			2015	0	0	0	0	0	0	12	1	0	0	10.1266	23	529	1	8	10	22	8.7	7.72	7.51	7.64	9.18	11.28	7097.76	7.10629	9772	5200000	37139	153361	91.3	115915	998.8	3753.65	541	6.21	34904	16848	507933	4.08	5114.6	3481	1389	15.5102	31144.1	40188.3	39.4406
上海市	企业	私有/民营或私有/民营控股	2015	0	0	0	0	1	0	12	1	0	0	11.9184	26	676	1	3	3	5	8.7	7.72	7.51	7.64	9.18	11.28	7097.76	7.10629	9772	5200000	37139	153361	91.3	115915	998.8	3753.65	541	6.21	34904	16848	507933	4.08	5114.6	3481	1389	15.5102	31144.1	40188.3	39.4406
上海市			2015	0	0	0	0	1	0	6	1	1	0	9.08975	58	3364	1	2	2	4	8.7	7.72	7.51	7.64	9.18	11.28	7097.76	7.10629	9772	5200000	37139	153361	91.3	115915	998.8	3753.65	541	6.21	34904	16848	507933	4.08	5114.6	3481	1389	15.5102	31144.1	40188.3	39.4406
上海市	企业	私有/民营或私有/民营控股	2015	1	1	0	0	1	0	4	1	0	0	9.21034	53	2809	1	5	7	15	8.7	7.72	7.51	7.64	9.18	11.28	7097.76	7.10629	9772	5200000	37139	153361	91.3	115915	998.8	3753.65	541	6.21	34904	16848	507933	4.08	5114.6	3481	1389	15.5102	31144.1	40188.3	39.4406
上海市	无单位/自雇（包括个体户）	私有/民营或私有/民营控股	2015	0	0	0	0	1	0	4	0	1	0	10.7144	30	900	1	8	11	25	8.7	7.72	7.51	7.64	9.18	11.28	7097.76	7.10629	9772	5200000	37139	153361	91.3	115915	998.8	3753.65	541	6.21	34904	16848	507933	4.08	5114.6	3481	1389	15.5102	31144.1	40188.3	39.4406
上海市			2015	0	0	0	0	0	0	4	1	1	0	10.0345	53	2809	1	7	9	20	8.7	7.72	7.51	7.64	9.18	11.28	7097.76	7.10629	9772	5200000	37139	153361	91.3	115915	998.8	3753.65	541	6.21	34904	16848	507933	4.08	5114.6	3481	1389	15.5102	31144.1	40188.3	39.4406
上海市	企业	国有或国有控股	2015	0	0	0	1	1	1	9	1	1	0	11.9184	50	2500	1	6	8	17	8.7	7.72	7.51	7.64	9.18	11.28	7097.76	7.10629	9772	5200000	37139	153361	91.3	115915	998.8	3753.65	541	6.21	34904	16848	507933	4.08	5114.6	3481	1389	15.5102	31144.1	40188.3	39.4406
上海市			2015	0	0	0	0	1	0	4	1	0	1	10.2256	58	3364	1	4	5	10	8.7	7.72	7.51	7.64	9.18	11.28	7097.76	7.10629	9772	5200000	37139	153361	91.3	115915	998.8	3753.65	541	6.21	34904	16848	507933	4.08	5114.6	3481	1389	15.5102	31144.1	40188.3	39.4406
上海市			2015	0	0	0	0	1	1	6	1	0	1	10.5966	61	3721	1	4	6	13	8.7	7.72	7.51	7.64	9.18	11.28	7097.76	7.10629	9772	5200000	37139	153361	91.3	115915	998.8	3753.65	541	6.21	34904	16848	507933	4.08	5114.6	3481	1389	15.5102	31144.1	40188.3	39.4406
上海市	事业单位	国有或国有控股	2015	0	0	0	1	0	1	13	1	1	0	12.6115	33	1089	1	6	8	17	8.7	7.72	7.51	7.64	9.18	11.28	7097.76	7.10629	9772	5200000	37139	153361	91.3	115915	998.8	3753.65	541	6.21	34904	16848	507933	4.08	5114.6	3481	1389	15.5102	31144.1	40188.3	39.4406
上海市	企业	私有/民营或私有/民营控股	2015	0	0	0	0	1	0	10	1	0	1	11.3386	38	1444	1	6	8	16	8.7	7.72	7.51	7.64	9.18	11.28	7097.76	7.10629	9772	5200000	37139	153361	91.3	115915	998.8	3753.65	541	6.21	34904	16848	507933	4.08	5114.6	3481	1389	15.5102	31144.1	40188.3	39.4406
上海市	企业	私有/民营或私有/民营控股	2015	0	0	0	0	1	0	12	1	1	0	12.8992	33	1089	1	3	3	6	8.7	7.72	7.51	7.64	9.18	11.28	7097.76	7.10629	9772	5200000	37139	153361	91.3	115915	998.8	3753.65	541	6.21	34904	16848	507933	4.08	5114.6	3481	1389	15.5102	31144.1	40188.3	39.4406
上海市			2015	0	0	0	0	0	0	6	1	1	0	10.0345	53	2809	1	3	3	5	8.7	7.72	7.51	7.64	9.18	11.28	7097.76	7.10629	9772	5200000	37139	153361	91.3	115915	998.8	3753.65	541	6.21	34904	16848	507933	4.08	5114.6	3481	1389	15.5102	31144.1	40188.3	39.4406
上海市			2015	0	0	0	0	0	0	6	1	0	0	8.85366	48	2304	1	2	2	4	8.7	7.72	7.51	7.64	9.18	11.28	7097.76	7.10629	9772	5200000	37139	153361	91.3	115915	998.8	3753.65	541	6.21	34904	16848	507933	4.08	5114.6	3481	1389	15.5102	31144.1	40188.3	39.4406
上海市	事业单位	国有或国有控股	2015	0	0	0	1	1	0	6	1	1	0	9.90349	57	3249	1	4	5	10	8.7	7.72	7.51	7.64	9.18	11.28	7097.76	7.10629	9772	5200000	37139	153361	91.3	115915	998.8	3753.65	541	6.21	34904	16848	507933	4.08	5114.6	3481	1389	15.5102	31144.1	40188.3	39.4406
上海市	企业	私有/民营或私有/民营控股	2015	0	0	0	0	0	0	10	1	0	0	10.5966	27	729	1	6	8	16	8.7	7.72	7.51	7.64	9.18	11.28	7097.76	7.10629	9772	5200000	37139	153361	91.3	115915	998.8	3753.65	541	6.21	34904	16848	507933	4.08	5114.6	3481	1389	15.5102	31144.1	40188.3	39.4406
上海市	无单位/自雇（包括个体户）	其他	2015	1	1	0	0	1	0	11	1	0	0	11.5129	44	1936	1	8	10	23	8.7	7.72	7.51	7.64	9.18	11.28	7097.76	7.10629	9772	5200000	37139	153361	91.3	115915	998.8	3753.65	541	6.21	34904	16848	507933	4.08	5114.6	3481	1389	15.5102	31144.1	40188.3	39.4406
上海市	企业	私有/民营或私有/民营控股	2015	0	0	0	0	0	0	9	0	0	0	10.5966	37	1369	1	5	7	15	8.7	7.72	7.51	7.64	9.18	11.28	7097.76	7.10629	9772	5200000	37139	153361	91.3	115915	998.8	3753.65	541	6.21	34904	16848	507933	4.08	5114.6	3481	1389	15.5102	31144.1	40188.3	39.4406
上海市	党政机关		2015	0	0	0	1	0	0	6	1	1	0	9.90349	44	1936	1	3	3	5	8.7	7.72	7.51	7.64	9.18	11.28	7097.76	7.10629	9772	5200000	37139	153361	91.3	115915	998.8	3753.65	541	6.21	34904	16848	507933	4.08	5114.6	3481	1389	15.5102	31144.1	40188.3	39.4406
上海市	企业	私有/民营或私有/民营控股	2015	1	0	1	0	0	0	10	1	1	0	12.2061	35	1225	1	8	10	22	8.7	7.72	7.51	7.64	9.18	11.28	7097.76	7.10629	9772	5200000	37139	153361	91.3	115915	998.8	3753.65	541	6.21	34904	16848	507933	4.08	5114.6	3481	1389	15.5102	31144.1	40188.3	39.4406
上海市	企业	私有/民营或私有/民营控股	2015	0	0	0	0	1	0	4	1	1	0	10.5558	53	2809	1	4	5	10	8.7	7.72	7.51	7.64	9.18	11.28	7097.76	7.10629	9772	5200000	37139	153361	91.3	115915	998.8	3753.65	541	6.21	34904	16848	507933	4.08	5114.6	3481	1389	15.5102	31144.1	40188.3	39.4406
上海市			2015	0	0	0	0	0	0	10	1	1	0	16.1181	59	3481	1	6	8	17	8.7	7.72	7.51	7.64	9.18	11.28	7097.76	7.10629	9772	5200000	37139	153361	91.3	115915	998.8	3753.65	541	6.21	34904	16848	507933	4.08	5114.6	3481	1389	15.5102	31144.1	40188.3	39.4406
上海市	企业	国有或国有控股	2015	0	0	0	1	0	0	2	1	1	0	10.0858	59	3481	1	2	2	4	8.7	7.72	7.51	7.64	9.18	11.28	7097.76	7.10629	9772	5200000	37139	153361	91.3	115915	998.8	3753.65	541	6.21	34904	16848	507933	4.08	5114.6	3481	1389	15.5102	31144.1	40188.3	39.4406
上海市	企业	外资所有或外资控股	2015	0	0	0	0	1	0	12	1	1	0	12.2061	34	1156	1	4	5	9	8.7	7.72	7.51	7.64	9.18	11.28	7097.76	7.10629	9772	5200000	37139	153361	91.3	115915	998.8	3753.65	541	6.21	34904	16848	507933	4.08	5114.6	3481	1389	15.5102	31144.1	40188.3	39.4406
上海市			2015	0	0	0	0	0	0	10	0	0	0	9.90349	23	529	1	8	10	23	8.7	7.72	7.51	7.64	9.18	11.28	7097.76	7.10629	9772	5200000	37139	153361	91.3	115915	998.8	3753.65	541	6.21	34904	16848	507933	4.08	5114.6	3481	1389	15.5102	31144.1	40188.3	39.4406
上海市			2015	0	0	0	0	1	0	10	1	1	0	11.5129	39	1521	1	4	5	9	8.7	7.72	7.51	7.64	9.18	11.28	7097.76	7.10629	9772	5200000	37139	153361	91.3	115915	998.8	3753.65	541	6.21	34904	16848	507933	4.08	5114.6	3481	1389	15.5102	31144.1	40188.3	39.4406
上海市	企业	国有或国有控股	2015	0	0	0	1	1	0	12	1	1	0	11.5129	29	841	1	3	3	6	8.7	7.72	7.51	7.64	9.18	11.28	7097.76	7.10629	9772	5200000	37139	153361	91.3	115915	998.8	3753.65	541	6.21	34904	16848	507933	4.08	5114.6	3481	1389	15.5102	31144.1	40188.3	39.4406
上海市	企业	国有或国有控股	2015	0	0	0	1	0	0	11	1	1	0	11.5129	40	1600	1	4	6	13	8.7	7.72	7.51	7.64	9.18	11.28	7097.76	7.10629	9772	5200000	37139	153361	91.3	115915	998.8	3753.65	541	6.21	34904	16848	507933	4.08	5114.6	3481	1389	15.5102	31144.1	40188.3	39.4406
上海市	企业	私有/民营或私有/民营控股	2015	0	0	0	0	1	0	12	1	0	0	11.5129	28	784	1	8	11	25	8.7	7.72	7.51	7.64	9.18	11.28	7097.76	7.10629	9772	5200000	37139	153361	91.3	115915	998.8	3753.65	541	6.21	34904	16848	507933	4.08	5114.6	3481	1389	15.5102	31144.1	40188.3	39.4406
上海市			2015	0	0	0	0	0	0	6	1	1	0	10.8198	53	2809	1	3	4	7	8.7	7.72	7.51	7.64	9.18	11.28	7097.76	7.10629	9772	5200000	37139	153361	91.3	115915	998.8	3753.65	541	6.21	34904	16848	507933	4.08	5114.6	3481	1389	15.5102	31144.1	40188.3	39.4406
上海市	企业	国有或国有控股	2015	0	0	0	1	1	0	4	1	1	0	10.3089	53	2809	1	3	3	5	8.7	7.72	7.51	7.64	9.18	11.28	7097.76	7.10629	9772	5200000	37139	153361	91.3	115915	998.8	3753.65	541	6.21	34904	16848	507933	4.08	5114.6	3481	1389	15.5102	31144.1	40188.3	39.4406
上海市	企业	外资所有或外资控股	2015	0	0	0	0	0	0	12	1	0	1	11.5129	43	1849	1	8	11	24	8.7	7.72	7.51	7.64	9.18	11.28	7097.76	7.10629	9772	5200000	37139	153361	91.3	115915	998.8	3753.65	541	6.21	34904	16848	507933	4.08	5114.6	3481	1389	15.5102	31144.1	40188.3	39.4406
上海市	企业	私有/民营或私有/民营控股	2015	0	0	0	0	1	0	10	1	0	0	10.4913	24	576	1	8	11	25	8.7	7.72	7.51	7.64	9.18	11.28	7097.76	7.10629	9772	5200000	37139	153361	91.3	115915	998.8	3753.65	541	6.21	34904	16848	507933	4.08	5114.6	3481	1389	15.5102	31144.1	40188.3	39.4406
上海市	企业	国有或国有控股	2015	0	0	0	1	1	1	13	1	1	0	11.5129	30	900	1	3	3	5	8.7	7.72	7.51	7.64	9.18	11.28	7097.76	7.10629	9772	5200000	37139	153361	91.3	115915	998.8	3753.65	541	6.21	34904	16848	507933	4.08	5114.6	3481	1389	15.5102	31144.1	40188.3	39.4406
上海市	企业	私有/民营或私有/民营控股	2015	0	0	0	0	0	0	11	1	1	0	11.0021	37	1369	1	7	9	20	8.7	7.72	7.51	7.64	9.18	11.28	7097.76	7.10629	9772	5200000	37139	153361	91.3	115915	998.8	3753.65	541	6.21	34904	16848	507933	4.08	5114.6	3481	1389	15.5102	31144.1	40188.3	39.4406
上海市	企业	私有/民营或私有/民营控股	2015	0	0	0	0	1	0	5	1	0	1	10.3089	35	1225	1	8	11	24	8.7	7.72	7.51	7.64	9.18	11.28	7097.76	7.10629	9772	5200000	37139	153361	91.3	115915	998.8	3753.65	541	6.21	34904	16848	507933	4.08	5114.6	3481	1389	15.5102	31144.1	40188.3	39.4406
上海市			2015	0	0	0	0	0	0	6	1	1	0	9.90349	52	2704	1	4	5	9	8.7	7.72	7.51	7.64	9.18	11.28	7097.76	7.10629	9772	5200000	37139	153361	91.3	115915	998.8	3753.65	541	6.21	34904	16848	507933	4.08	5114.6	3481	1389	15.5102	31144.1	40188.3	39.4406
上海市	企业	私有/民营或私有/民营控股	2015	0	0	0	0	1	0	6	1	1	0	9.21034	42	1764	1	3	4	8	8.7	7.72	7.51	7.64	9.18	11.28	7097.76	7.10629	9772	5200000	37139	153361	91.3	115915	998.8	3753.65	541	6.21	34904	16848	507933	4.08	5114.6	3481	1389	15.5102	31144.1	40188.3	39.4406
上海市	企业	国有或国有控股	2015	0	0	0	1	1	0	4	1	1	0	10.4631	44	1936	1	3	4	7	8.7	7.72	7.51	7.64	9.18	11.28	7097.76	7.10629	9772	5200000	37139	153361	91.3	115915	998.8	3753.65	541	6.21	34904	16848	507933	4.08	5114.6	3481	1389	15.5102	31144.1	40188.3	39.4406
上海市			2015	0	0	0	0	0	0	9	1	1	0		30	900	1	5	7	14	8.7	7.72	7.51	7.64	9.18	11.28	7097.76	7.10629	9772	5200000	37139	153361	91.3	115915	998.8	3753.65	541	6.21	34904	16848	507933	4.08	5114.6	3481	1389	15.5102	31144.1	40188.3	39.4406
上海市	企业	私有/民营或私有/民营控股	2015	0	0	0	0	1	1	12	0	0	0	16.1181	22	484	1	4	5	9	8.7	7.72	7.51	7.64	9.18	11.28	7097.76	7.10629	9772	5200000	37139	153361	91.3	115915	998.8	3753.65	541	6.21	34904	16848	507933	4.08	5114.6	3481	1389	15.5102	31144.1	40188.3	39.4406
上海市			2015	0	0	0	0	1	0	6	1	1	0	8.69951	52	2704	1	5	7	15	8.7	7.72	7.51	7.64	9.18	11.28	7097.76	7.10629	9772	5200000	37139	153361	91.3	115915	998.8	3753.65	541	6.21	34904	16848	507933	4.08	5114.6	3481	1389	15.5102	31144.1	40188.3	39.4406
上海市			2015	0	0	0	0	1	0	10	1	0	0	9.10498	21	441	1	2	2	3	8.7	7.72	7.51	7.64	9.18	11.28	7097.76	7.10629	9772	5200000	37139	153361	91.3	115915	998.8	3753.65	541	6.21	34904	16848	507933	4.08	5114.6	3481	1389	15.5102	31144.1	40188.3	39.4406
上海市	企业	国有或国有控股	2015	0	0	0	1	1	0	9	1	0	0	10.8198	52	2704	1	4	5	9	8.7	7.72	7.51	7.64	9.18	11.28	7097.76	7.10629	9772	5200000	37139	153361	91.3	115915	998.8	3753.65	541	6.21	34904	16848	507933	4.08	5114.6	3481	1389	15.5102	31144.1	40188.3	39.4406
上海市	企业	外资所有或外资控股	2015	0	0	0	0	0	0	10	1	1	0	11.9184	49	2401	1	5	7	14	8.7	7.72	7.51	7.64	9.18	11.28	7097.76	7.10629	9772	5200000	37139	153361	91.3	115915	998.8	3753.65	541	6.21	34904	16848	507933	4.08	5114.6	3481	1389	15.5102	31144.1	40188.3	39.4406
上海市	企业	外资所有或外资控股	2015	0	0	0	0	1	0	6	1	1	0	11.5129	54	2916	1	4	5	9	8.7	7.72	7.51	7.64	9.18	11.28	7097.76	7.10629	9772	5200000	37139	153361	91.3	115915	998.8	3753.65	541	6.21	34904	16848	507933	4.08	5114.6	3481	1389	15.5102	31144.1	40188.3	39.4406
上海市	企业	外资所有或外资控股	2015	0	0	0	0	0	0	12	1	1	0	11.5129	41	1681	1	8	11	24	8.7	7.72	7.51	7.64	9.18	11.28	7097.76	7.10629	9772	5200000	37139	153361	91.3	115915	998.8	3753.65	541	6.21	34904	16848	507933	4.08	5114.6	3481	1389	15.5102	31144.1	40188.3	39.4406
上海市	企业	私有/民营或私有/民营控股	2015	0	0	0	0	1	1	10	1	1	0	11.5129	57	3249	1	2	2	3	8.7	7.72	7.51	7.64	9.18	11.28	7097.76	7.10629	9772	5200000	37139	153361	91.3	115915	998.8	3753.65	541	6.21	34904	16848	507933	4.08	5114.6	3481	1389	15.5102	31144.1	40188.3	39.4406
上海市	企业	外资所有或外资控股	2015	0	0	0	0	1	0	10	0	0	0	10.8198	27	729	1	3	4	8	8.7	7.72	7.51	7.64	9.18	11.28	7097.76	7.10629	9772	5200000	37139	153361	91.3	115915	998.8	3753.65	541	6.21	34904	16848	507933	4.08	5114.6	3481	1389	15.5102	31144.1	40188.3	39.4406
上海市	企业	私有/民营或私有/民营控股	2015	0	0	0	0	0	0	7	1	1	0	9.98045	51	2601	1	6	8	16	8.7	7.72	7.51	7.64	9.18	11.28	7097.76	7.10629	9772	5200000	37139	153361	91.3	115915	998.8	3753.65	541	6.21	34904	16848	507933	4.08	5114.6	3481	1389	15.5102	31144.1	40188.3	39.4406
上海市	企业	私有/民营或私有/民营控股	2015	0	0	0	0	1	0	7	1	0	0	7.6009	19	361	1	2	2	4	8.7	7.72	7.51	7.64	9.18	11.28	7097.76	7.10629	9772	5200000	37139	153361	91.3	115915	998.8	3753.65	541	6.21	34904	16848	507933	4.08	5114.6	3481	1389	15.5102	31144.1	40188.3	39.4406
上海市	企业	私有/民营或私有/民营控股	2015	0	0	0	0	0	0	4	1	1	0	9.63952	47	2209	1	3	4	7	8.7	7.72	7.51	7.64	9.18	11.28	7097.76	7.10629	9772	5200000	37139	153361	91.3	115915	998.8	3753.65	541	6.21	34904	16848	507933	4.08	5114.6	3481	1389	15.5102	31144.1	40188.3	39.4406
上海市	党政机关		2015	0	0	0	1	1	1	9	1	0	0	10.4913	42	1764	1	3	3	5	8.7	7.72	7.51	7.64	9.18	11.28	7097.76	7.10629	9772	5200000	37139	153361	91.3	115915	998.8	3753.65	541	6.21	34904	16848	507933	4.08	5114.6	3481	1389	15.5102	31144.1	40188.3	39.4406
上海市			2015	0	0	0	0	0	0	13	1	1	0		33	1089	1	2	2	3	8.7	7.72	7.51	7.64	9.18	11.28	7097.76	7.10629	9772	5200000	37139	153361	91.3	115915	998.8	3753.65	541	6.21	34904	16848	507933	4.08	5114.6	3481	1389	15.5102	31144.1	40188.3	39.4406
上海市			2015	0	0	0	0	0	0	6	1	1	0	10.0858	56	3136	1	2	2	3	8.7	7.72	7.51	7.64	9.18	11.28	7097.76	7.10629	9772	5200000	37139	153361	91.3	115915	998.8	3753.65	541	6.21	34904	16848	507933	4.08	5114.6	3481	1389	15.5102	31144.1	40188.3	39.4406
上海市	企业	外资所有或外资控股	2015	0	0	0	0	1	0	11	1	1	0	12.0435	43	1849	1	4	6	13	8.7	7.72	7.51	7.64	9.18	11.28	7097.76	7.10629	9772	5200000	37139	153361	91.3	115915	998.8	3753.65	541	6.21	34904	16848	507933	4.08	5114.6	3481	1389	15.5102	31144.1	40188.3	39.4406
上海市	企业	集体所有或集体控股	2015	0	0	0	0	1	0	9	1	1	0	10.5866	63	3969	1	3	3	6	8.7	7.72	7.51	7.64	9.18	11.28	7097.76	7.10629	9772	5200000	37139	153361	91.3	115915	998.8	3753.65	541	6.21	34904	16848	507933	4.08	5114.6	3481	1389	15.5102	31144.1	40188.3	39.4406
上海市			2015	0	0	0	0	0	0	4	1	1	0	9.79813	54	2916	1	6	8	17	8.7	7.72	7.51	7.64	9.18	11.28	7097.76	7.10629	9772	5200000	37139	153361	91.3	115915	998.8	3753.65	541	6.21	34904	16848	507933	4.08	5114.6	3481	1389	15.5102	31144.1	40188.3	39.4406
上海市	企业	私有/民营或私有/民营控股	2015	0	0	0	0	0	0	10	1	1	0	11.5129	36	1296	1	2	2	3	8.7	7.72	7.51	7.64	9.18	11.28	7097.76	7.10629	9772	5200000	37139	153361	91.3	115915	998.8	3753.65	541	6.21	34904	16848	507933	4.08	5114.6	3481	1389	15.5102	31144.1	40188.3	39.4406
上海市			2015	0	0	0	0	0	0	7	1	0	1	10.0858	62	3844	1	6	8	16	8.7	7.72	7.51	7.64	9.18	11.28	7097.76	7.10629	9772	5200000	37139	153361	91.3	115915	998.8	3753.65	541	6.21	34904	16848	507933	4.08	5114.6	3481	1389	15.5102	31144.1	40188.3	39.4406
上海市	企业	国有或国有控股	2015	0	0	0	1	1	0	12	1	1	0	10.8198	30	900	1	1	1	1	8.7	7.72	7.51	7.64	9.18	11.28	7097.76	7.10629	9772	5200000	37139	153361	91.3	115915	998.8	3753.65	541	6.21	34904	16848	507933	4.08	5114.6	3481	1389	15.5102	31144.1	40188.3	39.4406
上海市	企业	国有或国有控股	2015	0	0	0	1	1	0	6	1	1	0	11.5129	45	2025	1	5	7	15	8.7	7.72	7.51	7.64	9.18	11.28	7097.76	7.10629	9772	5200000	37139	153361	91.3	115915	998.8	3753.65	541	6.21	34904	16848	507933	4.08	5114.6	3481	1389	15.5102	31144.1	40188.3	39.4406
上海市	事业单位	国有或国有控股	2015	0	0	0	1	1	0	12	1	1	0	11.5129	48	2304	1	6	8	16	8.7	7.72	7.51	7.64	9.18	11.28	7097.76	7.10629	9772	5200000	37139	153361	91.3	115915	998.8	3753.65	541	6.21	34904	16848	507933	4.08	5114.6	3481	1389	15.5102	31144.1	40188.3	39.4406
上海市			2015	0	0	0	0	1	0	4	1	1	0	9.90349	58	3364	1	4	6	11	8.7	7.72	7.51	7.64	9.18	11.28	7097.76	7.10629	9772	5200000	37139	153361	91.3	115915	998.8	3753.65	541	6.21	34904	16848	507933	4.08	5114.6	3481	1389	15.5102	31144.1	40188.3	39.4406
上海市	企业	外资所有或外资控股	2015	0	0	0	0	1	1	13	1	1	0	13.8155	55	3025	1	1	1	2	8.7	7.72	7.51	7.64	9.18	11.28	7097.76	7.10629	9772	5200000	37139	153361	91.3	115915	998.8	3753.65	541	6.21	34904	16848	507933	4.08	5114.6	3481	1389	15.5102	31144.1	40188.3	39.4406
上海市			2015	0	0	0	0	1	1	9	1	1	0	11.0021	65	4225	1	6	8	17	8.7	7.72	7.51	7.64	9.18	11.28	7097.76	7.10629	9772	5200000	37139	153361	91.3	115915	998.8	3753.65	541	6.21	34904	16848	507933	4.08	5114.6	3481	1389	15.5102	31144.1	40188.3	39.4406
上海市	企业	私有/民营或私有/民营控股	2015	0	0	0	0	1	0	10	1	0	0	11.6952	25	625	1	2	2	3	8.7	7.72	7.51	7.64	9.18	11.28	7097.76	7.10629	9772	5200000	37139	153361	91.3	115915	998.8	3753.65	541	6.21	34904	16848	507933	4.08	5114.6	3481	1389	15.5102	31144.1	40188.3	39.4406
上海市	无单位/自雇（包括个体户）	私有/民营或私有/民营控股	2015	1	1	0	0	1	0	6	0	1	0	11.5129	41	1681	1	3	3	5	8.7	7.72	7.51	7.64	9.18	11.28	7097.76	7.10629	9772	5200000	37139	153361	91.3	115915	998.8	3753.65	541	6.21	34904	16848	507933	4.08	5114.6	3481	1389	15.5102	31144.1	40188.3	39.4406
上海市	企业	私有/民营或私有/民营控股	2015	0	0	0	0	0	0	7	1	1	0	10.3089	39	1521	1	8	10	22	8.7	7.72	7.51	7.64	9.18	11.28	7097.76	7.10629	9772	5200000	37139	153361	91.3	115915	998.8	3753.65	541	6.21	34904	16848	507933	4.08	5114.6	3481	1389	15.5102	31144.1	40188.3	39.4406
上海市	企业	国有或国有控股	2015	0	0	0	1	1	0	6	1	1	0	9.63952	52	2704	1	5	7	15	8.7	7.72	7.51	7.64	9.18	11.28	7097.76	7.10629	9772	5200000	37139	153361	91.3	115915	998.8	3753.65	541	6.21	34904	16848	507933	4.08	5114.6	3481	1389	15.5102	31144.1	40188.3	39.4406
上海市			2015	0	0	0	0	0	0	4	1	1	0	9.79813	64	4096	1	3	4	7	8.7	7.72	7.51	7.64	9.18	11.28	7097.76	7.10629	9772	5200000	37139	153361	91.3	115915	998.8	3753.65	541	6.21	34904	16848	507933	4.08	5114.6	3481	1389	15.5102	31144.1	40188.3	39.4406
上海市	企业	外资所有或外资控股	2015	0	0	0	0	1	0	12	1	1	0	12.6115	31	961	1	6	8	17	8.7	7.72	7.51	7.64	9.18	11.28	7097.76	7.10629	9772	5200000	37139	153361	91.3	115915	998.8	3753.65	541	6.21	34904	16848	507933	4.08	5114.6	3481	1389	15.5102	31144.1	40188.3	39.4406
上海市	企业	国有或国有控股	2015	0	0	0	1	0	0	11	0	0	0	12.2061	34	1156	1	5	7	15	8.7	7.72	7.51	7.64	9.18	11.28	7097.76	7.10629	9772	5200000	37139	153361	91.3	115915	998.8	3753.65	541	6.21	34904	16848	507933	4.08	5114.6	3481	1389	15.5102	31144.1	40188.3	39.4406
上海市	企业	外资所有或外资控股	2015	0	0	0	0	1	0	12	1	0	0	9.21034	22	484	1	8	11	25	8.7	7.72	7.51	7.64	9.18	11.28	7097.76	7.10629	9772	5200000	37139	153361	91.3	115915	998.8	3753.65	541	6.21	34904	16848	507933	4.08	5114.6	3481	1389	15.5102	31144.1	40188.3	39.4406
上海市	企业	国有或国有控股	2015	0	0	0	1	1	0	6	1	1	0	10.3089	40	1600	1	3	3	6	8.7	7.72	7.51	7.64	9.18	11.28	7097.76	7.10629	9772	5200000	37139	153361	91.3	115915	998.8	3753.65	541	6.21	34904	16848	507933	4.08	5114.6	3481	1389	15.5102	31144.1	40188.3	39.4406
上海市			2015	0	0	0	0	0	0	6	1	1	0	10.0858	52	2704	1	4	5	10	8.7	7.72	7.51	7.64	9.18	11.28	7097.76	7.10629	9772	5200000	37139	153361	91.3	115915	998.8	3753.65	541	6.21	34904	16848	507933	4.08	5114.6	3481	1389	15.5102	31144.1	40188.3	39.4406
上海市			2015	0	0	0	0	0	0	6	1	1	0	10.1811	52	2704	1	7	9	20	8.7	7.72	7.51	7.64	9.18	11.28	7097.76	7.10629	9772	5200000	37139	153361	91.3	115915	998.8	3753.65	541	6.21	34904	16848	507933	4.08	5114.6	3481	1389	15.5102	31144.1	40188.3	39.4406
上海市			2015	0	0	0	0	0	0	1	0	1	0	7.37776	59	3481	1	4	5	9	8.7	7.72	7.51	7.64	9.18	11.28	7097.76	7.10629	9772	5200000	37139	153361	91.3	115915	998.8	3753.65	541	6.21	34904	16848	507933	4.08	5114.6	3481	1389	15.5102	31144.1	40188.3	39.4406
上海市	企业	私有/民营或私有/民营控股	2015	1	0	1	0	1	1	13	1	1	0	13.1224	56	3136	1	5	7	14	8.7	7.72	7.51	7.64	9.18	11.28	7097.76	7.10629	9772	5200000	37139	153361	91.3	115915	998.8	3753.65	541	6.21	34904	16848	507933	4.08	5114.6	3481	1389	15.5102	31144.1	40188.3	39.4406
上海市	企业	国有或国有控股	2015	0	0	0	1	1	1	11	1	1	0	11.5129	35	1225	1	8	10	23	8.7	7.72	7.51	7.64	9.18	11.28	7097.76	7.10629	9772	5200000	37139	153361	91.3	115915	998.8	3753.65	541	6.21	34904	16848	507933	4.08	5114.6	3481	1389	15.5102	31144.1	40188.3	39.4406
上海市	无单位/自雇（包括个体户）	其他	2015	1	1	0	0	0	0	10	1	1	0	16.1181	30	900	1	8	10	23	8.7	7.72	7.51	7.64	9.18	11.28	7097.76	7.10629	9772	5200000	37139	153361	91.3	115915	998.8	3753.65	541	6.21	34904	16848	507933	4.08	5114.6	3481	1389	15.5102	31144.1	40188.3	39.4406
上海市			2015	0	0	0	0	0	0	6	1	1	0	10.0858	56	3136	1	4	5	9	8.7	7.72	7.51	7.64	9.18	11.28	7097.76	7.10629	9772	5200000	37139	153361	91.3	115915	998.8	3753.65	541	6.21	34904	16848	507933	4.08	5114.6	3481	1389	15.5102	31144.1	40188.3	39.4406
上海市			2015	0	0	0	0	0	0	4	1	0	1	9.79813	63	3969	1	3	3	5	8.7	7.72	7.51	7.64	9.18	11.28	7097.76	7.10629	9772	5200000	37139	153361	91.3	115915	998.8	3753.65	541	6.21	34904	16848	507933	4.08	5114.6	3481	1389	15.5102	31144.1	40188.3	39.4406
上海市	企业	私有/民营或私有/民营控股	2015	0	0	0	0	1	1	10	0	1	0	11.5129	26	676	1	1	1	2	8.7	7.72	7.51	7.64	9.18	11.28	7097.76	7.10629	9772	5200000	37139	153361	91.3	115915	998.8	3753.65	541	6.21	34904	16848	507933	4.08	5114.6	3481	1389	15.5102	31144.1	40188.3	39.4406
上海市	党政机关		2015	0	0	0	1	0	1	10	1	1	0	11.2898	50	2500	1	3	4	8	8.7	7.72	7.51	7.64	9.18	11.28	7097.76	7.10629	9772	5200000	37139	153361	91.3	115915	998.8	3753.65	541	6.21	34904	16848	507933	4.08	5114.6	3481	1389	15.5102	31144.1	40188.3	39.4406
上海市	企业	私有/民营或私有/民营控股	2015	0	0	0	0	0	1	12	1	0	0	11.5129	27	729	1	5	7	15	8.7	7.72	7.51	7.64	9.18	11.28	7097.76	7.10629	9772	5200000	37139	153361	91.3	115915	998.8	3753.65	541	6.21	34904	16848	507933	4.08	5114.6	3481	1389	15.5102	31144.1	40188.3	39.4406
上海市			2015	0	0	0	0	0	0	4	1	1	0	10.0858	59	3481	1	7	9	20	8.7	7.72	7.51	7.64	9.18	11.28	7097.76	7.10629	9772	5200000	37139	153361	91.3	115915	998.8	3753.65	541	6.21	34904	16848	507933	4.08	5114.6	3481	1389	15.5102	31144.1	40188.3	39.4406
上海市			2015	0	0	0	0	0	0	4	1	1	0	10.1346	58	3364	1	3	3	6	8.7	7.72	7.51	7.64	9.18	11.28	7097.76	7.10629	9772	5200000	37139	153361	91.3	115915	998.8	3753.65	541	6.21	34904	16848	507933	4.08	5114.6	3481	1389	15.5102	31144.1	40188.3	39.4406
上海市	事业单位	国有或国有控股	2015	0	0	0	1	1	0	13	1	0	0	11.5129	29	841	1	3	3	5	8.7	7.72	7.51	7.64	9.18	11.28	7097.76	7.10629	9772	5200000	37139	153361	91.3	115915	998.8	3753.65	541	6.21	34904	16848	507933	4.08	5114.6	3481	1389	15.5102	31144.1	40188.3	39.4406
上海市	企业	国有或国有控股	2015	0	0	0	1	1	1	4	1	1	0	10.3089	59	3481	1	3	4	8	8.7	7.72	7.51	7.64	9.18	11.28	7097.76	7.10629	9772	5200000	37139	153361	91.3	115915	998.8	3753.65	541	6.21	34904	16848	507933	4.08	5114.6	3481	1389	15.5102	31144.1	40188.3	39.4406
上海市	企业	私有/民营或私有/民营控股	2015	0	0	0	0	0	0	10	1	1	0	10.8198	31	961	1	8	10	23	8.7	7.72	7.51	7.64	9.18	11.28	7097.76	7.10629	9772	5200000	37139	153361	91.3	115915	998.8	3753.65	541	6.21	34904	16848	507933	4.08	5114.6	3481	1389	15.5102	31144.1	40188.3	39.4406
上海市	企业	私有/民营或私有/民营控股	2015	0	0	0	0	1	0	12	1	1	0	12.6115	29	841	1	4	5	10	8.7	7.72	7.51	7.64	9.18	11.28	7097.76	7.10629	9772	5200000	37139	153361	91.3	115915	998.8	3753.65	541	6.21	34904	16848	507933	4.08	5114.6	3481	1389	15.5102	31144.1	40188.3	39.4406
上海市			2015	0	0	0	0	1	0	5	1	1	0	10.3089	61	3721	1	3	4	7	8.7	7.72	7.51	7.64	9.18	11.28	7097.76	7.10629	9772	5200000	37139	153361	91.3	115915	998.8	3753.65	541	6.21	34904	16848	507933	4.08	5114.6	3481	1389	15.5102	31144.1	40188.3	39.4406
上海市			2015	0	0	0	0	0	0	3	1	1	0	9.39266	55	3025	1	4	6	13	8.7	7.72	7.51	7.64	9.18	11.28	7097.76	7.10629	9772	5200000	37139	153361	91.3	115915	998.8	3753.65	541	6.21	34904	16848	507933	4.08	5114.6	3481	1389	15.5102	31144.1	40188.3	39.4406
上海市			2015	0	0	0	0	1	0	4	1	1	0	10.3859	63	3969	1	3	3	5	8.7	7.72	7.51	7.64	9.18	11.28	7097.76	7.10629	9772	5200000	37139	153361	91.3	115915	998.8	3753.65	541	6.21	34904	16848	507933	4.08	5114.6	3481	1389	15.5102	31144.1	40188.3	39.4406
上海市			2015	0	0	0	0	0	0	11	1	1	0	11.5129	43	1849	1	8	11	24	8.7	7.72	7.51	7.64	9.18	11.28	7097.76	7.10629	9772	5200000	37139	153361	91.3	115915	998.8	3753.65	541	6.21	34904	16848	507933	4.08	5114.6	3481	1389	15.5102	31144.1	40188.3	39.4406
上海市	无单位/自雇（包括个体户）	私有/民营或私有/民营控股	2015	1	1	0	0	1	0	5	0	1	0	10.8198	31	961	1	3	4	8	8.7	7.72	7.51	7.64	9.18	11.28	7097.76	7.10629	9772	5200000	37139	153361	91.3	115915	998.8	3753.65	541	6.21	34904	16848	507933	4.08	5114.6	3481	1389	15.5102	31144.1	40188.3	39.4406
上海市	企业	私有/民营或私有/民营控股	2015	0	0	0	0	1	0	6	1	1	0	10.8198	56	3136	1	8	10	22	8.7	7.72	7.51	7.64	9.18	11.28	7097.76	7.10629	9772	5200000	37139	153361	91.3	115915	998.8	3753.65	541	6.21	34904	16848	507933	4.08	5114.6	3481	1389	15.5102	31144.1	40188.3	39.4406
上海市	企业	国有或国有控股	2015	0	0	0	1	1	0	3	1	0	0	11.0021	45	2025	1	6	8	16	8.7	7.72	7.51	7.64	9.18	11.28	7097.76	7.10629	9772	5200000	37139	153361	91.3	115915	998.8	3753.65	541	6.21	34904	16848	507933	4.08	5114.6	3481	1389	15.5102	31144.1	40188.3	39.4406
上海市	企业	港澳台资或港澳台资控股	2015	0	0	0	0	1	0	6	1	1	0	10.1266	47	2209	1	6	8	17	8.7	7.72	7.51	7.64	9.18	11.28	7097.76	7.10629	9772	5200000	37139	153361	91.3	115915	998.8	3753.65	541	6.21	34904	16848	507933	4.08	5114.6	3481	1389	15.5102	31144.1	40188.3	39.4406
上海市	企业	私有/民营或私有/民营控股	2015	0	0	0	0	0	0	7	1	1	0	10.0858	42	1764	1	7	9	19	8.7	7.72	7.51	7.64	9.18	11.28	7097.76	7.10629	9772	5200000	37139	153361	91.3	115915	998.8	3753.65	541	6.21	34904	16848	507933	4.08	5114.6	3481	1389	15.5102	31144.1	40188.3	39.4406
上海市			2015	0	0	0	0	0	0	10	1	1	0		47	2209	1	6	8	17	8.7	7.72	7.51	7.64	9.18	11.28	7097.76	7.10629	9772	5200000	37139	153361	91.3	115915	998.8	3753.65	541	6.21	34904	16848	507933	4.08	5114.6	3481	1389	15.5102	31144.1	40188.3	39.4406
上海市	社会团体、居/村委会	私有/民营或私有/民营控股	2015	0	0	0	0	0	0	4	1	1	0	9.21034	38	1444	1	4	6	11	8.7	7.72	7.51	7.64	9.18	11.28	7097.76	7.10629	9772	5200000	37139	153361	91.3	115915	998.8	3753.65	541	6.21	34904	16848	507933	4.08	5114.6	3481	1389	15.5102	31144.1	40188.3	39.4406
上海市	企业	国有或国有控股	2015	0	0	0	1	1	0	11	1	0	1	12.8992	30	900	1	4	6	13	8.7	7.72	7.51	7.64	9.18	11.28	7097.76	7.10629	9772	5200000	37139	153361	91.3	115915	998.8	3753.65	541	6.21	34904	16848	507933	4.08	5114.6	3481	1389	15.5102	31144.1	40188.3	39.4406
上海市	无单位/自雇（包括个体户）	其他	2015	0	0	0	0	0	0	8	1	0	0	12.2061	25	625	1	1	1	1	8.7	7.72	7.51	7.64	9.18	11.28	7097.76	7.10629	9772	5200000	37139	153361	91.3	115915	998.8	3753.65	541	6.21	34904	16848	507933	4.08	5114.6	3481	1389	15.5102	31144.1	40188.3	39.4406
上海市			2015	0	0	0	0	0	1	6	1	1	0	10.3089	58	3364	1	8	10	22	8.7	7.72	7.51	7.64	9.18	11.28	7097.76	7.10629	9772	5200000	37139	153361	91.3	115915	998.8	3753.65	541	6.21	34904	16848	507933	4.08	5114.6	3481	1389	15.5102	31144.1	40188.3	39.4406
上海市			2015	0	0	0	0	1	1	10	1	1	0	10.3859	65	4225	1	5	7	15	8.7	7.72	7.51	7.64	9.18	11.28	7097.76	7.10629	9772	5200000	37139	153361	91.3	115915	998.8	3753.65	541	6.21	34904	16848	507933	4.08	5114.6	3481	1389	15.5102	31144.1	40188.3	39.4406
上海市	企业	私有/民营或私有/民营控股	2015	0	0	0	0	0	0	4	0	1	0	9.79813	35	1225	1	3	3	5	8.7	7.72	7.51	7.64	9.18	11.28	7097.76	7.10629	9772	5200000	37139	153361	91.3	115915	998.8	3753.65	541	6.21	34904	16848	507933	4.08	5114.6	3481	1389	15.5102	31144.1	40188.3	39.4406
上海市	无单位/自雇（包括个体户）	私有/民营或私有/民营控股	2015	1	1	0	0	0	0	9	1	1	0	11.6952	25	625	1	3	4	8	8.7	7.72	7.51	7.64	9.18	11.28	7097.76	7.10629	9772	5200000	37139	153361	91.3	115915	998.8	3753.65	541	6.21	34904	16848	507933	4.08	5114.6	3481	1389	15.5102	31144.1	40188.3	39.4406
上海市	企业	私有/民营或私有/民营控股	2015	0	0	0	0	1	0	10	0	0	0	10.5966	24	576	1	6	8	17	8.7	7.72	7.51	7.64	9.18	11.28	7097.76	7.10629	9772	5200000	37139	153361	91.3	115915	998.8	3753.65	541	6.21	34904	16848	507933	4.08	5114.6	3481	1389	15.5102	31144.1	40188.3	39.4406
上海市	企业	国有或国有控股	2015	0	0	0	1	1	0	4	1	1	0	10.4913	53	2809	1	4	6	11	8.7	7.72	7.51	7.64	9.18	11.28	7097.76	7.10629	9772	5200000	37139	153361	91.3	115915	998.8	3753.65	541	6.21	34904	16848	507933	4.08	5114.6	3481	1389	15.5102	31144.1	40188.3	39.4406
上海市			2015	0	0	0	0	1	0	6	1	1	0	10.0858	65	4225	1	7	9	19	8.7	7.72	7.51	7.64	9.18	11.28	7097.76	7.10629	9772	5200000	37139	153361	91.3	115915	998.8	3753.65	541	6.21	34904	16848	507933	4.08	5114.6	3481	1389	15.5102	31144.1	40188.3	39.4406
上海市	无单位/自雇（包括个体户）	私有/民营或私有/民营控股	2015	1	1	0	0	1	0	10	0	0	0	12.6115	34	1156	1	5	7	14	8.7	7.72	7.51	7.64	9.18	11.28	7097.76	7.10629	9772	5200000	37139	153361	91.3	115915	998.8	3753.65	541	6.21	34904	16848	507933	4.08	5114.6	3481	1389	15.5102	31144.1	40188.3	39.4406
上海市			2015	0	0	0	0	1	1	9	1	1	0	10.4223	62	3844	1	2	2	3	8.7	7.72	7.51	7.64	9.18	11.28	7097.76	7.10629	9772	5200000	37139	153361	91.3	115915	998.8	3753.65	541	6.21	34904	16848	507933	4.08	5114.6	3481	1389	15.5102	31144.1	40188.3	39.4406
上海市	事业单位	国有或国有控股	2015	0	0	0	1	0	0	3	1	1	0	10.4223	62	3844	1	7	9	20	8.7	7.72	7.51	7.64	9.18	11.28	7097.76	7.10629	9772	5200000	37139	153361	91.3	115915	998.8	3753.65	541	6.21	34904	16848	507933	4.08	5114.6	3481	1389	15.5102	31144.1	40188.3	39.4406
上海市	企业	外资所有或外资控股	2015	0	0	0	0	0	0	12	0	0	0	11.0021	22	484	1	7	9	20	8.7	7.72	7.51	7.64	9.18	11.28	7097.76	7.10629	9772	5200000	37139	153361	91.3	115915	998.8	3753.65	541	6.21	34904	16848	507933	4.08	5114.6	3481	1389	15.5102	31144.1	40188.3	39.4406
上海市			2015	0	0	0	0	0	0	8	1	0	1	9.21034	54	2916	1	2	2	4	8.7	7.72	7.51	7.64	9.18	11.28	7097.76	7.10629	9772	5200000	37139	153361	91.3	115915	998.8	3753.65	541	6.21	34904	16848	507933	4.08	5114.6	3481	1389	15.5102	31144.1	40188.3	39.4406
上海市	企业	外资所有或外资控股	2015	0	0	0	0	1	0	5	1	0	0		19	361	1	4	5	10	8.7	7.72	7.51	7.64	9.18	11.28	7097.76	7.10629	9772	5200000	37139	153361	91.3	115915	998.8	3753.65	541	6.21	34904	16848	507933	4.08	5114.6	3481	1389	15.5102	31144.1	40188.3	39.4406
上海市			2015	0	0	0	0	1	0	10	1	0	1	10.3089	64	4096	1	8	11	25	8.7	7.72	7.51	7.64	9.18	11.28	7097.76	7.10629	9772	5200000	37139	153361	91.3	115915	998.8	3753.65	541	6.21	34904	16848	507933	4.08	5114.6	3481	1389	15.5102	31144.1	40188.3	39.4406
上海市	企业	私有/民营或私有/民营控股	2015	1	0	1	0	0	0	10	0	1	0	11.5129	28	784	1	8	11	24	8.7	7.72	7.51	7.64	9.18	11.28	7097.76	7.10629	9772	5200000	37139	153361	91.3	115915	998.8	3753.65	541	6.21	34904	16848	507933	4.08	5114.6	3481	1389	15.5102	31144.1	40188.3	39.4406
上海市	事业单位	国有或国有控股	2015	0	0	0	1	0	0	6	1	1	0	10.0858	50	2500	1	5	7	15	8.7	7.72	7.51	7.64	9.18	11.28	7097.76	7.10629	9772	5200000	37139	153361	91.3	115915	998.8	3753.65	541	6.21	34904	16848	507933	4.08	5114.6	3481	1389	15.5102	31144.1	40188.3	39.4406
上海市	企业	私有/民营或私有/民营控股	2015	0	0	0	0	0	0	6	1	1	0	9.68034	33	1089	1	4	5	10	8.7	7.72	7.51	7.64	9.18	11.28	7097.76	7.10629	9772	5200000	37139	153361	91.3	115915	998.8	3753.65	541	6.21	34904	16848	507933	4.08	5114.6	3481	1389	15.5102	31144.1	40188.3	39.4406
上海市	党政机关		2015	0	0	0	1	0	1	9	1	1	0	10.4913	49	2401	1	4	6	13	8.7	7.72	7.51	7.64	9.18	11.28	7097.76	7.10629	9772	5200000	37139	153361	91.3	115915	998.8	3753.65	541	6.21	34904	16848	507933	4.08	5114.6	3481	1389	15.5102	31144.1	40188.3	39.4406
上海市	企业	国有或国有控股	2015	0	0	0	1	1	0	6	1	1	0	10.8198	54	2916	1	7	9	20	8.7	7.72	7.51	7.64	9.18	11.28	7097.76	7.10629	9772	5200000	37139	153361	91.3	115915	998.8	3753.65	541	6.21	34904	16848	507933	4.08	5114.6	3481	1389	15.5102	31144.1	40188.3	39.4406
上海市	企业	私有/民营或私有/民营控股	2015	0	0	0	0	0	0	10	1	0	1	10.8198	65	4225	1	4	5	9	8.7	7.72	7.51	7.64	9.18	11.28	7097.76	7.10629	9772	5200000	37139	153361	91.3	115915	998.8	3753.65	541	6.21	34904	16848	507933	4.08	5114.6	3481	1389	15.5102	31144.1	40188.3	39.4406
上海市	无单位/自雇（包括个体户）	其他	2015	0	0	0	0	0	0	3	0	0	1	9.90349	55	3025	1	8	11	25	8.7	7.72	7.51	7.64	9.18	11.28	7097.76	7.10629	9772	5200000	37139	153361	91.3	115915	998.8	3753.65	541	6.21	34904	16848	507933	4.08	5114.6	3481	1389	15.5102	31144.1	40188.3	39.4406
上海市			2015	0	0	0	0	0	0	4	1	1	0	10.0858	56	3136	1	5	7	15	8.7	7.72	7.51	7.64	9.18	11.28	7097.76	7.10629	9772	5200000	37139	153361	91.3	115915	998.8	3753.65	541	6.21	34904	16848	507933	4.08	5114.6	3481	1389	15.5102	31144.1	40188.3	39.4406
上海市	企业	集体所有或集体控股	2015	0	0	0	0	1	0	6	1	1	0	10.3089	57	3249	1	3	4	7	8.7	7.72	7.51	7.64	9.18	11.28	7097.76	7.10629	9772	5200000	37139	153361	91.3	115915	998.8	3753.65	541	6.21	34904	16848	507933	4.08	5114.6	3481	1389	15.5102	31144.1	40188.3	39.4406
上海市			2015	0	0	0	0	0	0	6	1	1	0	9.79813	56	3136	1	3	3	6	8.7	7.72	7.51	7.64	9.18	11.28	7097.76	7.10629	9772	5200000	37139	153361	91.3	115915	998.8	3753.65	541	6.21	34904	16848	507933	4.08	5114.6	3481	1389	15.5102	31144.1	40188.3	39.4406
上海市	企业	国有或国有控股	2015	0	0	0	1	1	0	9	1	1	0	11.5129	48	2304	1	5	7	14	8.7	7.72	7.51	7.64	9.18	11.28	7097.76	7.10629	9772	5200000	37139	153361	91.3	115915	998.8	3753.65	541	6.21	34904	16848	507933	4.08	5114.6	3481	1389	15.5102	31144.1	40188.3	39.4406
上海市	企业	外资所有或外资控股	2015	0	0	0	0	0	0	13	1	1	0	11.2898	32	1024	1	6	8	17	8.7	7.72	7.51	7.64	9.18	11.28	7097.76	7.10629	9772	5200000	37139	153361	91.3	115915	998.8	3753.65	541	6.21	34904	16848	507933	4.08	5114.6	3481	1389	15.5102	31144.1	40188.3	39.4406
上海市			2015	0	0	0	0	0	0	4	1	1	0	9.79813	61	3721	1	1	1	1	8.7	7.72	7.51	7.64	9.18	11.28	7097.76	7.10629	9772	5200000	37139	153361	91.3	115915	998.8	3753.65	541	6.21	34904	16848	507933	4.08	5114.6	3481	1389	15.5102	31144.1	40188.3	39.4406
上海市	无单位/自雇（包括个体户）	私有/民营或私有/民营控股	2015	0	0	0	0	0	0	3	0	0	0		32	1024	1	7	9	20	8.7	7.72	7.51	7.64	9.18	11.28	7097.76	7.10629	9772	5200000	37139	153361	91.3	115915	998.8	3753.65	541	6.21	34904	16848	507933	4.08	5114.6	3481	1389	15.5102	31144.1	40188.3	39.4406
上海市	企业	集体所有或集体控股	2015	0	0	0	0	1	0	5	1	0	0	10.4913	49	2401	1	7	9	20	8.7	7.72	7.51	7.64	9.18	11.28	7097.76	7.10629	9772	5200000	37139	153361	91.3	115915	998.8	3753.65	541	6.21	34904	16848	507933	4.08	5114.6	3481	1389	15.5102	31144.1	40188.3	39.4406
上海市			2015	0	0	0	0	0	0	6	1	1	0	9.86266	58	3364	1	3	3	6	8.7	7.72	7.51	7.64	9.18	11.28	7097.76	7.10629	9772	5200000	37139	153361	91.3	115915	998.8	3753.65	541	6.21	34904	16848	507933	4.08	5114.6	3481	1389	15.5102	31144.1	40188.3	39.4406
上海市			2015	0	0	0	0	1	0	10	1	1	0	9.39266	64	4096	1	2	2	4	8.7	7.72	7.51	7.64	9.18	11.28	7097.76	7.10629	9772	5200000	37139	153361	91.3	115915	998.8	3753.65	541	6.21	34904	16848	507933	4.08	5114.6	3481	1389	15.5102	31144.1	40188.3	39.4406
上海市			2015	0	0	0	0	1	0	6	1	1	0	10.3089	58	3364	1	3	3	5	8.7	7.72	7.51	7.64	9.18	11.28	7097.76	7.10629	9772	5200000	37139	153361	91.3	115915	998.8	3753.65	541	6.21	34904	16848	507933	4.08	5114.6	3481	1389	15.5102	31144.1	40188.3	39.4406
上海市	企业	集体所有或集体控股	2015	0	0	0	0	0	0	6	1	1	0	9.39266	54	2916	1	2	2	3	8.7	7.72	7.51	7.64	9.18	11.28	7097.76	7.10629	9772	5200000	37139	153361	91.3	115915	998.8	3753.65	541	6.21	34904	16848	507933	4.08	5114.6	3481	1389	15.5102	31144.1	40188.3	39.4406
上海市	企业	私有/民营或私有/民营控股	2015	0	0	0	0	0	0	6	1	1	0	10.8198	51	2601	1	8	11	25	8.7	7.72	7.51	7.64	9.18	11.28	7097.76	7.10629	9772	5200000	37139	153361	91.3	115915	998.8	3753.65	541	6.21	34904	16848	507933	4.08	5114.6	3481	1389	15.5102	31144.1	40188.3	39.4406
上海市	无单位/自雇（包括个体户）	私有/民营或私有/民营控股	2015	0	0	0	0	0	0	4	0	1	0	10.5966	24	576	1	8	10	22	8.7	7.72	7.51	7.64	9.18	11.28	7097.76	7.10629	9772	5200000	37139	153361	91.3	115915	998.8	3753.65	541	6.21	34904	16848	507933	4.08	5114.6	3481	1389	15.5102	31144.1	40188.3	39.4406
上海市	企业	私有/民营或私有/民营控股	2015	0	0	0	0	1	0	6	1	0	1	10.5966	54	2916	1	8	10	23	8.7	7.72	7.51	7.64	9.18	11.28	7097.76	7.10629	9772	5200000	37139	153361	91.3	115915	998.8	3753.65	541	6.21	34904	16848	507933	4.08	5114.6	3481	1389	15.5102	31144.1	40188.3	39.4406
上海市			2015	0	0	0	0	0	0	4	1	1	0	9.74097	63	3969	1	4	6	11	8.7	7.72	7.51	7.64	9.18	11.28	7097.76	7.10629	9772	5200000	37139	153361	91.3	115915	998.8	3753.65	541	6.21	34904	16848	507933	4.08	5114.6	3481	1389	15.5102	31144.1	40188.3	39.4406
上海市	无单位/自雇（包括个体户）	其他	2015	0	0	0	0	0	0	6	0	1	0	9.90349	39	1521	1	5	7	15	8.7	7.72	7.51	7.64	9.18	11.28	7097.76	7.10629	9772	5200000	37139	153361	91.3	115915	998.8	3753.65	541	6.21	34904	16848	507933	4.08	5114.6	3481	1389	15.5102	31144.1	40188.3	39.4406
上海市			2015	0	0	0	0	1	1	7	1	1	0	9.79813	64	4096	1	3	3	5	8.7	7.72	7.51	7.64	9.18	11.28	7097.76	7.10629	9772	5200000	37139	153361	91.3	115915	998.8	3753.65	541	6.21	34904	16848	507933	4.08	5114.6	3481	1389	15.5102	31144.1	40188.3	39.4406
上海市			2015	0	0	0	0	0	0	10	1	0	0		20	400	1	6	8	17	8.7	7.72	7.51	7.64	9.18	11.28	7097.76	7.10629	9772	5200000	37139	153361	91.3	115915	998.8	3753.65	541	6.21	34904	16848	507933	4.08	5114.6	3481	1389	15.5102	31144.1	40188.3	39.4406
上海市			2015	0	0	0	0	0	0	6	1	1	0	9.90349	45	2025	1	3	4	8	8.7	7.72	7.51	7.64	9.18	11.28	7097.76	7.10629	9772	5200000	37139	153361	91.3	115915	998.8	3753.65	541	6.21	34904	16848	507933	4.08	5114.6	3481	1389	15.5102	31144.1	40188.3	39.4406
上海市			2015	0	0	0	0	1	0	4	1	1	0	9.06693	58	3364	1	4	5	10	8.7	7.72	7.51	7.64	9.18	11.28	7097.76	7.10629	9772	5200000	37139	153361	91.3	115915	998.8	3753.65	541	6.21	34904	16848	507933	4.08	5114.6	3481	1389	15.5102	31144.1	40188.3	39.4406
上海市			2015	0	0	0	0	1	0	6	1	0	1	10.3089	58	3364	1	4	5	10	8.7	7.72	7.51	7.64	9.18	11.28	7097.76	7.10629	9772	5200000	37139	153361	91.3	115915	998.8	3753.65	541	6.21	34904	16848	507933	4.08	5114.6	3481	1389	15.5102	31144.1	40188.3	39.4406
上海市	企业	外资所有或外资控股	2015	0	0	0	0	1	0	12	1	0	0	11.1562	27	729	1	6	8	16	8.7	7.72	7.51	7.64	9.18	11.28	7097.76	7.10629	9772	5200000	37139	153361	91.3	115915	998.8	3753.65	541	6.21	34904	16848	507933	4.08	5114.6	3481	1389	15.5102	31144.1	40188.3	39.4406
上海市	企业	私有/民营或私有/民营控股	2015	0	0	0	0	1	0	13	1	0	0	12.2061	34	1156	1	8	10	23	8.7	7.72	7.51	7.64	9.18	11.28	7097.76	7.10629	9772	5200000	37139	153361	91.3	115915	998.8	3753.65	541	6.21	34904	16848	507933	4.08	5114.6	3481	1389	15.5102	31144.1	40188.3	39.4406
上海市	企业	国有或国有控股	2015	0	0	0	1	1	0	8	1	0	0	9.90349	56	3136	1	2	2	4	8.7	7.72	7.51	7.64	9.18	11.28	7097.76	7.10629	9772	5200000	37139	153361	91.3	115915	998.8	3753.65	541	6.21	34904	16848	507933	4.08	5114.6	3481	1389	15.5102	31144.1	40188.3	39.4406
上海市	企业	国有或国有控股	2015	0	0	0	1	1	0	12	1	1	0	11.5129	39	1521	1	8	11	24	8.7	7.72	7.51	7.64	9.18	11.28	7097.76	7.10629	9772	5200000	37139	153361	91.3	115915	998.8	3753.65	541	6.21	34904	16848	507933	4.08	5114.6	3481	1389	15.5102	31144.1	40188.3	39.4406
上海市			2015	0	0	0	0	0	0	6	1	1	0	8.69951	50	2500	1	7	9	20	8.7	7.72	7.51	7.64	9.18	11.28	7097.76	7.10629	9772	5200000	37139	153361	91.3	115915	998.8	3753.65	541	6.21	34904	16848	507933	4.08	5114.6	3481	1389	15.5102	31144.1	40188.3	39.4406
上海市	企业	私有/民营或私有/民营控股	2015	0	0	0	0	0	0	6	1	1	0	10.8198	46	2116	1	4	6	11	8.7	7.72	7.51	7.64	9.18	11.28	7097.76	7.10629	9772	5200000	37139	153361	91.3	115915	998.8	3753.65	541	6.21	34904	16848	507933	4.08	5114.6	3481	1389	15.5102	31144.1	40188.3	39.4406
上海市	企业	私有/民营或私有/民营控股	2015	0	0	0	0	0	0	6	1	0	0	10.0858	24	576	1	3	3	6	8.7	7.72	7.51	7.64	9.18	11.28	7097.76	7.10629	9772	5200000	37139	153361	91.3	115915	998.8	3753.65	541	6.21	34904	16848	507933	4.08	5114.6	3481	1389	15.5102	31144.1	40188.3	39.4406
上海市	企业	私有/民营或私有/民营控股	2015	1	0	1	0	1	0	6	1	1	0	13.1224	55	3025	1	8	11	24	8.7	7.72	7.51	7.64	9.18	11.28	7097.76	7.10629	9772	5200000	37139	153361	91.3	115915	998.8	3753.65	541	6.21	34904	16848	507933	4.08	5114.6	3481	1389	15.5102	31144.1	40188.3	39.4406
上海市	党政机关		2015	0	0	0	1	1	1	11	1	1	0	11.5129	39	1521	1	2	2	3	8.7	7.72	7.51	7.64	9.18	11.28	7097.76	7.10629	9772	5200000	37139	153361	91.3	115915	998.8	3753.65	541	6.21	34904	16848	507933	4.08	5114.6	3481	1389	15.5102	31144.1	40188.3	39.4406
上海市			2015	0	0	0	0	1	1	7	1	1	0	10.779	61	3721	1	1	1	2	8.7	7.72	7.51	7.64	9.18	11.28	7097.76	7.10629	9772	5200000	37139	153361	91.3	115915	998.8	3753.65	541	6.21	34904	16848	507933	4.08	5114.6	3481	1389	15.5102	31144.1	40188.3	39.4406
上海市	企业	国有或国有控股	2015	0	0	0	1	1	0	10	1	1	0	11.5129	57	3249	1	5	7	15	8.7	7.72	7.51	7.64	9.18	11.28	7097.76	7.10629	9772	5200000	37139	153361	91.3	115915	998.8	3753.65	541	6.21	34904	16848	507933	4.08	5114.6	3481	1389	15.5102	31144.1	40188.3	39.4406
上海市	无单位/自雇（包括个体户）	私有/民营或私有/民营控股	2015	1	1	0	0	0	0	6	1	1	0	9.90349	53	2809	1	3	4	8	8.7	7.72	7.51	7.64	9.18	11.28	7097.76	7.10629	9772	5200000	37139	153361	91.3	115915	998.8	3753.65	541	6.21	34904	16848	507933	4.08	5114.6	3481	1389	15.5102	31144.1	40188.3	39.4406
上海市	事业单位	国有或国有控股	2015	0	0	0	1	0	0	7	1	1	0	10.8198	44	1936	1	4	6	13	8.7	7.72	7.51	7.64	9.18	11.28	7097.76	7.10629	9772	5200000	37139	153361	91.3	115915	998.8	3753.65	541	6.21	34904	16848	507933	4.08	5114.6	3481	1389	15.5102	31144.1	40188.3	39.4406
上海市	企业	外资所有或外资控股	2015	0	0	0	0	0	0	12	1	0	0	12.2061	41	1681	1	4	5	9	8.7	7.72	7.51	7.64	9.18	11.28	7097.76	7.10629	9772	5200000	37139	153361	91.3	115915	998.8	3753.65	541	6.21	34904	16848	507933	4.08	5114.6	3481	1389	15.5102	31144.1	40188.3	39.4406
上海市	企业	私有/民营或私有/民营控股	2015	0	0	0	0	0	0	4	1	1	0	9.21034	42	1764	1	4	6	11	8.7	7.72	7.51	7.64	9.18	11.28	7097.76	7.10629	9772	5200000	37139	153361	91.3	115915	998.8	3753.65	541	6.21	34904	16848	507933	4.08	5114.6	3481	1389	15.5102	31144.1	40188.3	39.4406
上海市			2015	0	0	0	0	1	0	7	1	0	1	10.779	56	3136	1	3	3	5	8.7	7.72	7.51	7.64	9.18	11.28	7097.76	7.10629	9772	5200000	37139	153361	91.3	115915	998.8	3753.65	541	6.21	34904	16848	507933	4.08	5114.6	3481	1389	15.5102	31144.1	40188.3	39.4406
上海市	党政机关		2015	0	0	0	1	0	0	6	1	0	1	9.72913	46	2116	1	3	3	5	8.7	7.72	7.51	7.64	9.18	11.28	7097.76	7.10629	9772	5200000	37139	153361	91.3	115915	998.8	3753.65	541	6.21	34904	16848	507933	4.08	5114.6	3481	1389	15.5102	31144.1	40188.3	39.4406
上海市	企业	外资所有或外资控股	2015	0	0	0	0	1	0	9	1	0	0	11.6082	34	1156	1	7	9	19	8.7	7.72	7.51	7.64	9.18	11.28	7097.76	7.10629	9772	5200000	37139	153361	91.3	115915	998.8	3753.65	541	6.21	34904	16848	507933	4.08	5114.6	3481	1389	15.5102	31144.1	40188.3	39.4406
上海市			2015	0	0	0	0	0	0	10	1	0	0	4.60517	21	441	1	3	3	5	8.7	7.72	7.51	7.64	9.18	11.28	7097.76	7.10629	9772	5200000	37139	153361	91.3	115915	998.8	3753.65	541	6.21	34904	16848	507933	4.08	5114.6	3481	1389	15.5102	31144.1	40188.3	39.4406
上海市	企业	外资所有或外资控股	2015	0	0	0	0	0	1	12	1	1	0	10.4913	27	729	1	8	10	23	8.7	7.72	7.51	7.64	9.18	11.28	7097.76	7.10629	9772	5200000	37139	153361	91.3	115915	998.8	3753.65	541	6.21	34904	16848	507933	4.08	5114.6	3481	1389	15.5102	31144.1	40188.3	39.4406
上海市	企业	外资所有或外资控股	2015	0	0	0	0	0	0	9	1	0	0	8.51719	22	484	1	6	8	16	8.7	7.72	7.51	7.64	9.18	11.28	7097.76	7.10629	9772	5200000	37139	153361	91.3	115915	998.8	3753.65	541	6.21	34904	16848	507933	4.08	5114.6	3481	1389	15.5102	31144.1	40188.3	39.4406
上海市			2015	0	0	0	0	0	0	9	1	1	0		49	2401	1	4	6	13	8.7	7.72	7.51	7.64	9.18	11.28	7097.76	7.10629	9772	5200000	37139	153361	91.3	115915	998.8	3753.65	541	6.21	34904	16848	507933	4.08	5114.6	3481	1389	15.5102	31144.1	40188.3	39.4406
上海市			2015	0	0	0	0	0	0	7	1	1	0	10.8967	60	3600	1	6	8	16	8.7	7.72	7.51	7.64	9.18	11.28	7097.76	7.10629	9772	5200000	37139	153361	91.3	115915	998.8	3753.65	541	6.21	34904	16848	507933	4.08	5114.6	3481	1389	15.5102	31144.1	40188.3	39.4406
上海市			2015	0	0	0	0	1	0	12	1	1	0	11.0021	64	4096	1	8	11	25	8.7	7.72	7.51	7.64	9.18	11.28	7097.76	7.10629	9772	5200000	37139	153361	91.3	115915	998.8	3753.65	541	6.21	34904	16848	507933	4.08	5114.6	3481	1389	15.5102	31144.1	40188.3	39.4406
上海市			2015	0	0	0	0	1	0	12	1	1	0	10.4913	65	4225	1	8	10	22	8.7	7.72	7.51	7.64	9.18	11.28	7097.76	7.10629	9772	5200000	37139	153361	91.3	115915	998.8	3753.65	541	6.21	34904	16848	507933	4.08	5114.6	3481	1389	15.5102	31144.1	40188.3	39.4406
上海市			2015	0	0	0	0	0	0	7	1	1	0	10.779	58	3364	1	6	8	16	8.7	7.72	7.51	7.64	9.18	11.28	7097.76	7.10629	9772	5200000	37139	153361	91.3	115915	998.8	3753.65	541	6.21	34904	16848	507933	4.08	5114.6	3481	1389	15.5102	31144.1	40188.3	39.4406
上海市	无单位/自雇（包括个体户）	私有/民营或私有/民营控股	2015	1	1	0	0	0	0	6	1	1	0	10.8967	27	729	1	3	3	5	8.7	7.72	7.51	7.64	9.18	11.28	7097.76	7.10629	9772	5200000	37139	153361	91.3	115915	998.8	3753.65	541	6.21	34904	16848	507933	4.08	5114.6	3481	1389	15.5102	31144.1	40188.3	39.4406
上海市	企业	国有或国有控股	2015	0	0	0	1	1	0	4	0	1	0	9.21034	47	2209	1	3	3	5	8.7	7.72	7.51	7.64	9.18	11.28	7097.76	7.10629	9772	5200000	37139	153361	91.3	115915	998.8	3753.65	541	6.21	34904	16848	507933	4.08	5114.6	3481	1389	15.5102	31144.1	40188.3	39.4406
上海市			2015	0	0	0	0	1	1	7	1	1	0	10.4631	65	4225	1	8	11	24	8.7	7.72	7.51	7.64	9.18	11.28	7097.76	7.10629	9772	5200000	37139	153361	91.3	115915	998.8	3753.65	541	6.21	34904	16848	507933	4.08	5114.6	3481	1389	15.5102	31144.1	40188.3	39.4406
上海市			2015	0	0	0	0	0	0	4	1	0	1	11.5129	35	1225	1	3	3	6	8.7	7.72	7.51	7.64	9.18	11.28	7097.76	7.10629	9772	5200000	37139	153361	91.3	115915	998.8	3753.65	541	6.21	34904	16848	507933	4.08	5114.6	3481	1389	15.5102	31144.1	40188.3	39.4406
上海市	事业单位	国有或国有控股	2015	0	0	0	1	0	1	12	1	0	1	11.6952	41	1681	1	6	8	17	8.7	7.72	7.51	7.64	9.18	11.28	7097.76	7.10629	9772	5200000	37139	153361	91.3	115915	998.8	3753.65	541	6.21	34904	16848	507933	4.08	5114.6	3481	1389	15.5102	31144.1	40188.3	39.4406
上海市			2015	0	0	0	0	1	0	12	1	0	0	8.69951	22	484	1	5	7	14	8.7	7.72	7.51	7.64	9.18	11.28	7097.76	7.10629	9772	5200000	37139	153361	91.3	115915	998.8	3753.65	541	6.21	34904	16848	507933	4.08	5114.6	3481	1389	15.5102	31144.1	40188.3	39.4406
上海市	企业	国有或国有控股	2015	0	0	0	1	1	0	10	1	0	0	8.69951	23	529	1	3	3	5	8.7	7.72	7.51	7.64	9.18	11.28	7097.76	7.10629	9772	5200000	37139	153361	91.3	115915	998.8	3753.65	541	6.21	34904	16848	507933	4.08	5114.6	3481	1389	15.5102	31144.1	40188.3	39.4406
上海市	企业	私有/民营或私有/民营控股	2015	0	0	0	0	0	0	9	1	0	0	10.3089	28	784	1	3	3	6	8.7	7.72	7.51	7.64	9.18	11.28	7097.76	7.10629	9772	5200000	37139	153361	91.3	115915	998.8	3753.65	541	6.21	34904	16848	507933	4.08	5114.6	3481	1389	15.5102	31144.1	40188.3	39.4406
上海市			2015	0	0	0	0	0	0	6	1	1	0	9.90349	55	3025	1	4	6	13	8.7	7.72	7.51	7.64	9.18	11.28	7097.76	7.10629	9772	5200000	37139	153361	91.3	115915	998.8	3753.65	541	6.21	34904	16848	507933	4.08	5114.6	3481	1389	15.5102	31144.1	40188.3	39.4406
上海市			2015	0	0	0	0	0	0	6	1	1	0		53	2809	1	4	5	10	8.7	7.72	7.51	7.64	9.18	11.28	7097.76	7.10629	9772	5200000	37139	153361	91.3	115915	998.8	3753.65	541	6.21	34904	16848	507933	4.08	5114.6	3481	1389	15.5102	31144.1	40188.3	39.4406
上海市	企业	私有/民营或私有/民营控股	2015	0	0	0	0	0	0	13	1	0	0		27	729	1	3	3	5	8.7	7.72	7.51	7.64	9.18	11.28	7097.76	7.10629	9772	5200000	37139	153361	91.3	115915	998.8	3753.65	541	6.21	34904	16848	507933	4.08	5114.6	3481	1389	15.5102	31144.1	40188.3	39.4406
上海市			2015	0	0	0	0	1	0	6	1	0	0		19	361	1	3	4	8	8.7	7.72	7.51	7.64	9.18	11.28	7097.76	7.10629	9772	5200000	37139	153361	91.3	115915	998.8	3753.65	541	6.21	34904	16848	507933	4.08	5114.6	3481	1389	15.5102	31144.1	40188.3	39.4406
上海市			2015	0	0	0	0	0	0	4	1	1	0	10.1266	55	3025	1	8	11	25	8.7	7.72	7.51	7.64	9.18	11.28	7097.76	7.10629	9772	5200000	37139	153361	91.3	115915	998.8	3753.65	541	6.21	34904	16848	507933	4.08	5114.6	3481	1389	15.5102	31144.1	40188.3	39.4406
上海市	企业	国有或国有控股	2015	0	0	0	1	1	0	6	1	1	0	9.90349	52	2704	1	8	10	23	8.7	7.72	7.51	7.64	9.18	11.28	7097.76	7.10629	9772	5200000	37139	153361	91.3	115915	998.8	3753.65	541	6.21	34904	16848	507933	4.08	5114.6	3481	1389	15.5102	31144.1	40188.3	39.4406
上海市			2015	0	0	0	0	0	1	9	1	1	0	9.90349	60	3600	1	2	2	3	8.7	7.72	7.51	7.64	9.18	11.28	7097.76	7.10629	9772	5200000	37139	153361	91.3	115915	998.8	3753.65	541	6.21	34904	16848	507933	4.08	5114.6	3481	1389	15.5102	31144.1	40188.3	39.4406
上海市	企业	私有/民营或私有/民营控股	2015	0	0	0	0	0	0	12	1	0	1	10.3089	42	1764	1	2	2	3	8.7	7.72	7.51	7.64	9.18	11.28	7097.76	7.10629	9772	5200000	37139	153361	91.3	115915	998.8	3753.65	541	6.21	34904	16848	507933	4.08	5114.6	3481	1389	15.5102	31144.1	40188.3	39.4406
上海市	企业	私有/民营或私有/民营控股	2015	0	0	0	0	0	0	4	1	1	0	10.8198	33	1089	1	6	8	16	8.7	7.72	7.51	7.64	9.18	11.28	7097.76	7.10629	9772	5200000	37139	153361	91.3	115915	998.8	3753.65	541	6.21	34904	16848	507933	4.08	5114.6	3481	1389	15.5102	31144.1	40188.3	39.4406
上海市	企业	国有或国有控股	2015	0	0	0	1	1	1	5	1	1	0	10.3089	63	3969	1	6	8	16	8.7	7.72	7.51	7.64	9.18	11.28	7097.76	7.10629	9772	5200000	37139	153361	91.3	115915	998.8	3753.65	541	6.21	34904	16848	507933	4.08	5114.6	3481	1389	15.5102	31144.1	40188.3	39.4406
上海市	企业	外资所有或外资控股	2015	0	0	0	0	1	0	6	1	0	1	10.2256	48	2304	1	7	9	20	8.7	7.72	7.51	7.64	9.18	11.28	7097.76	7.10629	9772	5200000	37139	153361	91.3	115915	998.8	3753.65	541	6.21	34904	16848	507933	4.08	5114.6	3481	1389	15.5102	31144.1	40188.3	39.4406
上海市	企业	私有/民营或私有/民营控股	2015	0	0	0	0	0	0	4	1	1	0	10.4631	42	1764	1	6	8	17	8.7	7.72	7.51	7.64	9.18	11.28	7097.76	7.10629	9772	5200000	37139	153361	91.3	115915	998.8	3753.65	541	6.21	34904	16848	507933	4.08	5114.6	3481	1389	15.5102	31144.1	40188.3	39.4406
上海市			2015	0	0	0	0	0	0	4	1	1	0	9.90349	61	3721	1	8	11	25	8.7	7.72	7.51	7.64	9.18	11.28	7097.76	7.10629	9772	5200000	37139	153361	91.3	115915	998.8	3753.65	541	6.21	34904	16848	507933	4.08	5114.6	3481	1389	15.5102	31144.1	40188.3	39.4406
上海市	企业	私有/民营或私有/民营控股	2015	0	0	0	0	0	0	12	1	0	0	11.3386	25	625	1	2	2	4	8.7	7.72	7.51	7.64	9.18	11.28	7097.76	7.10629	9772	5200000	37139	153361	91.3	115915	998.8	3753.65	541	6.21	34904	16848	507933	4.08	5114.6	3481	1389	15.5102	31144.1	40188.3	39.4406
上海市	企业	国有或国有控股	2015	0	0	0	1	0	0	6	1	1	0	11.5129	41	1681	1	8	10	23	8.7	7.72	7.51	7.64	9.18	11.28	7097.76	7.10629	9772	5200000	37139	153361	91.3	115915	998.8	3753.65	541	6.21	34904	16848	507933	4.08	5114.6	3481	1389	15.5102	31144.1	40188.3	39.4406
上海市	企业	外资所有或外资控股	2015	0	0	0	0	1	1	13	1	0	0		24	576	1	3	3	6	8.7	7.72	7.51	7.64	9.18	11.28	7097.76	7.10629	9772	5200000	37139	153361	91.3	115915	998.8	3753.65	541	6.21	34904	16848	507933	4.08	5114.6	3481	1389	15.5102	31144.1	40188.3	39.4406
上海市			2015	0	0	0	0	0	0	7	1	1	0	10.3089	56	3136	1	5	7	14	8.7	7.72	7.51	7.64	9.18	11.28	7097.76	7.10629	9772	5200000	37139	153361	91.3	115915	998.8	3753.65	541	6.21	34904	16848	507933	4.08	5114.6	3481	1389	15.5102	31144.1	40188.3	39.4406
上海市	事业单位	集体所有或集体控股	2015	0	0	0	1	1	0	10	1	0	0	11.0021	29	841	1	4	5	10	8.7	7.72	7.51	7.64	9.18	11.28	7097.76	7.10629	9772	5200000	37139	153361	91.3	115915	998.8	3753.65	541	6.21	34904	16848	507933	4.08	5114.6	3481	1389	15.5102	31144.1	40188.3	39.4406
上海市	企业	私有/民营或私有/民营控股	2015	0	0	0	0	1	1	12	1	1	0	11.5129	28	784	1	6	8	16	8.7	7.72	7.51	7.64	9.18	11.28	7097.76	7.10629	9772	5200000	37139	153361	91.3	115915	998.8	3753.65	541	6.21	34904	16848	507933	4.08	5114.6	3481	1389	15.5102	31144.1	40188.3	39.4406
上海市	企业	外资所有或外资控股	2015	0	0	0	0	1	0	4	1	1	0	10.7144	49	2401	1	5	7	15	8.7	7.72	7.51	7.64	9.18	11.28	7097.76	7.10629	9772	5200000	37139	153361	91.3	115915	998.8	3753.65	541	6.21	34904	16848	507933	4.08	5114.6	3481	1389	15.5102	31144.1	40188.3	39.4406
上海市			2015	0	0	0	0	1	1	4	1	1	0	9.90349	63	3969	1	8	10	22	8.7	7.72	7.51	7.64	9.18	11.28	7097.76	7.10629	9772	5200000	37139	153361	91.3	115915	998.8	3753.65	541	6.21	34904	16848	507933	4.08	5114.6	3481	1389	15.5102	31144.1	40188.3	39.4406
上海市			2015	0	0	0	0	1	0	4	1	1	0		48	2304	1	8	10	22	8.7	7.72	7.51	7.64	9.18	11.28	7097.76	7.10629	9772	5200000	37139	153361	91.3	115915	998.8	3753.65	541	6.21	34904	16848	507933	4.08	5114.6	3481	1389	15.5102	31144.1	40188.3	39.4406
上海市	企业	私有/民营或私有/民营控股	2015	0	0	0	0	0	0	10	1	0	0	10.8198	27	729	1	2	2	3	8.7	7.72	7.51	7.64	9.18	11.28	7097.76	7.10629	9772	5200000	37139	153361	91.3	115915	998.8	3753.65	541	6.21	34904	16848	507933	4.08	5114.6	3481	1389	15.5102	31144.1	40188.3	39.4406
上海市	事业单位	国有或国有控股	2015	0	0	0	1	0	1	12	1	1	0	11.2898	49	2401	1	3	4	8	8.7	7.72	7.51	7.64	9.18	11.28	7097.76	7.10629	9772	5200000	37139	153361	91.3	115915	998.8	3753.65	541	6.21	34904	16848	507933	4.08	5114.6	3481	1389	15.5102	31144.1	40188.3	39.4406
上海市			2015	0	0	0	0	1	1	4	1	1	0	10.0858	62	3844	1	7	9	19	8.7	7.72	7.51	7.64	9.18	11.28	7097.76	7.10629	9772	5200000	37139	153361	91.3	115915	998.8	3753.65	541	6.21	34904	16848	507933	4.08	5114.6	3481	1389	15.5102	31144.1	40188.3	39.4406
上海市	企业	港澳台资或港澳台资控股	2015	0	0	0	0	1	0	5	1	0	0	10.4913	31	961	1	5	7	15	8.7	7.72	7.51	7.64	9.18	11.28	7097.76	7.10629	9772	5200000	37139	153361	91.3	115915	998.8	3753.65	541	6.21	34904	16848	507933	4.08	5114.6	3481	1389	15.5102	31144.1	40188.3	39.4406
上海市			2015	0	0	0	0	1	0	10	1	1	0	10.0858	63	3969	1	7	9	20	8.7	7.72	7.51	7.64	9.18	11.28	7097.76	7.10629	9772	5200000	37139	153361	91.3	115915	998.8	3753.65	541	6.21	34904	16848	507933	4.08	5114.6	3481	1389	15.5102	31144.1	40188.3	39.4406
上海市	企业	私有/民营或私有/民营控股	2015	0	0	0	0	1	0	9	0	1	0	10.8198	35	1225	1	6	8	16	8.7	7.72	7.51	7.64	9.18	11.28	7097.76	7.10629	9772	5200000	37139	153361	91.3	115915	998.8	3753.65	541	6.21	34904	16848	507933	4.08	5114.6	3481	1389	15.5102	31144.1	40188.3	39.4406
上海市	无单位/自雇（包括个体户）	其他	2015	0	0	0	0	0	1	5	1	1	0	9.87817	49	2401	1	4	6	11	8.7	7.72	7.51	7.64	9.18	11.28	7097.76	7.10629	9772	5200000	37139	153361	91.3	115915	998.8	3753.65	541	6.21	34904	16848	507933	4.08	5114.6	3481	1389	15.5102	31144.1	40188.3	39.4406
上海市	企业	国有或国有控股	2015	0	0	0	1	1	1	10	1	1	0	11.5129	30	900	1	8	10	22	8.7	7.72	7.51	7.64	9.18	11.28	7097.76	7.10629	9772	5200000	37139	153361	91.3	115915	998.8	3753.65	541	6.21	34904	16848	507933	4.08	5114.6	3481	1389	15.5102	31144.1	40188.3	39.4406
上海市	企业	私有/民营或私有/民营控股	2015	0	0	0	0	1	0	4	0	0	0	9.90349	18	324	1	5	7	14	8.7	7.72	7.51	7.64	9.18	11.28	7097.76	7.10629	9772	5200000	37139	153361	91.3	115915	998.8	3753.65	541	6.21	34904	16848	507933	4.08	5114.6	3481	1389	15.5102	31144.1	40188.3	39.4406
上海市	企业	港澳台资或港澳台资控股	2015	0	0	0	0	1	0	12	1	0	0	11.8494	35	1225	1	8	10	23	8.7	7.72	7.51	7.64	9.18	11.28	7097.76	7.10629	9772	5200000	37139	153361	91.3	115915	998.8	3753.65	541	6.21	34904	16848	507933	4.08	5114.6	3481	1389	15.5102	31144.1	40188.3	39.4406
上海市	企业	外资所有或外资控股	2015	0	0	0	0	0	1	11	1	1	0	10.3089	40	1600	1	3	3	5	8.7	7.72	7.51	7.64	9.18	11.28	7097.76	7.10629	9772	5200000	37139	153361	91.3	115915	998.8	3753.65	541	6.21	34904	16848	507933	4.08	5114.6	3481	1389	15.5102	31144.1	40188.3	39.4406
上海市			2015	0	0	0	0	0	0	4	1	1	0	10.0858	62	3844	1	4	5	10	8.7	7.72	7.51	7.64	9.18	11.28	7097.76	7.10629	9772	5200000	37139	153361	91.3	115915	998.8	3753.65	541	6.21	34904	16848	507933	4.08	5114.6	3481	1389	15.5102	31144.1	40188.3	39.4406
上海市			2015	0	0	0	0	0	0	6	1	1	0	10.0858	55	3025	1	3	4	7	8.7	7.72	7.51	7.64	9.18	11.28	7097.76	7.10629	9772	5200000	37139	153361	91.3	115915	998.8	3753.65	541	6.21	34904	16848	507933	4.08	5114.6	3481	1389	15.5102	31144.1	40188.3	39.4406
上海市	事业单位	国有或国有控股	2015	0	0	0	1	0	0	11	1	1	0	9.21034	35	1225	1	5	7	14	8.7	7.72	7.51	7.64	9.18	11.28	7097.76	7.10629	9772	5200000	37139	153361	91.3	115915	998.8	3753.65	541	6.21	34904	16848	507933	4.08	5114.6	3481	1389	15.5102	31144.1	40188.3	39.4406
上海市	企业	国有或国有控股	2015	0	0	0	1	1	1	13	1	1	0	12.4292	43	1849	1	2	2	3	8.7	7.72	7.51	7.64	9.18	11.28	7097.76	7.10629	9772	5200000	37139	153361	91.3	115915	998.8	3753.65	541	6.21	34904	16848	507933	4.08	5114.6	3481	1389	15.5102	31144.1	40188.3	39.4406
上海市	企业	外资所有或外资控股	2015	0	0	0	0	1	0	11	1	0	0	11.6952	38	1444	1	1	1	1	8.7	7.72	7.51	7.64	9.18	11.28	7097.76	7.10629	9772	5200000	37139	153361	91.3	115915	998.8	3753.65	541	6.21	34904	16848	507933	4.08	5114.6	3481	1389	15.5102	31144.1	40188.3	39.4406
上海市			2015	0	0	0	0	1	1	6	1	1	0	10.4913	64	4096	1	5	7	14	8.7	7.72	7.51	7.64	9.18	11.28	7097.76	7.10629	9772	5200000	37139	153361	91.3	115915	998.8	3753.65	541	6.21	34904	16848	507933	4.08	5114.6	3481	1389	15.5102	31144.1	40188.3	39.4406
上海市	企业	私有/民营或私有/民营控股	2015	0	0	0	0	1	0	12	1	1	0	11.5129	31	961	1	1	1	2	8.7	7.72	7.51	7.64	9.18	11.28	7097.76	7.10629	9772	5200000	37139	153361	91.3	115915	998.8	3753.65	541	6.21	34904	16848	507933	4.08	5114.6	3481	1389	15.5102	31144.1	40188.3	39.4406
上海市	企业	国有或国有控股	2015	0	0	0	1	0	0	12	1	0	0		23	529	1	1	1	2	8.7	7.72	7.51	7.64	9.18	11.28	7097.76	7.10629	9772	5200000	37139	153361	91.3	115915	998.8	3753.65	541	6.21	34904	16848	507933	4.08	5114.6	3481	1389	15.5102	31144.1	40188.3	39.4406
上海市			2015	0	0	0	0	0	0	9	1	0	1	8.00637	55	3025	1	5	7	14	8.7	7.72	7.51	7.64	9.18	11.28	7097.76	7.10629	9772	5200000	37139	153361	91.3	115915	998.8	3753.65	541	6.21	34904	16848	507933	4.08	5114.6	3481	1389	15.5102	31144.1	40188.3	39.4406
上海市	企业	国有或国有控股	2015	0	0	0	1	0	0	6	1	1	0	9.90349	48	2304	1	4	6	11	8.7	7.72	7.51	7.64	9.18	11.28	7097.76	7.10629	9772	5200000	37139	153361	91.3	115915	998.8	3753.65	541	6.21	34904	16848	507933	4.08	5114.6	3481	1389	15.5102	31144.1	40188.3	39.4406
上海市	无单位/自雇（包括个体户）	其他	2015	0	0	0	0	0	0	6	0	0	0	10.3089	22	484	1	3	4	7	8.7	7.72	7.51	7.64	9.18	11.28	7097.76	7.10629	9772	5200000	37139	153361	91.3	115915	998.8	3753.65	541	6.21	34904	16848	507933	4.08	5114.6	3481	1389	15.5102	31144.1	40188.3	39.4406
上海市	企业	外资所有或外资控股	2015	0	0	0	0	0	0	12	1	1	0	11.9184	30	900	1	8	11	24	8.7	7.72	7.51	7.64	9.18	11.28	7097.76	7.10629	9772	5200000	37139	153361	91.3	115915	998.8	3753.65	541	6.21	34904	16848	507933	4.08	5114.6	3481	1389	15.5102	31144.1	40188.3	39.4406
上海市	企业	国有或国有控股	2015	0	0	0	1	1	0	4	1	1	0	9.90349	40	1600	1	6	8	16	8.7	7.72	7.51	7.64	9.18	11.28	7097.76	7.10629	9772	5200000	37139	153361	91.3	115915	998.8	3753.65	541	6.21	34904	16848	507933	4.08	5114.6	3481	1389	15.5102	31144.1	40188.3	39.4406
上海市	企业	国有或国有控股	2015	0	0	0	1	1	0	5	1	0	0	10.5966	29	841	1	3	4	8	8.7	7.72	7.51	7.64	9.18	11.28	7097.76	7.10629	9772	5200000	37139	153361	91.3	115915	998.8	3753.65	541	6.21	34904	16848	507933	4.08	5114.6	3481	1389	15.5102	31144.1	40188.3	39.4406
上海市	企业	私有/民营或私有/民营控股	2015	0	0	0	0	0	0	7	1	1	0	9.90349	53	2809	1	8	11	24	8.7	7.72	7.51	7.64	9.18	11.28	7097.76	7.10629	9772	5200000	37139	153361	91.3	115915	998.8	3753.65	541	6.21	34904	16848	507933	4.08	5114.6	3481	1389	15.5102	31144.1	40188.3	39.4406
上海市	企业	国有或国有控股	2015	0	0	0	1	1	0	12	1	0	0	11.5129	33	1089	1	1	1	2	8.7	7.72	7.51	7.64	9.18	11.28	7097.76	7.10629	9772	5200000	37139	153361	91.3	115915	998.8	3753.65	541	6.21	34904	16848	507933	4.08	5114.6	3481	1389	15.5102	31144.1	40188.3	39.4406
上海市			2015	0	0	0	0	0	0	6	1	1	0	9.90349	51	2601	1	2	2	4	8.7	7.72	7.51	7.64	9.18	11.28	7097.76	7.10629	9772	5200000	37139	153361	91.3	115915	998.8	3753.65	541	6.21	34904	16848	507933	4.08	5114.6	3481	1389	15.5102	31144.1	40188.3	39.4406
上海市	企业	私有/民营或私有/民营控股	2015	0	0	0	0	0	0	10	1	0	0	11.0021	24	576	1	2	2	3	8.7	7.72	7.51	7.64	9.18	11.28	7097.76	7.10629	9772	5200000	37139	153361	91.3	115915	998.8	3753.65	541	6.21	34904	16848	507933	4.08	5114.6	3481	1389	15.5102	31144.1	40188.3	39.4406
上海市	企业	私有/民营或私有/民营控股	2015	0	0	0	0	0	1	12	0	0	0	9.16952	23	529	1	8	11	25	8.7	7.72	7.51	7.64	9.18	11.28	7097.76	7.10629	9772	5200000	37139	153361	91.3	115915	998.8	3753.65	541	6.21	34904	16848	507933	4.08	5114.6	3481	1389	15.5102	31144.1	40188.3	39.4406
上海市			2015	0	0	0	0	1	0	10	1	1	0	10.0858	65	4225	1	6	8	16	8.7	7.72	7.51	7.64	9.18	11.28	7097.76	7.10629	9772	5200000	37139	153361	91.3	115915	998.8	3753.65	541	6.21	34904	16848	507933	4.08	5114.6	3481	1389	15.5102	31144.1	40188.3	39.4406
上海市	企业	国有或国有控股	2015	0	0	0	1	1	0	12	1	1	0	11.0021	34	1156	1	6	8	17	8.7	7.72	7.51	7.64	9.18	11.28	7097.76	7.10629	9772	5200000	37139	153361	91.3	115915	998.8	3753.65	541	6.21	34904	16848	507933	4.08	5114.6	3481	1389	15.5102	31144.1	40188.3	39.4406
上海市	企业	外资所有或外资控股	2015	0	0	0	0	1	0	12	1	1	0	12.6115	37	1369	1	3	4	8	8.7	7.72	7.51	7.64	9.18	11.28	7097.76	7.10629	9772	5200000	37139	153361	91.3	115915	998.8	3753.65	541	6.21	34904	16848	507933	4.08	5114.6	3481	1389	15.5102	31144.1	40188.3	39.4406
上海市			2015	0	0	0	0	0	0	6	1	1	0	10.0858	52	2704	1	6	8	16	8.7	7.72	7.51	7.64	9.18	11.28	7097.76	7.10629	9772	5200000	37139	153361	91.3	115915	998.8	3753.65	541	6.21	34904	16848	507933	4.08	5114.6	3481	1389	15.5102	31144.1	40188.3	39.4406
上海市	企业	国有或国有控股	2015	0	0	0	1	0	1	13	1	0	0		23	529	1	3	3	6	8.7	7.72	7.51	7.64	9.18	11.28	7097.76	7.10629	9772	5200000	37139	153361	91.3	115915	998.8	3753.65	541	6.21	34904	16848	507933	4.08	5114.6	3481	1389	15.5102	31144.1	40188.3	39.4406
上海市			2015	0	0	0	0	1	0	5	1	1	0	9.90349	61	3721	1	7	9	20	8.7	7.72	7.51	7.64	9.18	11.28	7097.76	7.10629	9772	5200000	37139	153361	91.3	115915	998.8	3753.65	541	6.21	34904	16848	507933	4.08	5114.6	3481	1389	15.5102	31144.1	40188.3	39.4406
上海市	企业	国有或国有控股	2015	0	0	0	1	0	0	6	1	0	0	9.90349	47	2209	1	8	10	22	8.7	7.72	7.51	7.64	9.18	11.28	7097.76	7.10629	9772	5200000	37139	153361	91.3	115915	998.8	3753.65	541	6.21	34904	16848	507933	4.08	5114.6	3481	1389	15.5102	31144.1	40188.3	39.4406
上海市	事业单位	国有或国有控股	2015	0	0	0	1	1	1	12	1	1	0	11.6082	41	1681	1	6	8	17	8.7	7.72	7.51	7.64	9.18	11.28	7097.76	7.10629	9772	5200000	37139	153361	91.3	115915	998.8	3753.65	541	6.21	34904	16848	507933	4.08	5114.6	3481	1389	15.5102	31144.1	40188.3	39.4406
上海市			2015	0	0	0	0	0	0	6	1	1	0	8.47637	61	3721	1	7	9	19	8.7	7.72	7.51	7.64	9.18	11.28	7097.76	7.10629	9772	5200000	37139	153361	91.3	115915	998.8	3753.65	541	6.21	34904	16848	507933	4.08	5114.6	3481	1389	15.5102	31144.1	40188.3	39.4406
上海市			2015	0	0	0	0	0	1	7	1	1	0	10.779	58	3364	1	3	4	7	8.7	7.72	7.51	7.64	9.18	11.28	7097.76	7.10629	9772	5200000	37139	153361	91.3	115915	998.8	3753.65	541	6.21	34904	16848	507933	4.08	5114.6	3481	1389	15.5102	31144.1	40188.3	39.4406
上海市	企业	外资所有或外资控股	2015	0	0	0	0	1	1	8	1	1	0	10.5966	39	1521	1	4	5	9	8.7	7.72	7.51	7.64	9.18	11.28	7097.76	7.10629	9772	5200000	37139	153361	91.3	115915	998.8	3753.65	541	6.21	34904	16848	507933	4.08	5114.6	3481	1389	15.5102	31144.1	40188.3	39.4406
上海市			2015	0	0	0	0	0	0	4	1	0	1	10.0858	64	4096	1	8	11	24	8.7	7.72	7.51	7.64	9.18	11.28	7097.76	7.10629	9772	5200000	37139	153361	91.3	115915	998.8	3753.65	541	6.21	34904	16848	507933	4.08	5114.6	3481	1389	15.5102	31144.1	40188.3	39.4406
上海市	企业	港澳台资或港澳台资控股	2015	1	1	0	0	1	0	10	0	0	0	13.1224	24	576	1	5	7	14	8.7	7.72	7.51	7.64	9.18	11.28	7097.76	7.10629	9772	5200000	37139	153361	91.3	115915	998.8	3753.65	541	6.21	34904	16848	507933	4.08	5114.6	3481	1389	15.5102	31144.1	40188.3	39.4406
上海市	无单位/自雇（包括个体户）	私有/民营或私有/民营控股	2015	0	0	0	0	0	0	10	0	0	0	10.0858	24	576	1	5	7	15	8.7	7.72	7.51	7.64	9.18	11.28	7097.76	7.10629	9772	5200000	37139	153361	91.3	115915	998.8	3753.65	541	6.21	34904	16848	507933	4.08	5114.6	3481	1389	15.5102	31144.1	40188.3	39.4406
上海市			2015	0	0	0	0	1	0	6	1	1	0	10.1266	65	4225	1	3	4	8	8.7	7.72	7.51	7.64	9.18	11.28	7097.76	7.10629	9772	5200000	37139	153361	91.3	115915	998.8	3753.65	541	6.21	34904	16848	507933	4.08	5114.6	3481	1389	15.5102	31144.1	40188.3	39.4406
上海市			2015	0	0	0	0	1	0	4	1	1	0	8.88184	61	3721	1	3	3	6	8.7	7.72	7.51	7.64	9.18	11.28	7097.76	7.10629	9772	5200000	37139	153361	91.3	115915	998.8	3753.65	541	6.21	34904	16848	507933	4.08	5114.6	3481	1389	15.5102	31144.1	40188.3	39.4406
上海市	企业	国有或国有控股	2015	0	0	0	1	1	1	12	1	0	0	11.1562	28	784	1	2	2	3	8.7	7.72	7.51	7.64	9.18	11.28	7097.76	7.10629	9772	5200000	37139	153361	91.3	115915	998.8	3753.65	541	6.21	34904	16848	507933	4.08	5114.6	3481	1389	15.5102	31144.1	40188.3	39.4406
上海市			2015	0	0	0	0	1	0	4	1	1	0	10.2036	63	3969	1	5	7	15	8.7	7.72	7.51	7.64	9.18	11.28	7097.76	7.10629	9772	5200000	37139	153361	91.3	115915	998.8	3753.65	541	6.21	34904	16848	507933	4.08	5114.6	3481	1389	15.5102	31144.1	40188.3	39.4406
上海市	无单位/自雇（包括个体户）	私有/民营或私有/民营控股	2015	1	1	0	0	1	0	6	0	0	0	10.5966	22	484	1	8	11	25	8.7	7.72	7.51	7.64	9.18	11.28	7097.76	7.10629	9772	5200000	37139	153361	91.3	115915	998.8	3753.65	541	6.21	34904	16848	507933	4.08	5114.6	3481	1389	15.5102	31144.1	40188.3	39.4406
上海市	企业	外资所有或外资控股	2015	0	0	0	0	1	0	13	1	1	0	10.5966	39	1521	1	8	11	25	8.7	7.72	7.51	7.64	9.18	11.28	7097.76	7.10629	9772	5200000	37139	153361	91.3	115915	998.8	3753.65	541	6.21	34904	16848	507933	4.08	5114.6	3481	1389	15.5102	31144.1	40188.3	39.4406
上海市			2015	0	0	0	0	1	0	6	1	0	1	10.2256	65	4225	1	6	8	17	8.7	7.72	7.51	7.64	9.18	11.28	7097.76	7.10629	9772	5200000	37139	153361	91.3	115915	998.8	3753.65	541	6.21	34904	16848	507933	4.08	5114.6	3481	1389	15.5102	31144.1	40188.3	39.4406
上海市	企业	私有/民营或私有/民营控股	2015	0	0	0	0	0	0	7	0	0	0	11.0021	24	576	1	7	9	19	8.7	7.72	7.51	7.64	9.18	11.28	7097.76	7.10629	9772	5200000	37139	153361	91.3	115915	998.8	3753.65	541	6.21	34904	16848	507933	4.08	5114.6	3481	1389	15.5102	31144.1	40188.3	39.4406
上海市	企业	国有或国有控股	2015	0	0	0	1	1	0	6	1	0	0	9.98045	51	2601	1	8	10	22	8.7	7.72	7.51	7.64	9.18	11.28	7097.76	7.10629	9772	5200000	37139	153361	91.3	115915	998.8	3753.65	541	6.21	34904	16848	507933	4.08	5114.6	3481	1389	15.5102	31144.1	40188.3	39.4406
上海市			2015	0	0	0	0	0	0	4	1	1	0		40	1600	1	2	2	4	8.7	7.72	7.51	7.64	9.18	11.28	7097.76	7.10629	9772	5200000	37139	153361	91.3	115915	998.8	3753.65	541	6.21	34904	16848	507933	4.08	5114.6	3481	1389	15.5102	31144.1	40188.3	39.4406
上海市	企业	国有或国有控股	2015	0	0	0	1	0	0	11	1	1	0	11.5129	35	1225	1	5	7	14	8.7	7.72	7.51	7.64	9.18	11.28	7097.76	7.10629	9772	5200000	37139	153361	91.3	115915	998.8	3753.65	541	6.21	34904	16848	507933	4.08	5114.6	3481	1389	15.5102	31144.1	40188.3	39.4406
上海市	企业	国有或国有控股	2015	0	0	0	1	0	0	12	0	1	0	11.5129	28	784	1	3	3	6	8.7	7.72	7.51	7.64	9.18	11.28	7097.76	7.10629	9772	5200000	37139	153361	91.3	115915	998.8	3753.65	541	6.21	34904	16848	507933	4.08	5114.6	3481	1389	15.5102	31144.1	40188.3	39.4406
上海市	企业	私有/民营或私有/民营控股	2015	0	0	0	0	1	0	12	1	1	0	11.5129	32	1024	1	7	9	19	8.7	7.72	7.51	7.64	9.18	11.28	7097.76	7.10629	9772	5200000	37139	153361	91.3	115915	998.8	3753.65	541	6.21	34904	16848	507933	4.08	5114.6	3481	1389	15.5102	31144.1	40188.3	39.4406
上海市			2015	0	0	0	0	1	0	4	1	0	1		55	3025	1	3	3	6	8.7	7.72	7.51	7.64	9.18	11.28	7097.76	7.10629	9772	5200000	37139	153361	91.3	115915	998.8	3753.65	541	6.21	34904	16848	507933	4.08	5114.6	3481	1389	15.5102	31144.1	40188.3	39.4406
上海市	企业	私有/民营或私有/民营控股	2015	1	1	0	0	0	0	11	1	0	1	16.1181	37	1369	1	6	8	16	8.7	7.72	7.51	7.64	9.18	11.28	7097.76	7.10629	9772	5200000	37139	153361	91.3	115915	998.8	3753.65	541	6.21	34904	16848	507933	4.08	5114.6	3481	1389	15.5102	31144.1	40188.3	39.4406
上海市	企业	私有/民营或私有/民营控股	2015	0	0	0	0	1	0	9	1	0	0	10.5966	24	576	1	6	8	16	8.7	7.72	7.51	7.64	9.18	11.28	7097.76	7.10629	9772	5200000	37139	153361	91.3	115915	998.8	3753.65	541	6.21	34904	16848	507933	4.08	5114.6	3481	1389	15.5102	31144.1	40188.3	39.4406
上海市	企业	国有或国有控股	2015	0	0	0	1	0	0	11	1	1	0	16.1181	28	784	1	4	6	13	8.7	7.72	7.51	7.64	9.18	11.28	7097.76	7.10629	9772	5200000	37139	153361	91.3	115915	998.8	3753.65	541	6.21	34904	16848	507933	4.08	5114.6	3481	1389	15.5102	31144.1	40188.3	39.4406
上海市	企业	港澳台资或港澳台资控股	2015	0	0	0	0	0	0	12	1	0	0	12.2061	30	900	1	6	8	16	8.7	7.72	7.51	7.64	9.18	11.28	7097.76	7.10629	9772	5200000	37139	153361	91.3	115915	998.8	3753.65	541	6.21	34904	16848	507933	4.08	5114.6	3481	1389	15.5102	31144.1	40188.3	39.4406
上海市	企业	私有/民营或私有/民营控股	2015	1	1	0	0	0	0	11	1	1	0	10.8198	33	1089	1	4	6	13	8.7	7.72	7.51	7.64	9.18	11.28	7097.76	7.10629	9772	5200000	37139	153361	91.3	115915	998.8	3753.65	541	6.21	34904	16848	507933	4.08	5114.6	3481	1389	15.5102	31144.1	40188.3	39.4406
上海市	企业	私有/民营或私有/民营控股	2015	0	0	0	0	0	0	12	1	0	0	9.10498	24	576	1	8	10	23	8.7	7.72	7.51	7.64	9.18	11.28	7097.76	7.10629	9772	5200000	37139	153361	91.3	115915	998.8	3753.65	541	6.21	34904	16848	507933	4.08	5114.6	3481	1389	15.5102	31144.1	40188.3	39.4406
上海市	企业	国有或国有控股	2015	0	0	0	1	0	0	6	1	1	0	11.0021	49	2401	1	5	7	14	8.7	7.72	7.51	7.64	9.18	11.28	7097.76	7.10629	9772	5200000	37139	153361	91.3	115915	998.8	3753.65	541	6.21	34904	16848	507933	4.08	5114.6	3481	1389	15.5102	31144.1	40188.3	39.4406
上海市	企业	私有/民营或私有/民营控股	2015	1	0	1	0	1	0	10	1	1	0	10.5966	59	3481	1	6	8	17	8.7	7.72	7.51	7.64	9.18	11.28	7097.76	7.10629	9772	5200000	37139	153361	91.3	115915	998.8	3753.65	541	6.21	34904	16848	507933	4.08	5114.6	3481	1389	15.5102	31144.1	40188.3	39.4406
上海市			2015	0	0	0	0	0	0	6	1	1	0	10.2256	56	3136	1	8	10	22	8.7	7.72	7.51	7.64	9.18	11.28	7097.76	7.10629	9772	5200000	37139	153361	91.3	115915	998.8	3753.65	541	6.21	34904	16848	507933	4.08	5114.6	3481	1389	15.5102	31144.1	40188.3	39.4406
上海市	企业	私有/民营或私有/民营控股	2015	1	1	0	0	1	0	12	1	0	0	12.4292	33	1089	1	1	1	1	8.7	7.72	7.51	7.64	9.18	11.28	7097.76	7.10629	9772	5200000	37139	153361	91.3	115915	998.8	3753.65	541	6.21	34904	16848	507933	4.08	5114.6	3481	1389	15.5102	31144.1	40188.3	39.4406
上海市	企业	外资所有或外资控股	2015	0	0	0	0	1	1	11	1	1	0	12.6115	43	1849	1	2	2	3	8.7	7.72	7.51	7.64	9.18	11.28	7097.76	7.10629	9772	5200000	37139	153361	91.3	115915	998.8	3753.65	541	6.21	34904	16848	507933	4.08	5114.6	3481	1389	15.5102	31144.1	40188.3	39.4406
上海市	社会团体、居/村委会	其他	2015	0	0	0	0	1	1	6	1	1	0	9.69277	52	2704	1	3	4	7	8.7	7.72	7.51	7.64	9.18	11.28	7097.76	7.10629	9772	5200000	37139	153361	91.3	115915	998.8	3753.65	541	6.21	34904	16848	507933	4.08	5114.6	3481	1389	15.5102	31144.1	40188.3	39.4406
上海市	企业	外资所有或外资控股	2015	0	0	0	0	1	0	6	1	1	0	11.2898	58	3364	1	4	6	13	8.7	7.72	7.51	7.64	9.18	11.28	7097.76	7.10629	9772	5200000	37139	153361	91.3	115915	998.8	3753.65	541	6.21	34904	16848	507933	4.08	5114.6	3481	1389	15.5102	31144.1	40188.3	39.4406
上海市	事业单位	国有或国有控股	2015	0	0	0	1	1	1	9	1	1	0	11.5129	63	3969	1	4	6	13	8.7	7.72	7.51	7.64	9.18	11.28	7097.76	7.10629	9772	5200000	37139	153361	91.3	115915	998.8	3753.65	541	6.21	34904	16848	507933	4.08	5114.6	3481	1389	15.5102	31144.1	40188.3	39.4406
上海市	企业	私有/民营或私有/民营控股	2015	1	1	0	0	1	0	10	1	1	0	11.5129	40	1600	1	8	10	23	8.7	7.72	7.51	7.64	9.18	11.28	7097.76	7.10629	9772	5200000	37139	153361	91.3	115915	998.8	3753.65	541	6.21	34904	16848	507933	4.08	5114.6	3481	1389	15.5102	31144.1	40188.3	39.4406
上海市	事业单位	国有或国有控股	2015	0	0	0	1	0	0	11	1	1	0	10.8198	43	1849	1	4	5	10	8.7	7.72	7.51	7.64	9.18	11.28	7097.76	7.10629	9772	5200000	37139	153361	91.3	115915	998.8	3753.65	541	6.21	34904	16848	507933	4.08	5114.6	3481	1389	15.5102	31144.1	40188.3	39.4406
上海市			2015	0	0	0	0	0	0	7	1	1	0	10.0858	60	3600	1	4	5	9	8.7	7.72	7.51	7.64	9.18	11.28	7097.76	7.10629	9772	5200000	37139	153361	91.3	115915	998.8	3753.65	541	6.21	34904	16848	507933	4.08	5114.6	3481	1389	15.5102	31144.1	40188.3	39.4406
上海市	企业	私有/民营或私有/民营控股	2015	1	1	0	0	0	1	10	1	1	0	12.2061	30	900	1	1	1	1	8.7	7.72	7.51	7.64	9.18	11.28	7097.76	7.10629	9772	5200000	37139	153361	91.3	115915	998.8	3753.65	541	6.21	34904	16848	507933	4.08	5114.6	3481	1389	15.5102	31144.1	40188.3	39.4406
上海市	无单位/自雇（包括个体户）	私有/民营或私有/民营控股	2015	1	1	0	0	1	0	6	1	0	1	11.6952	57	3249	1	5	7	15	8.7	7.72	7.51	7.64	9.18	11.28	7097.76	7.10629	9772	5200000	37139	153361	91.3	115915	998.8	3753.65	541	6.21	34904	16848	507933	4.08	5114.6	3481	1389	15.5102	31144.1	40188.3	39.4406
上海市			2015	0	0	0	0	1	0	4	1	1	0	10.4223	63	3969	1	4	6	11	8.7	7.72	7.51	7.64	9.18	11.28	7097.76	7.10629	9772	5200000	37139	153361	91.3	115915	998.8	3753.65	541	6.21	34904	16848	507933	4.08	5114.6	3481	1389	15.5102	31144.1	40188.3	39.4406
上海市	企业	私有/民营或私有/民营控股	2015	0	0	0	0	0	0	12	1	0	0	8.69951	24	576	1	8	11	25	8.7	7.72	7.51	7.64	9.18	11.28	7097.76	7.10629	9772	5200000	37139	153361	91.3	115915	998.8	3753.65	541	6.21	34904	16848	507933	4.08	5114.6	3481	1389	15.5102	31144.1	40188.3	39.4406
上海市	企业	私有/民营或私有/民营控股	2015	0	0	0	0	0	1	13	1	1	0	11.5129	30	900	1	2	2	3	8.7	7.72	7.51	7.64	9.18	11.28	7097.76	7.10629	9772	5200000	37139	153361	91.3	115915	998.8	3753.65	541	6.21	34904	16848	507933	4.08	5114.6	3481	1389	15.5102	31144.1	40188.3	39.4406
上海市	企业	私有/民营或私有/民营控股	2015	1	1	0	0	1	0	10	1	0	0	9.90349	31	961	1	6	8	16	8.7	7.72	7.51	7.64	9.18	11.28	7097.76	7.10629	9772	5200000	37139	153361	91.3	115915	998.8	3753.65	541	6.21	34904	16848	507933	4.08	5114.6	3481	1389	15.5102	31144.1	40188.3	39.4406
上海市	企业	外资所有或外资控股	2015	0	0	0	0	0	0	12	1	0	0	8.00637	22	484	1	4	6	11	8.7	7.72	7.51	7.64	9.18	11.28	7097.76	7.10629	9772	5200000	37139	153361	91.3	115915	998.8	3753.65	541	6.21	34904	16848	507933	4.08	5114.6	3481	1389	15.5102	31144.1	40188.3	39.4406
上海市			2015	0	0	0	0	0	0	6	1	1	0	9.007	48	2304	1	2	2	4	8.7	7.72	7.51	7.64	9.18	11.28	7097.76	7.10629	9772	5200000	37139	153361	91.3	115915	998.8	3753.65	541	6.21	34904	16848	507933	4.08	5114.6	3481	1389	15.5102	31144.1	40188.3	39.4406
上海市	事业单位	国有或国有控股	2015	0	0	0	1	0	0	10	1	0	0	9.90349	22	484	1	5	7	15	8.7	7.72	7.51	7.64	9.18	11.28	7097.76	7.10629	9772	5200000	37139	153361	91.3	115915	998.8	3753.65	541	6.21	34904	16848	507933	4.08	5114.6	3481	1389	15.5102	31144.1	40188.3	39.4406
上海市	企业	私有/民营或私有/民营控股	2015	0	0	0	0	1	0	4	0	1	0	11.2252	24	576	1	5	7	15	8.7	7.72	7.51	7.64	9.18	11.28	7097.76	7.10629	9772	5200000	37139	153361	91.3	115915	998.8	3753.65	541	6.21	34904	16848	507933	4.08	5114.6	3481	1389	15.5102	31144.1	40188.3	39.4406
上海市			2015	0	0	0	0	1	1	6	1	1	0	10.3089	58	3364	1	4	6	11	8.7	7.72	7.51	7.64	9.18	11.28	7097.76	7.10629	9772	5200000	37139	153361	91.3	115915	998.8	3753.65	541	6.21	34904	16848	507933	4.08	5114.6	3481	1389	15.5102	31144.1	40188.3	39.4406
上海市	企业	私有/民营或私有/民营控股	2015	0	0	0	0	0	0	6	1	0	1	10.0858	50	2500	1	4	5	9	8.7	7.72	7.51	7.64	9.18	11.28	7097.76	7.10629	9772	5200000	37139	153361	91.3	115915	998.8	3753.65	541	6.21	34904	16848	507933	4.08	5114.6	3481	1389	15.5102	31144.1	40188.3	39.4406
上海市	企业	私有/民营或私有/民营控股	2015	0	0	0	0	1	1	10	1	1	0	12.2061	52	2704	1	6	8	17	8.7	7.72	7.51	7.64	9.18	11.28	7097.76	7.10629	9772	5200000	37139	153361	91.3	115915	998.8	3753.65	541	6.21	34904	16848	507933	4.08	5114.6	3481	1389	15.5102	31144.1	40188.3	39.4406
上海市	企业	国有或国有控股	2015	0	0	0	1	0	1	12	1	1	0	11.9184	31	961	1	4	5	10	8.7	7.72	7.51	7.64	9.18	11.28	7097.76	7.10629	9772	5200000	37139	153361	91.3	115915	998.8	3753.65	541	6.21	34904	16848	507933	4.08	5114.6	3481	1389	15.5102	31144.1	40188.3	39.4406
上海市			2015	0	0	0	0	0	0	9	1	1	0	10.8198	58	3364	1	3	3	6	8.7	7.72	7.51	7.64	9.18	11.28	7097.76	7.10629	9772	5200000	37139	153361	91.3	115915	998.8	3753.65	541	6.21	34904	16848	507933	4.08	5114.6	3481	1389	15.5102	31144.1	40188.3	39.4406
上海市			2015	0	0	0	0	1	0	6	1	0	1	9.61581	58	3364	1	2	2	4	8.7	7.72	7.51	7.64	9.18	11.28	7097.76	7.10629	9772	5200000	37139	153361	91.3	115915	998.8	3753.65	541	6.21	34904	16848	507933	4.08	5114.6	3481	1389	15.5102	31144.1	40188.3	39.4406
上海市	企业	私有/民营或私有/民营控股	2015	0	0	0	0	0	0	6	1	1	0	10.8198	45	2025	1	8	10	23	8.7	7.72	7.51	7.64	9.18	11.28	7097.76	7.10629	9772	5200000	37139	153361	91.3	115915	998.8	3753.65	541	6.21	34904	16848	507933	4.08	5114.6	3481	1389	15.5102	31144.1	40188.3	39.4406
上海市	党政机关		2015	0	0	0	1	1	0	10	1	0	1	10.3089	45	2025	1	4	5	10	8.7	7.72	7.51	7.64	9.18	11.28	7097.76	7.10629	9772	5200000	37139	153361	91.3	115915	998.8	3753.65	541	6.21	34904	16848	507933	4.08	5114.6	3481	1389	15.5102	31144.1	40188.3	39.4406
上海市	企业	私有/民营或私有/民营控股	2015	0	0	0	0	1	0	10	1	1	0	11.6952	31	961	1	3	3	6	8.7	7.72	7.51	7.64	9.18	11.28	7097.76	7.10629	9772	5200000	37139	153361	91.3	115915	998.8	3753.65	541	6.21	34904	16848	507933	4.08	5114.6	3481	1389	15.5102	31144.1	40188.3	39.4406
上海市			2015	0	0	0	0	0	0	6	1	0	1	10.0858	55	3025	1	7	9	20	8.7	7.72	7.51	7.64	9.18	11.28	7097.76	7.10629	9772	5200000	37139	153361	91.3	115915	998.8	3753.65	541	6.21	34904	16848	507933	4.08	5114.6	3481	1389	15.5102	31144.1	40188.3	39.4406
上海市			2015	0	0	0	0	0	0	12	1	1	0	10.8198	30	900	1	8	11	25	8.7	7.72	7.51	7.64	9.18	11.28	7097.76	7.10629	9772	5200000	37139	153361	91.3	115915	998.8	3753.65	541	6.21	34904	16848	507933	4.08	5114.6	3481	1389	15.5102	31144.1	40188.3	39.4406
上海市			2015	0	0	0	0	1	0	7	1	0	0		20	400	1	8	11	24	8.7	7.72	7.51	7.64	9.18	11.28	7097.76	7.10629	9772	5200000	37139	153361	91.3	115915	998.8	3753.65	541	6.21	34904	16848	507933	4.08	5114.6	3481	1389	15.5102	31144.1	40188.3	39.4406
上海市	党政机关		2015	0	0	0	1	1	1	10	1	1	0	11.3386	39	1521	1	8	11	24	8.7	7.72	7.51	7.64	9.18	11.28	7097.76	7.10629	9772	5200000	37139	153361	91.3	115915	998.8	3753.65	541	6.21	34904	16848	507933	4.08	5114.6	3481	1389	15.5102	31144.1	40188.3	39.4406
上海市	无单位/自雇（包括个体户）	其他	2015	0	0	0	0	0	0	4	0	1	0	10.4913	34	1156	1	8	11	25	8.7	7.72	7.51	7.64	9.18	11.28	7097.76	7.10629	9772	5200000	37139	153361	91.3	115915	998.8	3753.65	541	6.21	34904	16848	507933	4.08	5114.6	3481	1389	15.5102	31144.1	40188.3	39.4406
上海市	企业	私有/民营或私有/民营控股	2015	0	0	0	0	1	1	9	1	1	0	10.5966	33	1089	1	3	4	8	8.7	7.72	7.51	7.64	9.18	11.28	7097.76	7.10629	9772	5200000	37139	153361	91.3	115915	998.8	3753.65	541	6.21	34904	16848	507933	4.08	5114.6	3481	1389	15.5102	31144.1	40188.3	39.4406
上海市	企业	集体所有或集体控股	2015	0	0	0	0	1	1	9	1	1	0	10.3089	40	1600	1	1	1	1	8.7	7.72	7.51	7.64	9.18	11.28	7097.76	7.10629	9772	5200000	37139	153361	91.3	115915	998.8	3753.65	541	6.21	34904	16848	507933	4.08	5114.6	3481	1389	15.5102	31144.1	40188.3	39.4406
上海市			2015	0	0	0	0	0	0	12	1	0	0		22	484	1	3	3	6	8.7	7.72	7.51	7.64	9.18	11.28	7097.76	7.10629	9772	5200000	37139	153361	91.3	115915	998.8	3753.65	541	6.21	34904	16848	507933	4.08	5114.6	3481	1389	15.5102	31144.1	40188.3	39.4406
上海市	无单位/自雇（包括个体户）	私有/民营或私有/民营控股	2015	0	0	0	0	0	0	12	1	0	0	9.39266	19	361	1	8	11	24	8.7	7.72	7.51	7.64	9.18	11.28	7097.76	7.10629	9772	5200000	37139	153361	91.3	115915	998.8	3753.65	541	6.21	34904	16848	507933	4.08	5114.6	3481	1389	15.5102	31144.1	40188.3	39.4406
上海市	企业	外资所有或外资控股	2015	0	0	0	0	1	1	13	1	1	0	11.5129	49	2401	1	8	10	22	8.7	7.72	7.51	7.64	9.18	11.28	7097.76	7.10629	9772	5200000	37139	153361	91.3	115915	998.8	3753.65	541	6.21	34904	16848	507933	4.08	5114.6	3481	1389	15.5102	31144.1	40188.3	39.4406
上海市			2015	0	0	0	0	1	1	9	1	1	0	10.3089	62	3844	1	5	7	14	8.7	7.72	7.51	7.64	9.18	11.28	7097.76	7.10629	9772	5200000	37139	153361	91.3	115915	998.8	3753.65	541	6.21	34904	16848	507933	4.08	5114.6	3481	1389	15.5102	31144.1	40188.3	39.4406
上海市			2015	0	0	0	0	1	0	7	1	1	0		54	2916	1	4	5	9	8.7	7.72	7.51	7.64	9.18	11.28	7097.76	7.10629	9772	5200000	37139	153361	91.3	115915	998.8	3753.65	541	6.21	34904	16848	507933	4.08	5114.6	3481	1389	15.5102	31144.1	40188.3	39.4406
上海市	企业	国有或国有控股	2015	0	0	0	1	1	0	7	1	0	0		18	324	1	4	5	9	8.7	7.72	7.51	7.64	9.18	11.28	7097.76	7.10629	9772	5200000	37139	153361	91.3	115915	998.8	3753.65	541	6.21	34904	16848	507933	4.08	5114.6	3481	1389	15.5102	31144.1	40188.3	39.4406
上海市	党政机关		2015	0	0	0	1	1	0	1	1	0	1	9.71475	54	2916	1	7	9	20	8.7	7.72	7.51	7.64	9.18	11.28	7097.76	7.10629	9772	5200000	37139	153361	91.3	115915	998.8	3753.65	541	6.21	34904	16848	507933	4.08	5114.6	3481	1389	15.5102	31144.1	40188.3	39.4406
上海市	企业	国有或国有控股	2015	0	0	0	1	0	0	12	1	0	0	11.0021	24	576	1	8	11	25	8.7	7.72	7.51	7.64	9.18	11.28	7097.76	7.10629	9772	5200000	37139	153361	91.3	115915	998.8	3753.65	541	6.21	34904	16848	507933	4.08	5114.6	3481	1389	15.5102	31144.1	40188.3	39.4406
上海市	无单位/自雇（包括个体户）	其他	2015	0	0	0	0	0	0	3	0	1	0	8.51719	39	1521	1	8	10	22	8.7	7.72	7.51	7.64	9.18	11.28	7097.76	7.10629	9772	5200000	37139	153361	91.3	115915	998.8	3753.65	541	6.21	34904	16848	507933	4.08	5114.6	3481	1389	15.5102	31144.1	40188.3	39.4406
上海市			2015	0	0	0	0	0	0	4	1	1	0	9.65503	59	3481	1	2	2	4	8.7	7.72	7.51	7.64	9.18	11.28	7097.76	7.10629	9772	5200000	37139	153361	91.3	115915	998.8	3753.65	541	6.21	34904	16848	507933	4.08	5114.6	3481	1389	15.5102	31144.1	40188.3	39.4406
上海市	企业	私有/民营或私有/民营控股	2015	0	0	0	0	1	0	4	0	1	0	9.90349	55	3025	1	4	6	11	8.7	7.72	7.51	7.64	9.18	11.28	7097.76	7.10629	9772	5200000	37139	153361	91.3	115915	998.8	3753.65	541	6.21	34904	16848	507933	4.08	5114.6	3481	1389	15.5102	31144.1	40188.3	39.4406
上海市	企业	私有/民营或私有/民营控股	2015	0	0	0	0	0	0	6	1	1	0	10.8198	40	1600	1	5	7	14	8.7	7.72	7.51	7.64	9.18	11.28	7097.76	7.10629	9772	5200000	37139	153361	91.3	115915	998.8	3753.65	541	6.21	34904	16848	507933	4.08	5114.6	3481	1389	15.5102	31144.1	40188.3	39.4406
上海市			2015	0	0	0	0	1	1	7	1	1	0	10.3482	59	3481	1	5	7	15	8.7	7.72	7.51	7.64	9.18	11.28	7097.76	7.10629	9772	5200000	37139	153361	91.3	115915	998.8	3753.65	541	6.21	34904	16848	507933	4.08	5114.6	3481	1389	15.5102	31144.1	40188.3	39.4406
上海市	企业	外资所有或外资控股	2015	0	0	0	0	0	0	8	1	0	0	9.90349	35	1225	1	5	7	15	8.7	7.72	7.51	7.64	9.18	11.28	7097.76	7.10629	9772	5200000	37139	153361	91.3	115915	998.8	3753.65	541	6.21	34904	16848	507933	4.08	5114.6	3481	1389	15.5102	31144.1	40188.3	39.4406
上海市			2015	0	0	0	0	0	0	12	1	1	0	11.4076	29	841	1	4	6	11	8.7	7.72	7.51	7.64	9.18	11.28	7097.76	7.10629	9772	5200000	37139	153361	91.3	115915	998.8	3753.65	541	6.21	34904	16848	507933	4.08	5114.6	3481	1389	15.5102	31144.1	40188.3	39.4406
上海市			2015	0	0	0	0	0	0	10	1	1	0	9.90349	59	3481	1	8	11	24	8.7	7.72	7.51	7.64	9.18	11.28	7097.76	7.10629	9772	5200000	37139	153361	91.3	115915	998.8	3753.65	541	6.21	34904	16848	507933	4.08	5114.6	3481	1389	15.5102	31144.1	40188.3	39.4406
上海市	无单位/自雇（包括个体户）	私有/民营或私有/民营控股	2015	0	0	0	0	0	0	10	1	0	0	10.8198	28	784	1	8	10	22	8.7	7.72	7.51	7.64	9.18	11.28	7097.76	7.10629	9772	5200000	37139	153361	91.3	115915	998.8	3753.65	541	6.21	34904	16848	507933	4.08	5114.6	3481	1389	15.5102	31144.1	40188.3	39.4406
上海市			2015	0	0	0	0	1	0	4	1	1	0	9.72913	65	4225	1	4	5	10	8.7	7.72	7.51	7.64	9.18	11.28	7097.76	7.10629	9772	5200000	37139	153361	91.3	115915	998.8	3753.65	541	6.21	34904	16848	507933	4.08	5114.6	3481	1389	15.5102	31144.1	40188.3	39.4406
上海市	企业	私有/民营或私有/民营控股	2015	0	0	0	0	1	0	12	1	1	0	12.2061	27	729	1	1	1	2	8.7	7.72	7.51	7.64	9.18	11.28	7097.76	7.10629	9772	5200000	37139	153361	91.3	115915	998.8	3753.65	541	6.21	34904	16848	507933	4.08	5114.6	3481	1389	15.5102	31144.1	40188.3	39.4406
上海市	企业	集体所有或集体控股	2015	0	0	0	0	0	0	6	1	1	0	9.90349	56	3136	1	4	5	10	8.7	7.72	7.51	7.64	9.18	11.28	7097.76	7.10629	9772	5200000	37139	153361	91.3	115915	998.8	3753.65	541	6.21	34904	16848	507933	4.08	5114.6	3481	1389	15.5102	31144.1	40188.3	39.4406
上海市			2015	0	0	0	0	1	0	4	1	0	1	9.90349	61	3721	1	8	11	25	8.7	7.72	7.51	7.64	9.18	11.28	7097.76	7.10629	9772	5200000	37139	153361	91.3	115915	998.8	3753.65	541	6.21	34904	16848	507933	4.08	5114.6	3481	1389	15.5102	31144.1	40188.3	39.4406
上海市	企业	国有或国有控股	2015	0	0	0	1	1	0	9	1	0	0	11.2898	22	484	1	3	4	7	8.7	7.72	7.51	7.64	9.18	11.28	7097.76	7.10629	9772	5200000	37139	153361	91.3	115915	998.8	3753.65	541	6.21	34904	16848	507933	4.08	5114.6	3481	1389	15.5102	31144.1	40188.3	39.4406
上海市	企业	国有或国有控股	2015	0	0	0	1	1	1	13	1	0	0	8.43381	28	784	1	1	1	2	8.7	7.72	7.51	7.64	9.18	11.28	7097.76	7.10629	9772	5200000	37139	153361	91.3	115915	998.8	3753.65	541	6.21	34904	16848	507933	4.08	5114.6	3481	1389	15.5102	31144.1	40188.3	39.4406
上海市	社会团体、居/村委会	私有/民营或私有/民营控股	2015	0	0	0	0	1	1	9	1	1	0	10.3089	62	3844	1	4	6	11	8.7	7.72	7.51	7.64	9.18	11.28	7097.76	7.10629	9772	5200000	37139	153361	91.3	115915	998.8	3753.65	541	6.21	34904	16848	507933	4.08	5114.6	3481	1389	15.5102	31144.1	40188.3	39.4406
上海市	企业	国有或国有控股	2015	0	0	0	1	1	0	6	1	1	0	10.6164	47	2209	1	7	9	19	8.7	7.72	7.51	7.64	9.18	11.28	7097.76	7.10629	9772	5200000	37139	153361	91.3	115915	998.8	3753.65	541	6.21	34904	16848	507933	4.08	5114.6	3481	1389	15.5102	31144.1	40188.3	39.4406
上海市			2015	0	0	0	0	0	0	9	1	1	0	10.5966	63	3969	1	1	1	2	8.7	7.72	7.51	7.64	9.18	11.28	7097.76	7.10629	9772	5200000	37139	153361	91.3	115915	998.8	3753.65	541	6.21	34904	16848	507933	4.08	5114.6	3481	1389	15.5102	31144.1	40188.3	39.4406
上海市			2015	0	0	0	0	0	0	4	1	1	0	10.1266	59	3481	1	8	11	24	8.7	7.72	7.51	7.64	9.18	11.28	7097.76	7.10629	9772	5200000	37139	153361	91.3	115915	998.8	3753.65	541	6.21	34904	16848	507933	4.08	5114.6	3481	1389	15.5102	31144.1	40188.3	39.4406
上海市	企业	国有或国有控股	2015	0	0	0	1	1	0	7	1	0	0	11.0021	26	676	1	7	9	20	8.7	7.72	7.51	7.64	9.18	11.28	7097.76	7.10629	9772	5200000	37139	153361	91.3	115915	998.8	3753.65	541	6.21	34904	16848	507933	4.08	5114.6	3481	1389	15.5102	31144.1	40188.3	39.4406
上海市	企业	私有/民营或私有/民营控股	2015	0	0	0	0	0	0	10	1	1	0	10.8198	29	841	1	3	4	7	8.7	7.72	7.51	7.64	9.18	11.28	7097.76	7.10629	9772	5200000	37139	153361	91.3	115915	998.8	3753.65	541	6.21	34904	16848	507933	4.08	5114.6	3481	1389	15.5102	31144.1	40188.3	39.4406
上海市			2015	0	0	0	0	0	0	4	1	1	0	9.98045	60	3600	1	4	6	11	8.7	7.72	7.51	7.64	9.18	11.28	7097.76	7.10629	9772	5200000	37139	153361	91.3	115915	998.8	3753.65	541	6.21	34904	16848	507933	4.08	5114.6	3481	1389	15.5102	31144.1	40188.3	39.4406
上海市	企业	私有/民营或私有/民营控股	2015	0	0	0	0	1	0	4	0	1	0	10.5966	45	2025	1	3	4	7	8.7	7.72	7.51	7.64	9.18	11.28	7097.76	7.10629	9772	5200000	37139	153361	91.3	115915	998.8	3753.65	541	6.21	34904	16848	507933	4.08	5114.6	3481	1389	15.5102	31144.1	40188.3	39.4406
上海市	党政机关		2015	0	0	0	1	1	0	4	1	1	0	10.9402	58	3364	1	3	4	8	8.7	7.72	7.51	7.64	9.18	11.28	7097.76	7.10629	9772	5200000	37139	153361	91.3	115915	998.8	3753.65	541	6.21	34904	16848	507933	4.08	5114.6	3481	1389	15.5102	31144.1	40188.3	39.4406
上海市	事业单位	国有或国有控股	2015	0	0	0	1	0	0	12	1	1	0	10.8198	25	625	1	2	2	3	8.7	7.72	7.51	7.64	9.18	11.28	7097.76	7.10629	9772	5200000	37139	153361	91.3	115915	998.8	3753.65	541	6.21	34904	16848	507933	4.08	5114.6	3481	1389	15.5102	31144.1	40188.3	39.4406
上海市			2015	0	0	0	0	1	0	7	1	1	0	10.0433	59	3481	1	3	4	7	8.7	7.72	7.51	7.64	9.18	11.28	7097.76	7.10629	9772	5200000	37139	153361	91.3	115915	998.8	3753.65	541	6.21	34904	16848	507933	4.08	5114.6	3481	1389	15.5102	31144.1	40188.3	39.4406
上海市	企业	国有或国有控股	2015	0	0	0	1	1	1	13	1	1	0	11.5129	35	1225	1	1	1	1	8.7	7.72	7.51	7.64	9.18	11.28	7097.76	7.10629	9772	5200000	37139	153361	91.3	115915	998.8	3753.65	541	6.21	34904	16848	507933	4.08	5114.6	3481	1389	15.5102	31144.1	40188.3	39.4406
上海市			2015	0	0	0	0	1	0	6	1	0	1		51	2601	1	8	10	23	8.7	7.72	7.51	7.64	9.18	11.28	7097.76	7.10629	9772	5200000	37139	153361	91.3	115915	998.8	3753.65	541	6.21	34904	16848	507933	4.08	5114.6	3481	1389	15.5102	31144.1	40188.3	39.4406
上海市			2015	0	0	0	0	0	0	6	1	1	0	10.0858	59	3481	1	5	7	14	8.7	7.72	7.51	7.64	9.18	11.28	7097.76	7.10629	9772	5200000	37139	153361	91.3	115915	998.8	3753.65	541	6.21	34904	16848	507933	4.08	5114.6	3481	1389	15.5102	31144.1	40188.3	39.4406
上海市	无单位/自雇（包括个体户）	私有/民营或私有/民营控股	2015	1	1	0	0	1	0	3	0	1	0	9.43348	40	1600	1	2	2	4	8.7	7.72	7.51	7.64	9.18	11.28	7097.76	7.10629	9772	5200000	37139	153361	91.3	115915	998.8	3753.65	541	6.21	34904	16848	507933	4.08	5114.6	3481	1389	15.5102	31144.1	40188.3	39.4406
上海市	企业	私有/民营或私有/民营控股	2015	0	0	0	0	0	0	10	0	0	0	9.39266	22	484	1	7	9	20	8.7	7.72	7.51	7.64	9.18	11.28	7097.76	7.10629	9772	5200000	37139	153361	91.3	115915	998.8	3753.65	541	6.21	34904	16848	507933	4.08	5114.6	3481	1389	15.5102	31144.1	40188.3	39.4406
上海市			2015	0	0	0	0	0	0	6	1	1	0	9.90349	53	2809	1	3	4	8	8.7	7.72	7.51	7.64	9.18	11.28	7097.76	7.10629	9772	5200000	37139	153361	91.3	115915	998.8	3753.65	541	6.21	34904	16848	507933	4.08	5114.6	3481	1389	15.5102	31144.1	40188.3	39.4406
上海市	企业	国有或国有控股	2015	0	0	0	1	0	0	13	1	1	0	11.6952	38	1444	1	8	11	24	8.7	7.72	7.51	7.64	9.18	11.28	7097.76	7.10629	9772	5200000	37139	153361	91.3	115915	998.8	3753.65	541	6.21	34904	16848	507933	4.08	5114.6	3481	1389	15.5102	31144.1	40188.3	39.4406
上海市	企业	外资所有或外资控股	2015	0	0	0	0	0	0	10	1	0	0	10.5966	24	576	1	4	6	11	8.7	7.72	7.51	7.64	9.18	11.28	7097.76	7.10629	9772	5200000	37139	153361	91.3	115915	998.8	3753.65	541	6.21	34904	16848	507933	4.08	5114.6	3481	1389	15.5102	31144.1	40188.3	39.4406
上海市	事业单位	国有或国有控股	2015	0	0	0	1	0	0	12	1	1	0	11.0021	36	1296	1	7	9	20	8.7	7.72	7.51	7.64	9.18	11.28	7097.76	7.10629	9772	5200000	37139	153361	91.3	115915	998.8	3753.65	541	6.21	34904	16848	507933	4.08	5114.6	3481	1389	15.5102	31144.1	40188.3	39.4406
上海市	企业	国有或国有控股	2015	0	0	0	1	1	0	6	1	1	0	10.5966	55	3025	1	5	7	15	8.7	7.72	7.51	7.64	9.18	11.28	7097.76	7.10629	9772	5200000	37139	153361	91.3	115915	998.8	3753.65	541	6.21	34904	16848	507933	4.08	5114.6	3481	1389	15.5102	31144.1	40188.3	39.4406
上海市	无单位/自雇（包括个体户）	私有/民营或私有/民营控股	2015	1	1	0	0	0	0	7	1	0	1	10.5966	44	1936	1	8	10	23	8.7	7.72	7.51	7.64	9.18	11.28	7097.76	7.10629	9772	5200000	37139	153361	91.3	115915	998.8	3753.65	541	6.21	34904	16848	507933	4.08	5114.6	3481	1389	15.5102	31144.1	40188.3	39.4406
上海市			2015	0	0	0	0	0	0	6	1	1	0	10.779	50	2500	1	3	4	8	8.7	7.72	7.51	7.64	9.18	11.28	7097.76	7.10629	9772	5200000	37139	153361	91.3	115915	998.8	3753.65	541	6.21	34904	16848	507933	4.08	5114.6	3481	1389	15.5102	31144.1	40188.3	39.4406
上海市	企业	外资所有或外资控股	2015	0	0	0	0	0	1	12	1	0	0	11.0021	25	625	1	8	10	22	8.7	7.72	7.51	7.64	9.18	11.28	7097.76	7.10629	9772	5200000	37139	153361	91.3	115915	998.8	3753.65	541	6.21	34904	16848	507933	4.08	5114.6	3481	1389	15.5102	31144.1	40188.3	39.4406
上海市			2015	0	0	0	0	0	0	4	0	1	0		45	2025	1	2	2	4	8.7	7.72	7.51	7.64	9.18	11.28	7097.76	7.10629	9772	5200000	37139	153361	91.3	115915	998.8	3753.65	541	6.21	34904	16848	507933	4.08	5114.6	3481	1389	15.5102	31144.1	40188.3	39.4406
上海市	事业单位	国有或国有控股	2015	0	0	0	1	0	0	7	1	0	0	10.3089	55	3025	1	6	8	16	8.7	7.72	7.51	7.64	9.18	11.28	7097.76	7.10629	9772	5200000	37139	153361	91.3	115915	998.8	3753.65	541	6.21	34904	16848	507933	4.08	5114.6	3481	1389	15.5102	31144.1	40188.3	39.4406
上海市			2015	0	0	0	0	0	0	4	1	1	0	10.0433	59	3481	1	2	2	4	8.7	7.72	7.51	7.64	9.18	11.28	7097.76	7.10629	9772	5200000	37139	153361	91.3	115915	998.8	3753.65	541	6.21	34904	16848	507933	4.08	5114.6	3481	1389	15.5102	31144.1	40188.3	39.4406
上海市	社会团体、居/村委会	其他	2015	0	0	0	0	0	0	10	1	0	0	10.0858	25	625	1	3	3	6	8.7	7.72	7.51	7.64	9.18	11.28	7097.76	7.10629	9772	5200000	37139	153361	91.3	115915	998.8	3753.65	541	6.21	34904	16848	507933	4.08	5114.6	3481	1389	15.5102	31144.1	40188.3	39.4406
上海市			2015	0	0	0	0	0	0	4	1	1	0	10.0858	58	3364	1	6	8	16	8.7	7.72	7.51	7.64	9.18	11.28	7097.76	7.10629	9772	5200000	37139	153361	91.3	115915	998.8	3753.65	541	6.21	34904	16848	507933	4.08	5114.6	3481	1389	15.5102	31144.1	40188.3	39.4406
上海市	企业	国有或国有控股	2015	0	0	0	1	0	1	12	1	0	0	10.5966	34	1156	1	1	1	2	8.7	7.72	7.51	7.64	9.18	11.28	7097.76	7.10629	9772	5200000	37139	153361	91.3	115915	998.8	3753.65	541	6.21	34904	16848	507933	4.08	5114.6	3481	1389	15.5102	31144.1	40188.3	39.4406
上海市			2015	0	0	0	0	0	0	3	0	0	1	10.0858	53	2809	1	1	1	2	8.7	7.72	7.51	7.64	9.18	11.28	7097.76	7.10629	9772	5200000	37139	153361	91.3	115915	998.8	3753.65	541	6.21	34904	16848	507933	4.08	5114.6	3481	1389	15.5102	31144.1	40188.3	39.4406
上海市	企业	国有或国有控股	2015	0	0	0	1	1	0	6	1	1	0	11.4076	50	2500	1	1	1	2	8.7	7.72	7.51	7.64	9.18	11.28	7097.76	7.10629	9772	5200000	37139	153361	91.3	115915	998.8	3753.65	541	6.21	34904	16848	507933	4.08	5114.6	3481	1389	15.5102	31144.1	40188.3	39.4406
上海市	企业	国有或国有控股	2015	0	0	0	1	0	1	12	1	1	0	11.5129	34	1156	1	8	11	24	8.7	7.72	7.51	7.64	9.18	11.28	7097.76	7.10629	9772	5200000	37139	153361	91.3	115915	998.8	3753.65	541	6.21	34904	16848	507933	4.08	5114.6	3481	1389	15.5102	31144.1	40188.3	39.4406
上海市			2015	0	0	0	0	0	0	4	1	0	1	10.0858	60	3600	1	2	2	4	8.7	7.72	7.51	7.64	9.18	11.28	7097.76	7.10629	9772	5200000	37139	153361	91.3	115915	998.8	3753.65	541	6.21	34904	16848	507933	4.08	5114.6	3481	1389	15.5102	31144.1	40188.3	39.4406
上海市	企业	外资所有或外资控股	2015	0	0	0	0	1	0	6	1	1	0	10.8198	57	3249	1	2	2	3	8.7	7.72	7.51	7.64	9.18	11.28	7097.76	7.10629	9772	5200000	37139	153361	91.3	115915	998.8	3753.65	541	6.21	34904	16848	507933	4.08	5114.6	3481	1389	15.5102	31144.1	40188.3	39.4406
上海市	无单位/自雇（包括个体户）	私有/民营或私有/民营控股	2015	1	1	0	0	1	0	4	1	0	0	10.1266	18	324	1	5	7	15	8.7	7.72	7.51	7.64	9.18	11.28	7097.76	7.10629	9772	5200000	37139	153361	91.3	115915	998.8	3753.65	541	6.21	34904	16848	507933	4.08	5114.6	3481	1389	15.5102	31144.1	40188.3	39.4406
上海市			2015	0	0	0	0	0	0	12	1	0	0	9.03599	21	441	1	5	7	15	8.7	7.72	7.51	7.64	9.18	11.28	7097.76	7.10629	9772	5200000	37139	153361	91.3	115915	998.8	3753.65	541	6.21	34904	16848	507933	4.08	5114.6	3481	1389	15.5102	31144.1	40188.3	39.4406
上海市	企业	私有/民营或私有/民营控股	2015	1	1	0	0	0	0	9	1	1	0	10.8198	32	1024	1	8	11	24	8.7	7.72	7.51	7.64	9.18	11.28	7097.76	7.10629	9772	5200000	37139	153361	91.3	115915	998.8	3753.65	541	6.21	34904	16848	507933	4.08	5114.6	3481	1389	15.5102	31144.1	40188.3	39.4406
上海市	事业单位	国有或国有控股	2015	0	0	0	1	1	0	12	1	1	0	10.5966	27	729	1	8	10	23	8.7	7.72	7.51	7.64	9.18	11.28	7097.76	7.10629	9772	5200000	37139	153361	91.3	115915	998.8	3753.65	541	6.21	34904	16848	507933	4.08	5114.6	3481	1389	15.5102	31144.1	40188.3	39.4406
上海市	企业	私有/民营或私有/民营控股	2015	0	0	0	0	0	0	6	1	1	0	10.4913	50	2500	1	3	4	8	8.7	7.72	7.51	7.64	9.18	11.28	7097.76	7.10629	9772	5200000	37139	153361	91.3	115915	998.8	3753.65	541	6.21	34904	16848	507933	4.08	5114.6	3481	1389	15.5102	31144.1	40188.3	39.4406
上海市	企业	私有/民营或私有/民营控股	2015	0	0	0	0	0	0	4	0	0	0	10.5966	24	576	1	7	9	19	8.7	7.72	7.51	7.64	9.18	11.28	7097.76	7.10629	9772	5200000	37139	153361	91.3	115915	998.8	3753.65	541	6.21	34904	16848	507933	4.08	5114.6	3481	1389	15.5102	31144.1	40188.3	39.4406
上海市			2015	0	0	0	0	1	0	4	1	1	0	9.83414	57	3249	1	7	9	19	8.7	7.72	7.51	7.64	9.18	11.28	7097.76	7.10629	9772	5200000	37139	153361	91.3	115915	998.8	3753.65	541	6.21	34904	16848	507933	4.08	5114.6	3481	1389	15.5102	31144.1	40188.3	39.4406
上海市	企业	外资所有或外资控股	2015	0	0	0	0	1	0	5	1	0	0	10.3089	32	1024	1	4	5	10	8.7	7.72	7.51	7.64	9.18	11.28	7097.76	7.10629	9772	5200000	37139	153361	91.3	115915	998.8	3753.65	541	6.21	34904	16848	507933	4.08	5114.6	3481	1389	15.5102	31144.1	40188.3	39.4406
上海市			2015	0	0	0	0	1	0	9	1	1	0	11.1562	25	625	1	6	8	16	8.7	7.72	7.51	7.64	9.18	11.28	7097.76	7.10629	9772	5200000	37139	153361	91.3	115915	998.8	3753.65	541	6.21	34904	16848	507933	4.08	5114.6	3481	1389	15.5102	31144.1	40188.3	39.4406
上海市	事业单位	集体所有或集体控股	2015	0	0	0	1	0	1	12	1	1	0	11.6952	56	3136	1	8	11	25	8.7	7.72	7.51	7.64	9.18	11.28	7097.76	7.10629	9772	5200000	37139	153361	91.3	115915	998.8	3753.65	541	6.21	34904	16848	507933	4.08	5114.6	3481	1389	15.5102	31144.1	40188.3	39.4406
上海市	企业	港澳台资或港澳台资控股	2015	0	0	0	0	1	0	10	0	1	0		23	529	1	1	1	1	8.7	7.72	7.51	7.64	9.18	11.28	7097.76	7.10629	9772	5200000	37139	153361	91.3	115915	998.8	3753.65	541	6.21	34904	16848	507933	4.08	5114.6	3481	1389	15.5102	31144.1	40188.3	39.4406
上海市			2015	0	0	0	0	0	0	9	1	1	0	16.1181	46	2116	1	4	6	11	8.7	7.72	7.51	7.64	9.18	11.28	7097.76	7.10629	9772	5200000	37139	153361	91.3	115915	998.8	3753.65	541	6.21	34904	16848	507933	4.08	5114.6	3481	1389	15.5102	31144.1	40188.3	39.4406
上海市	无单位/自雇（包括个体户）	集体所有或集体控股	2015	0	0	0	0	1	1	4	1	1	0	10.8856	61	3721	1	3	4	8	8.7	7.72	7.51	7.64	9.18	11.28	7097.76	7.10629	9772	5200000	37139	153361	91.3	115915	998.8	3753.65	541	6.21	34904	16848	507933	4.08	5114.6	3481	1389	15.5102	31144.1	40188.3	39.4406
上海市			2015	0	0	0	0	1	0	4	1	1	0	9.24184	57	3249	1	7	9	20	8.7	7.72	7.51	7.64	9.18	11.28	7097.76	7.10629	9772	5200000	37139	153361	91.3	115915	998.8	3753.65	541	6.21	34904	16848	507933	4.08	5114.6	3481	1389	15.5102	31144.1	40188.3	39.4406
上海市	无单位/自雇（包括个体户）	私有/民营或私有/民营控股	2015	1	1	0	0	0	0	4	0	1	0	10.779	38	1444	1	8	10	22	8.7	7.72	7.51	7.64	9.18	11.28	7097.76	7.10629	9772	5200000	37139	153361	91.3	115915	998.8	3753.65	541	6.21	34904	16848	507933	4.08	5114.6	3481	1389	15.5102	31144.1	40188.3	39.4406
上海市			2015	0	0	0	0	0	0	4	1	1	0	9.90349	58	3364	1	6	8	16	8.7	7.72	7.51	7.64	9.18	11.28	7097.76	7.10629	9772	5200000	37139	153361	91.3	115915	998.8	3753.65	541	6.21	34904	16848	507933	4.08	5114.6	3481	1389	15.5102	31144.1	40188.3	39.4406
上海市	企业	私有/民营或私有/民营控股	2015	0	0	0	0	1	0	10	1	1	0	11.5129	55	3025	1	8	11	25	8.7	7.72	7.51	7.64	9.18	11.28	7097.76	7.10629	9772	5200000	37139	153361	91.3	115915	998.8	3753.65	541	6.21	34904	16848	507933	4.08	5114.6	3481	1389	15.5102	31144.1	40188.3	39.4406
上海市	无单位/自雇（包括个体户）	其他	2015	0	0	0	0	0	0	4	1	0	1	10.0858	59	3481	1	3	4	7	8.7	7.72	7.51	7.64	9.18	11.28	7097.76	7.10629	9772	5200000	37139	153361	91.3	115915	998.8	3753.65	541	6.21	34904	16848	507933	4.08	5114.6	3481	1389	15.5102	31144.1	40188.3	39.4406
上海市	企业	私有/民营或私有/民营控股	2015	0	0	0	0	1	0	6	1	0	0	12.3458	53	2809	1	8	11	24	8.7	7.72	7.51	7.64	9.18	11.28	7097.76	7.10629	9772	5200000	37139	153361	91.3	115915	998.8	3753.65	541	6.21	34904	16848	507933	4.08	5114.6	3481	1389	15.5102	31144.1	40188.3	39.4406
上海市			2015	0	0	0	0	1	1	13	1	0	0	9.39266	24	576	1	8	10	23	8.7	7.72	7.51	7.64	9.18	11.28	7097.76	7.10629	9772	5200000	37139	153361	91.3	115915	998.8	3753.65	541	6.21	34904	16848	507933	4.08	5114.6	3481	1389	15.5102	31144.1	40188.3	39.4406
上海市	事业单位	国有或国有控股	2015	0	0	0	1	1	0	12	1	1	0	11.5129	30	900	1	4	5	10	8.7	7.72	7.51	7.64	9.18	11.28	7097.76	7.10629	9772	5200000	37139	153361	91.3	115915	998.8	3753.65	541	6.21	34904	16848	507933	4.08	5114.6	3481	1389	15.5102	31144.1	40188.3	39.4406
上海市			2015	0	0	0	0	1	0	7	1	0	0		18	324	1	6	8	17	8.7	7.72	7.51	7.64	9.18	11.28	7097.76	7.10629	9772	5200000	37139	153361	91.3	115915	998.8	3753.65	541	6.21	34904	16848	507933	4.08	5114.6	3481	1389	15.5102	31144.1	40188.3	39.4406
上海市			2015	0	0	0	0	1	0	7	1	0	0	11.6952	23	529	1	7	9	20	8.7	7.72	7.51	7.64	9.18	11.28	7097.76	7.10629	9772	5200000	37139	153361	91.3	115915	998.8	3753.65	541	6.21	34904	16848	507933	4.08	5114.6	3481	1389	15.5102	31144.1	40188.3	39.4406
上海市	企业	私有/民营或私有/民营控股	2015	0	0	0	0	1	0	7	1	0	0	10.3089	23	529	1	3	3	6	8.7	7.72	7.51	7.64	9.18	11.28	7097.76	7.10629	9772	5200000	37139	153361	91.3	115915	998.8	3753.65	541	6.21	34904	16848	507933	4.08	5114.6	3481	1389	15.5102	31144.1	40188.3	39.4406
上海市	党政机关		2015	0	0	0	1	1	1	11	1	1	0	11.8494	52	2704	1	4	6	13	8.7	7.72	7.51	7.64	9.18	11.28	7097.76	7.10629	9772	5200000	37139	153361	91.3	115915	998.8	3753.65	541	6.21	34904	16848	507933	4.08	5114.6	3481	1389	15.5102	31144.1	40188.3	39.4406
上海市	企业	国有或国有控股	2015	0	0	0	1	1	0	6	1	1	0	10.3089	49	2401	1	7	9	20	8.7	7.72	7.51	7.64	9.18	11.28	7097.76	7.10629	9772	5200000	37139	153361	91.3	115915	998.8	3753.65	541	6.21	34904	16848	507933	4.08	5114.6	3481	1389	15.5102	31144.1	40188.3	39.4406
上海市	企业	私有/民营或私有/民营控股	2015	0	0	0	0	1	0	13	1	1	0	12.6115	40	1600	1	4	6	13	8.7	7.72	7.51	7.64	9.18	11.28	7097.76	7.10629	9772	5200000	37139	153361	91.3	115915	998.8	3753.65	541	6.21	34904	16848	507933	4.08	5114.6	3481	1389	15.5102	31144.1	40188.3	39.4406
上海市			2015	0	0	0	0	0	0	9	1	1	0	9.90349	51	2601	1	2	2	4	8.7	7.72	7.51	7.64	9.18	11.28	7097.76	7.10629	9772	5200000	37139	153361	91.3	115915	998.8	3753.65	541	6.21	34904	16848	507933	4.08	5114.6	3481	1389	15.5102	31144.1	40188.3	39.4406
上海市	企业	私有/民营或私有/民营控股	2015	0	0	0	0	1	0	12	0	0	0	9.21034	25	625	1	4	6	13	8.7	7.72	7.51	7.64	9.18	11.28	7097.76	7.10629	9772	5200000	37139	153361	91.3	115915	998.8	3753.65	541	6.21	34904	16848	507933	4.08	5114.6	3481	1389	15.5102	31144.1	40188.3	39.4406
上海市	企业	私有/民营或私有/民营控股	2015	0	0	0	0	0	0	6	1	1	0	10.0858	52	2704	1	8	10	22	8.7	7.72	7.51	7.64	9.18	11.28	7097.76	7.10629	9772	5200000	37139	153361	91.3	115915	998.8	3753.65	541	6.21	34904	16848	507933	4.08	5114.6	3481	1389	15.5102	31144.1	40188.3	39.4406
上海市	企业	私有/民营或私有/民营控股	2015	0	0	0	0	0	0	9	1	1	0	10.8198	49	2401	1	4	5	9	8.7	7.72	7.51	7.64	9.18	11.28	7097.76	7.10629	9772	5200000	37139	153361	91.3	115915	998.8	3753.65	541	6.21	34904	16848	507933	4.08	5114.6	3481	1389	15.5102	31144.1	40188.3	39.4406
上海市			2015	0	0	0	0	0	0	4	1	0	0	9.86266	60	3600	1	4	5	10	8.7	7.72	7.51	7.64	9.18	11.28	7097.76	7.10629	9772	5200000	37139	153361	91.3	115915	998.8	3753.65	541	6.21	34904	16848	507933	4.08	5114.6	3481	1389	15.5102	31144.1	40188.3	39.4406
上海市	企业	国有或国有控股	2015	0	0	0	1	1	1	6	1	1	0	10.8198	51	2601	1	5	7	15	8.7	7.72	7.51	7.64	9.18	11.28	7097.76	7.10629	9772	5200000	37139	153361	91.3	115915	998.8	3753.65	541	6.21	34904	16848	507933	4.08	5114.6	3481	1389	15.5102	31144.1	40188.3	39.4406
上海市	企业	港澳台资或港澳台资控股	2015	0	0	0	0	0	0	4	0	1	0	9.21034	50	2500	1	2	2	4	8.7	7.72	7.51	7.64	9.18	11.28	7097.76	7.10629	9772	5200000	37139	153361	91.3	115915	998.8	3753.65	541	6.21	34904	16848	507933	4.08	5114.6	3481	1389	15.5102	31144.1	40188.3	39.4406
上海市	无单位/自雇（包括个体户）	私有/民营或私有/民营控股	2015	0	0	0	0	1	0	1	0	1	0	8.51719	47	2209	1	1	1	2	8.7	7.72	7.51	7.64	9.18	11.28	7097.76	7.10629	9772	5200000	37139	153361	91.3	115915	998.8	3753.65	541	6.21	34904	16848	507933	4.08	5114.6	3481	1389	15.5102	31144.1	40188.3	39.4406
上海市			2015	0	0	0	0	0	0	4	1	1	0	10.2256	63	3969	1	5	7	14	8.7	7.72	7.51	7.64	9.18	11.28	7097.76	7.10629	9772	5200000	37139	153361	91.3	115915	998.8	3753.65	541	6.21	34904	16848	507933	4.08	5114.6	3481	1389	15.5102	31144.1	40188.3	39.4406
上海市	事业单位	国有或国有控股	2015	0	0	0	1	0	0	12	1	1	0	11.9184	43	1849	1	8	11	24	8.7	7.72	7.51	7.64	9.18	11.28	7097.76	7.10629	9772	5200000	37139	153361	91.3	115915	998.8	3753.65	541	6.21	34904	16848	507933	4.08	5114.6	3481	1389	15.5102	31144.1	40188.3	39.4406
上海市	企业	私有/民营或私有/民营控股	2015	0	0	0	0	0	0	9	1	1	0	10.3089	36	1296	1	7	9	20	8.7	7.72	7.51	7.64	9.18	11.28	7097.76	7.10629	9772	5200000	37139	153361	91.3	115915	998.8	3753.65	541	6.21	34904	16848	507933	4.08	5114.6	3481	1389	15.5102	31144.1	40188.3	39.4406
上海市			2015	0	0	0	0	0	0	4	1	1	0	10.1266	59	3481	1	5	7	14	8.7	7.72	7.51	7.64	9.18	11.28	7097.76	7.10629	9772	5200000	37139	153361	91.3	115915	998.8	3753.65	541	6.21	34904	16848	507933	4.08	5114.6	3481	1389	15.5102	31144.1	40188.3	39.4406
上海市	企业	外资所有或外资控股	2015	0	0	0	0	0	0	12	1	1	0	11.1562	28	784	1	2	2	3	8.7	7.72	7.51	7.64	9.18	11.28	7097.76	7.10629	9772	5200000	37139	153361	91.3	115915	998.8	3753.65	541	6.21	34904	16848	507933	4.08	5114.6	3481	1389	15.5102	31144.1	40188.3	39.4406
上海市			2015	0	0	0	0	0	0	4	1	1	0	9.90349	58	3364	1	4	5	9	8.7	7.72	7.51	7.64	9.18	11.28	7097.76	7.10629	9772	5200000	37139	153361	91.3	115915	998.8	3753.65	541	6.21	34904	16848	507933	4.08	5114.6	3481	1389	15.5102	31144.1	40188.3	39.4406
上海市			2015	0	0	0	0	0	1	6	1	1	0	10.1289	56	3136	1	5	7	14	8.7	7.72	7.51	7.64	9.18	11.28	7097.76	7.10629	9772	5200000	37139	153361	91.3	115915	998.8	3753.65	541	6.21	34904	16848	507933	4.08	5114.6	3481	1389	15.5102	31144.1	40188.3	39.4406
上海市			2015	0	0	0	0	1	0	9	1	1	0	10.2681	65	4225	1	3	4	8	8.7	7.72	7.51	7.64	9.18	11.28	7097.76	7.10629	9772	5200000	37139	153361	91.3	115915	998.8	3753.65	541	6.21	34904	16848	507933	4.08	5114.6	3481	1389	15.5102	31144.1	40188.3	39.4406
上海市	企业	私有/民营或私有/民营控股	2015	0	0	0	0	0	0	11	0	0	0	10.4913	25	625	1	1	1	2	8.7	7.72	7.51	7.64	9.18	11.28	7097.76	7.10629	9772	5200000	37139	153361	91.3	115915	998.8	3753.65	541	6.21	34904	16848	507933	4.08	5114.6	3481	1389	15.5102	31144.1	40188.3	39.4406
上海市			2015	0	0	0	0	1	1	7	1	1	0	8.51719	57	3249	1	8	11	25	8.7	7.72	7.51	7.64	9.18	11.28	7097.76	7.10629	9772	5200000	37139	153361	91.3	115915	998.8	3753.65	541	6.21	34904	16848	507933	4.08	5114.6	3481	1389	15.5102	31144.1	40188.3	39.4406
上海市	无单位/自雇（包括个体户）	其他	2015	1	1	0	0	1	0	10	1	1	0	12.3884	32	1024	1	4	5	10	8.7	7.72	7.51	7.64	9.18	11.28	7097.76	7.10629	9772	5200000	37139	153361	91.3	115915	998.8	3753.65	541	6.21	34904	16848	507933	4.08	5114.6	3481	1389	15.5102	31144.1	40188.3	39.4406
上海市			2015	0	0	0	0	0	0	9	1	0	0	9.90349	64	4096	1	7	9	19	8.7	7.72	7.51	7.64	9.18	11.28	7097.76	7.10629	9772	5200000	37139	153361	91.3	115915	998.8	3753.65	541	6.21	34904	16848	507933	4.08	5114.6	3481	1389	15.5102	31144.1	40188.3	39.4406
上海市	企业	私有/民营或私有/民营控股	2015	0	0	0	0	0	0	6	1	1	0	11.0021	29	841	1	4	6	13	8.7	7.72	7.51	7.64	9.18	11.28	7097.76	7.10629	9772	5200000	37139	153361	91.3	115915	998.8	3753.65	541	6.21	34904	16848	507933	4.08	5114.6	3481	1389	15.5102	31144.1	40188.3	39.4406
上海市			2015	0	0	0	0	0	0	5	1	1	0	9.90349	53	2809	1	3	4	7	8.7	7.72	7.51	7.64	9.18	11.28	7097.76	7.10629	9772	5200000	37139	153361	91.3	115915	998.8	3753.65	541	6.21	34904	16848	507933	4.08	5114.6	3481	1389	15.5102	31144.1	40188.3	39.4406
上海市	事业单位	国有或国有控股	2015	0	0	0	1	0	0	12	1	0	0	9.79813	23	529	1	6	8	16	8.7	7.72	7.51	7.64	9.18	11.28	7097.76	7.10629	9772	5200000	37139	153361	91.3	115915	998.8	3753.65	541	6.21	34904	16848	507933	4.08	5114.6	3481	1389	15.5102	31144.1	40188.3	39.4406
上海市			2015	0	0	0	0	0	0	6	1	1	0	9.90349	55	3025	1	2	2	4	8.7	7.72	7.51	7.64	9.18	11.28	7097.76	7.10629	9772	5200000	37139	153361	91.3	115915	998.8	3753.65	541	6.21	34904	16848	507933	4.08	5114.6	3481	1389	15.5102	31144.1	40188.3	39.4406
上海市			2015	0	0	0	0	0	0	12	1	0	0	9.39266	19	361	1	7	9	19	8.7	7.72	7.51	7.64	9.18	11.28	7097.76	7.10629	9772	5200000	37139	153361	91.3	115915	998.8	3753.65	541	6.21	34904	16848	507933	4.08	5114.6	3481	1389	15.5102	31144.1	40188.3	39.4406
上海市			2015	0	0	0	0	0	0	6	1	0	0	10.0858	62	3844	1	5	7	15	8.7	7.72	7.51	7.64	9.18	11.28	7097.76	7.10629	9772	5200000	37139	153361	91.3	115915	998.8	3753.65	541	6.21	34904	16848	507933	4.08	5114.6	3481	1389	15.5102	31144.1	40188.3	39.4406
上海市	无单位/自雇（包括个体户）	私有/民营或私有/民营控股	2015	1	1	0	0	0	1	12	0	0	0	11.2252	30	900	1	1	1	2	8.7	7.72	7.51	7.64	9.18	11.28	7097.76	7.10629	9772	5200000	37139	153361	91.3	115915	998.8	3753.65	541	6.21	34904	16848	507933	4.08	5114.6	3481	1389	15.5102	31144.1	40188.3	39.4406
上海市	企业	国有或国有控股	2015	0	0	0	1	0	0	4	0	1	0	9.21034	47	2209	1	4	5	10	8.7	7.72	7.51	7.64	9.18	11.28	7097.76	7.10629	9772	5200000	37139	153361	91.3	115915	998.8	3753.65	541	6.21	34904	16848	507933	4.08	5114.6	3481	1389	15.5102	31144.1	40188.3	39.4406
上海市			2015	0	0	0	0	0	0	4	1	0	1	8.69951	56	3136	1	3	3	6	8.7	7.72	7.51	7.64	9.18	11.28	7097.76	7.10629	9772	5200000	37139	153361	91.3	115915	998.8	3753.65	541	6.21	34904	16848	507933	4.08	5114.6	3481	1389	15.5102	31144.1	40188.3	39.4406
上海市			2015	0	0	0	0	0	0	3	1	1	0	9.92329	64	4096	1	7	9	19	8.7	7.72	7.51	7.64	9.18	11.28	7097.76	7.10629	9772	5200000	37139	153361	91.3	115915	998.8	3753.65	541	6.21	34904	16848	507933	4.08	5114.6	3481	1389	15.5102	31144.1	40188.3	39.4406
上海市	企业	私有/民营或私有/民营控股	2015	0	0	0	0	1	0	4	1	1	0	10.6454	58	3364	1	2	2	4	8.7	7.72	7.51	7.64	9.18	11.28	7097.76	7.10629	9772	5200000	37139	153361	91.3	115915	998.8	3753.65	541	6.21	34904	16848	507933	4.08	5114.6	3481	1389	15.5102	31144.1	40188.3	39.4406
上海市	企业	国有或国有控股	2015	0	0	0	1	0	0	12	1	1	0	11.5129	32	1024	1	8	10	22	8.7	7.72	7.51	7.64	9.18	11.28	7097.76	7.10629	9772	5200000	37139	153361	91.3	115915	998.8	3753.65	541	6.21	34904	16848	507933	4.08	5114.6	3481	1389	15.5102	31144.1	40188.3	39.4406
上海市	企业	外资所有或外资控股	2015	0	0	0	0	0	0	10	1	0	0	8.47637	22	484	1	4	5	9	8.7	7.72	7.51	7.64	9.18	11.28	7097.76	7.10629	9772	5200000	37139	153361	91.3	115915	998.8	3753.65	541	6.21	34904	16848	507933	4.08	5114.6	3481	1389	15.5102	31144.1	40188.3	39.4406
上海市	企业	私有/民营或私有/民营控股	2015	0	0	0	0	1	0	9	1	1	0	11.4721	65	4225	1	7	9	19	8.7	7.72	7.51	7.64	9.18	11.28	7097.76	7.10629	9772	5200000	37139	153361	91.3	115915	998.8	3753.65	541	6.21	34904	16848	507933	4.08	5114.6	3481	1389	15.5102	31144.1	40188.3	39.4406
上海市			2015	0	0	0	0	0	1	6	1	1	0	10.3089	57	3249	1	3	4	7	8.7	7.72	7.51	7.64	9.18	11.28	7097.76	7.10629	9772	5200000	37139	153361	91.3	115915	998.8	3753.65	541	6.21	34904	16848	507933	4.08	5114.6	3481	1389	15.5102	31144.1	40188.3	39.4406
上海市	企业	私有/民营或私有/民营控股	2015	0	0	0	0	1	0	9	1	1	0	11.5129	35	1225	1	2	2	3	8.7	7.72	7.51	7.64	9.18	11.28	7097.76	7.10629	9772	5200000	37139	153361	91.3	115915	998.8	3753.65	541	6.21	34904	16848	507933	4.08	5114.6	3481	1389	15.5102	31144.1	40188.3	39.4406
上海市	企业	外资所有或外资控股	2015	0	0	0	0	0	0	10	1	1	0	9.90349	43	1849	1	6	8	16	8.7	7.72	7.51	7.64	9.18	11.28	7097.76	7.10629	9772	5200000	37139	153361	91.3	115915	998.8	3753.65	541	6.21	34904	16848	507933	4.08	5114.6	3481	1389	15.5102	31144.1	40188.3	39.4406
上海市	无单位/自雇（包括个体户）	私有/民营或私有/民营控股	2015	1	1	0	0	1	0	5	1	0	0	9.90349	34	1156	1	8	10	23	8.7	7.72	7.51	7.64	9.18	11.28	7097.76	7.10629	9772	5200000	37139	153361	91.3	115915	998.8	3753.65	541	6.21	34904	16848	507933	4.08	5114.6	3481	1389	15.5102	31144.1	40188.3	39.4406
上海市	企业	国有或国有控股	2015	0	0	0	1	0	1	11	1	1	0	11.5129	40	1600	1	8	10	23	8.7	7.72	7.51	7.64	9.18	11.28	7097.76	7.10629	9772	5200000	37139	153361	91.3	115915	998.8	3753.65	541	6.21	34904	16848	507933	4.08	5114.6	3481	1389	15.5102	31144.1	40188.3	39.4406
上海市	企业	私有/民营或私有/民营控股	2017	0	0	0	0	0	0	12	1	0	0	12.2061	43	1849	1	1	1	1	8.94	7.65	8.23	7.64	9.58	11.33	7236.69	7.24538	9782	5300000	39157	165755	87.1	52077	998.8	3808.85	511.1	10.97	36217	17142	521676	4.11	5644.1	3421	1308	15.0055	33341.6	44878.3	39.2219
上海市	企业	私有/民营或私有/民营控股	2017	0	0	0	0	0	1	6	0	1	0	11.4721	34	1156	1	8	10	22	8.94	7.65	8.23	7.64	9.58	11.33	7236.69	7.24538	9782	5300000	39157	165755	87.1	52077	998.8	3808.85	511.1	10.97	36217	17142	521676	4.11	5644.1	3421	1308	15.0055	33341.6	44878.3	39.2219
上海市	企业	外资所有或外资控股	2017	0	0	0	0	0	0	6	1	1	0	11.0021	53	2809	1	2	2	4	8.94	7.65	8.23	7.64	9.58	11.33	7236.69	7.24538	9782	5300000	39157	165755	87.1	52077	998.8	3808.85	511.1	10.97	36217	17142	521676	4.11	5644.1	3421	1308	15.0055	33341.6	44878.3	39.2219
上海市	事业单位	国有或国有控股	2017	0	0	0	1	1	1	13	1	1	0	11.5129	48	2304	1	4	6	11	8.94	7.65	8.23	7.64	9.58	11.33	7236.69	7.24538	9782	5300000	39157	165755	87.1	52077	998.8	3808.85	511.1	10.97	36217	17142	521676	4.11	5644.1	3421	1308	15.0055	33341.6	44878.3	39.2219
上海市	企业	外资所有或外资控股	2017	0	0	0	0	0	0	12	1	1	0	11.2898	46	2116	1	5	7	14	8.94	7.65	8.23	7.64	9.58	11.33	7236.69	7.24538	9782	5300000	39157	165755	87.1	52077	998.8	3808.85	511.1	10.97	36217	17142	521676	4.11	5644.1	3421	1308	15.0055	33341.6	44878.3	39.2219
上海市			2017	0	0	0	0	0	0	13	1	1	0	12.4292	32	1024	1	8	11	24	8.94	7.65	8.23	7.64	9.58	11.33	7236.69	7.24538	9782	5300000	39157	165755	87.1	52077	998.8	3808.85	511.1	10.97	36217	17142	521676	4.11	5644.1	3421	1308	15.0055	33341.6	44878.3	39.2219
上海市			2017	0	0	0	0	0	0	7	1	1	0	10.0345	56	3136	1	1	1	2	8.94	7.65	8.23	7.64	9.58	11.33	7236.69	7.24538	9782	5300000	39157	165755	87.1	52077	998.8	3808.85	511.1	10.97	36217	17142	521676	4.11	5644.1	3421	1308	15.0055	33341.6	44878.3	39.2219
上海市			2017	0	0	0	0	0	0	6	1	1	0	10.0858	56	3136	1	4	6	13	8.94	7.65	8.23	7.64	9.58	11.33	7236.69	7.24538	9782	5300000	39157	165755	87.1	52077	998.8	3808.85	511.1	10.97	36217	17142	521676	4.11	5644.1	3421	1308	15.0055	33341.6	44878.3	39.2219
上海市	事业单位	国有或国有控股	2017	0	0	0	1	0	0	10	0	0	0	11.1562	23	529	1	1	1	2	8.94	7.65	8.23	7.64	9.58	11.33	7236.69	7.24538	9782	5300000	39157	165755	87.1	52077	998.8	3808.85	511.1	10.97	36217	17142	521676	4.11	5644.1	3421	1308	15.0055	33341.6	44878.3	39.2219
上海市	企业	外资所有或外资控股	2017	0	0	0	0	1	0	5	1	1	0	10.5966	42	1764	1	4	5	9	8.94	7.65	8.23	7.64	9.58	11.33	7236.69	7.24538	9782	5300000	39157	165755	87.1	52077	998.8	3808.85	511.1	10.97	36217	17142	521676	4.11	5644.1	3421	1308	15.0055	33341.6	44878.3	39.2219
上海市			2017	0	0	0	0	0	0	6	1	1	0	9.57498	62	3844	1	3	4	8	8.94	7.65	8.23	7.64	9.58	11.33	7236.69	7.24538	9782	5300000	39157	165755	87.1	52077	998.8	3808.85	511.1	10.97	36217	17142	521676	4.11	5644.1	3421	1308	15.0055	33341.6	44878.3	39.2219
上海市	企业	私有/民营或私有/民营控股	2017	0	0	0	0	0	0	9	1	1	0	9.39266	30	900	1	1	1	2	8.94	7.65	8.23	7.64	9.58	11.33	7236.69	7.24538	9782	5300000	39157	165755	87.1	52077	998.8	3808.85	511.1	10.97	36217	17142	521676	4.11	5644.1	3421	1308	15.0055	33341.6	44878.3	39.2219
上海市	无单位/自雇（包括个体户）		2017	1	1	0	0	1	0	10	1	1	0	12.2061	58	3364	1	7	9	18	8.94	7.65	8.23	7.64	9.58	11.33	7236.69	7.24538	9782	5300000	39157	165755	87.1	52077	998.8	3808.85	511.1	10.97	36217	17142	521676	4.11	5644.1	3421	1308	15.0055	33341.6	44878.3	39.2219
上海市			2017	0	0	0	0	0	0	4	0	1	0		36	1296	1	1	1	2	8.94	7.65	8.23	7.64	9.58	11.33	7236.69	7.24538	9782	5300000	39157	165755	87.1	52077	998.8	3808.85	511.1	10.97	36217	17142	521676	4.11	5644.1	3421	1308	15.0055	33341.6	44878.3	39.2219
上海市	企业	国有或国有控股	2017	0	0	0	1	1	0	12	1	0	0	11.0021	25	625	1	3	3	6	8.94	7.65	8.23	7.64	9.58	11.33	7236.69	7.24538	9782	5300000	39157	165755	87.1	52077	998.8	3808.85	511.1	10.97	36217	17142	521676	4.11	5644.1	3421	1308	15.0055	33341.6	44878.3	39.2219
上海市			2017	0	0	0	0	1	1	11	1	1	0	16.1181	59	3481	1	8	11	25	8.94	7.65	8.23	7.64	9.58	11.33	7236.69	7.24538	9782	5300000	39157	165755	87.1	52077	998.8	3808.85	511.1	10.97	36217	17142	521676	4.11	5644.1	3421	1308	15.0055	33341.6	44878.3	39.2219
上海市	企业	国有或国有控股	2017	0	0	0	1	1	0	9	1	0	1	10.8198	48	2304	1	3	3	6	8.94	7.65	8.23	7.64	9.58	11.33	7236.69	7.24538	9782	5300000	39157	165755	87.1	52077	998.8	3808.85	511.1	10.97	36217	17142	521676	4.11	5644.1	3421	1308	15.0055	33341.6	44878.3	39.2219
上海市	无单位/自雇（包括个体户）		2017	1	1	0	0	1	0	3	0	1	0	10.3089	36	1296	1	5	7	15	8.94	7.65	8.23	7.64	9.58	11.33	7236.69	7.24538	9782	5300000	39157	165755	87.1	52077	998.8	3808.85	511.1	10.97	36217	17142	521676	4.11	5644.1	3421	1308	15.0055	33341.6	44878.3	39.2219
上海市			2017	0	0	0	0	0	0	4	1	1	0	10.2681	59	3481	1	6	8	16	8.94	7.65	8.23	7.64	9.58	11.33	7236.69	7.24538	9782	5300000	39157	165755	87.1	52077	998.8	3808.85	511.1	10.97	36217	17142	521676	4.11	5644.1	3421	1308	15.0055	33341.6	44878.3	39.2219
上海市			2017	0	0	0	0	0	0	8	1	1	0	10.1811	53	2809	1	3	4	7	8.94	7.65	8.23	7.64	9.58	11.33	7236.69	7.24538	9782	5300000	39157	165755	87.1	52077	998.8	3808.85	511.1	10.97	36217	17142	521676	4.11	5644.1	3421	1308	15.0055	33341.6	44878.3	39.2219
上海市	企业	私有/民营或私有/民营控股	2017	1	0	1	0	1	0	6	1	1	0	11.0021	54	2916	1	4	6	13	8.94	7.65	8.23	7.64	9.58	11.33	7236.69	7.24538	9782	5300000	39157	165755	87.1	52077	998.8	3808.85	511.1	10.97	36217	17142	521676	4.11	5644.1	3421	1308	15.0055	33341.6	44878.3	39.2219
上海市			2017	0	0	0	0	0	0	7	1	1	0	10.2681	59	3481	1	6	8	16	8.94	7.65	8.23	7.64	9.58	11.33	7236.69	7.24538	9782	5300000	39157	165755	87.1	52077	998.8	3808.85	511.1	10.97	36217	17142	521676	4.11	5644.1	3421	1308	15.0055	33341.6	44878.3	39.2219
上海市			2017	0	0	0	0	0	0	7	1	1	0	10.4913	54	2916	1	4	6	11	8.94	7.65	8.23	7.64	9.58	11.33	7236.69	7.24538	9782	5300000	39157	165755	87.1	52077	998.8	3808.85	511.1	10.97	36217	17142	521676	4.11	5644.1	3421	1308	15.0055	33341.6	44878.3	39.2219
上海市			2017	0	0	0	0	0	0	7	1	1	0	10.8198	55	3025	1	8	11	24	8.94	7.65	8.23	7.64	9.58	11.33	7236.69	7.24538	9782	5300000	39157	165755	87.1	52077	998.8	3808.85	511.1	10.97	36217	17142	521676	4.11	5644.1	3421	1308	15.0055	33341.6	44878.3	39.2219
上海市	企业	外资所有或外资控股	2017	0	0	0	0	1	0	6	1	1	0	11.5129	53	2809	1	4	5	10	8.94	7.65	8.23	7.64	9.58	11.33	7236.69	7.24538	9782	5300000	39157	165755	87.1	52077	998.8	3808.85	511.1	10.97	36217	17142	521676	4.11	5644.1	3421	1308	15.0055	33341.6	44878.3	39.2219
上海市	军队		2017	0	0	0	0	1	1	12	1	1	0	11.6952	50	2500	1	2	2	3	8.94	7.65	8.23	7.64	9.58	11.33	7236.69	7.24538	9782	5300000	39157	165755	87.1	52077	998.8	3808.85	511.1	10.97	36217	17142	521676	4.11	5644.1	3421	1308	15.0055	33341.6	44878.3	39.2219
上海市	企业	国有或国有控股	2017	0	0	0	1	0	0	6	1	1	0	9.61581	46	2116	1	7	9	18	8.94	7.65	8.23	7.64	9.58	11.33	7236.69	7.24538	9782	5300000	39157	165755	87.1	52077	998.8	3808.85	511.1	10.97	36217	17142	521676	4.11	5644.1	3421	1308	15.0055	33341.6	44878.3	39.2219
上海市			2017	0	0	0	0	0	0	5	1	0	1	10.0858	53	2809	1	6	8	16	8.94	7.65	8.23	7.64	9.58	11.33	7236.69	7.24538	9782	5300000	39157	165755	87.1	52077	998.8	3808.85	511.1	10.97	36217	17142	521676	4.11	5644.1	3421	1308	15.0055	33341.6	44878.3	39.2219
上海市	无单位/自雇（包括个体户）		2017	0	0	0	0	0	0	3	0	1	0	10.8198	40	1600	1	3	4	7	8.94	7.65	8.23	7.64	9.58	11.33	7236.69	7.24538	9782	5300000	39157	165755	87.1	52077	998.8	3808.85	511.1	10.97	36217	17142	521676	4.11	5644.1	3421	1308	15.0055	33341.6	44878.3	39.2219
上海市	事业单位	国有或国有控股	2017	0	0	0	1	0	0	12	1	1	0	11.1562	29	841	1	8	10	22	8.94	7.65	8.23	7.64	9.58	11.33	7236.69	7.24538	9782	5300000	39157	165755	87.1	52077	998.8	3808.85	511.1	10.97	36217	17142	521676	4.11	5644.1	3421	1308	15.0055	33341.6	44878.3	39.2219
上海市	企业	国有或国有控股	2017	0	0	0	1	1	0	13	1	1	0	12.6115	37	1369	1	2	2	3	8.94	7.65	8.23	7.64	9.58	11.33	7236.69	7.24538	9782	5300000	39157	165755	87.1	52077	998.8	3808.85	511.1	10.97	36217	17142	521676	4.11	5644.1	3421	1308	15.0055	33341.6	44878.3	39.2219
上海市			2017	0	0	0	0	1	0	6	1	1	0	8.92266	55	3025	1	3	4	7	8.94	7.65	8.23	7.64	9.58	11.33	7236.69	7.24538	9782	5300000	39157	165755	87.1	52077	998.8	3808.85	511.1	10.97	36217	17142	521676	4.11	5644.1	3421	1308	15.0055	33341.6	44878.3	39.2219
上海市			2017	0	0	0	0	0	0	4	1	1	0	10.0858	62	3844	1	4	6	13	8.94	7.65	8.23	7.64	9.58	11.33	7236.69	7.24538	9782	5300000	39157	165755	87.1	52077	998.8	3808.85	511.1	10.97	36217	17142	521676	4.11	5644.1	3421	1308	15.0055	33341.6	44878.3	39.2219
上海市	企业	国有或国有控股	2017	0	0	0	1	1	0	6	1	1	0	9.90349	55	3025	1	3	3	5	8.94	7.65	8.23	7.64	9.58	11.33	7236.69	7.24538	9782	5300000	39157	165755	87.1	52077	998.8	3808.85	511.1	10.97	36217	17142	521676	4.11	5644.1	3421	1308	15.0055	33341.6	44878.3	39.2219
上海市	企业	外资所有或外资控股	2017	0	0	0	0	1	1	13	1	0	0	10.4913	25	625	1	3	3	5	8.94	7.65	8.23	7.64	9.58	11.33	7236.69	7.24538	9782	5300000	39157	165755	87.1	52077	998.8	3808.85	511.1	10.97	36217	17142	521676	4.11	5644.1	3421	1308	15.0055	33341.6	44878.3	39.2219
上海市			2017	0	0	0	0	1	0	10	1	1	0	10.6454	59	3481	1	8	11	24	8.94	7.65	8.23	7.64	9.58	11.33	7236.69	7.24538	9782	5300000	39157	165755	87.1	52077	998.8	3808.85	511.1	10.97	36217	17142	521676	4.11	5644.1	3421	1308	15.0055	33341.6	44878.3	39.2219
上海市			2017	0	0	0	0	1	0	4	1	1	0	10.4223	62	3844	1	4	5	10	8.94	7.65	8.23	7.64	9.58	11.33	7236.69	7.24538	9782	5300000	39157	165755	87.1	52077	998.8	3808.85	511.1	10.97	36217	17142	521676	4.11	5644.1	3421	1308	15.0055	33341.6	44878.3	39.2219
上海市			2017	0	0	0	0	0	1	10	1	0	1	10.1266	64	4096	1	6	8	17	8.94	7.65	8.23	7.64	9.58	11.33	7236.69	7.24538	9782	5300000	39157	165755	87.1	52077	998.8	3808.85	511.1	10.97	36217	17142	521676	4.11	5644.1	3421	1308	15.0055	33341.6	44878.3	39.2219
上海市			2017	0	0	0	0	1	0	12	1	1	0	10.8198	56	3136	1	7	9	18	8.94	7.65	8.23	7.64	9.58	11.33	7236.69	7.24538	9782	5300000	39157	165755	87.1	52077	998.8	3808.85	511.1	10.97	36217	17142	521676	4.11	5644.1	3421	1308	15.0055	33341.6	44878.3	39.2219
上海市	企业	私有/民营或私有/民营控股	2017	0	0	0	0	0	1	12	1	1	0	9.90349	24	576	1	3	3	5	8.94	7.65	8.23	7.64	9.58	11.33	7236.69	7.24538	9782	5300000	39157	165755	87.1	52077	998.8	3808.85	511.1	10.97	36217	17142	521676	4.11	5644.1	3421	1308	15.0055	33341.6	44878.3	39.2219
上海市	企业	外资所有或外资控股	2017	0	0	0	0	1	1	10	1	1	0	11.1562	56	3136	1	3	4	8	8.94	7.65	8.23	7.64	9.58	11.33	7236.69	7.24538	9782	5300000	39157	165755	87.1	52077	998.8	3808.85	511.1	10.97	36217	17142	521676	4.11	5644.1	3421	1308	15.0055	33341.6	44878.3	39.2219
上海市	企业	私有/民营或私有/民营控股	2017	1	1	0	0	0	1	12	1	1	0	11.1562	28	784	1	8	10	23	8.94	7.65	8.23	7.64	9.58	11.33	7236.69	7.24538	9782	5300000	39157	165755	87.1	52077	998.8	3808.85	511.1	10.97	36217	17142	521676	4.11	5644.1	3421	1308	15.0055	33341.6	44878.3	39.2219
上海市	企业	国有或国有控股	2017	0	0	0	1	1	0	10	0	0	0	10.1266	22	484	1	1	1	2	8.94	7.65	8.23	7.64	9.58	11.33	7236.69	7.24538	9782	5300000	39157	165755	87.1	52077	998.8	3808.85	511.1	10.97	36217	17142	521676	4.11	5644.1	3421	1308	15.0055	33341.6	44878.3	39.2219
上海市	企业	私有/民营或私有/民营控股	2017	0	0	0	0	0	0	9	1	1	0	10.3089	40	1600	1	5	7	14	8.94	7.65	8.23	7.64	9.58	11.33	7236.69	7.24538	9782	5300000	39157	165755	87.1	52077	998.8	3808.85	511.1	10.97	36217	17142	521676	4.11	5644.1	3421	1308	15.0055	33341.6	44878.3	39.2219
上海市	企业	私有/民营或私有/民营控股	2017	0	0	0	0	1	0	7	1	0	0	10.5966	39	1521	1	1	1	2	8.94	7.65	8.23	7.64	9.58	11.33	7236.69	7.24538	9782	5300000	39157	165755	87.1	52077	998.8	3808.85	511.1	10.97	36217	17142	521676	4.11	5644.1	3421	1308	15.0055	33341.6	44878.3	39.2219
上海市			2017	0	0	0	0	1	0	7	1	0	0	10.4574	65	4225	1	6	8	16	8.94	7.65	8.23	7.64	9.58	11.33	7236.69	7.24538	9782	5300000	39157	165755	87.1	52077	998.8	3808.85	511.1	10.97	36217	17142	521676	4.11	5644.1	3421	1308	15.0055	33341.6	44878.3	39.2219
上海市	企业	私有/民营或私有/民营控股	2017	1	0	1	0	1	0	12	0	0	0	11.5129	40	1600	1	1	1	1	8.94	7.65	8.23	7.64	9.58	11.33	7236.69	7.24538	9782	5300000	39157	165755	87.1	52077	998.8	3808.85	511.1	10.97	36217	17142	521676	4.11	5644.1	3421	1308	15.0055	33341.6	44878.3	39.2219
上海市	企业	外资所有或外资控股	2017	0	0	0	0	1	0	7	1	0	0		40	1600	1	4	6	11	8.94	7.65	8.23	7.64	9.58	11.33	7236.69	7.24538	9782	5300000	39157	165755	87.1	52077	998.8	3808.85	511.1	10.97	36217	17142	521676	4.11	5644.1	3421	1308	15.0055	33341.6	44878.3	39.2219
上海市	企业	私有/民营或私有/民营控股	2017	0	0	0	0	0	0	7	0	0	0	11.5129	25	625	1	4	6	13	8.94	7.65	8.23	7.64	9.58	11.33	7236.69	7.24538	9782	5300000	39157	165755	87.1	52077	998.8	3808.85	511.1	10.97	36217	17142	521676	4.11	5644.1	3421	1308	15.0055	33341.6	44878.3	39.2219
上海市	企业	集体所有或集体控股	2017	0	0	0	0	1	0	6	1	1	0	11.0021	60	3600	1	2	2	3	8.94	7.65	8.23	7.64	9.58	11.33	7236.69	7.24538	9782	5300000	39157	165755	87.1	52077	998.8	3808.85	511.1	10.97	36217	17142	521676	4.11	5644.1	3421	1308	15.0055	33341.6	44878.3	39.2219
上海市			2017	0	0	0	0	1	0	12	1	0	0		20	400	1	5	7	14	8.94	7.65	8.23	7.64	9.58	11.33	7236.69	7.24538	9782	5300000	39157	165755	87.1	52077	998.8	3808.85	511.1	10.97	36217	17142	521676	4.11	5644.1	3421	1308	15.0055	33341.6	44878.3	39.2219
上海市	企业	外资所有或外资控股	2017	0	0	0	0	0	0	13	1	0	0	11.5129	28	784	1	8	10	22	8.94	7.65	8.23	7.64	9.58	11.33	7236.69	7.24538	9782	5300000	39157	165755	87.1	52077	998.8	3808.85	511.1	10.97	36217	17142	521676	4.11	5644.1	3421	1308	15.0055	33341.6	44878.3	39.2219
上海市			2017	0	0	0	0	0	1	6	1	1	0	10.3089	65	4225	1	3	3	5	8.94	7.65	8.23	7.64	9.58	11.33	7236.69	7.24538	9782	5300000	39157	165755	87.1	52077	998.8	3808.85	511.1	10.97	36217	17142	521676	4.11	5644.1	3421	1308	15.0055	33341.6	44878.3	39.2219
上海市	企业	私有/民营或私有/民营控股	2017	0	0	0	0	0	0	6	0	0	0	10.3089	20	400	1	3	3	6	8.94	7.65	8.23	7.64	9.58	11.33	7236.69	7.24538	9782	5300000	39157	165755	87.1	52077	998.8	3808.85	511.1	10.97	36217	17142	521676	4.11	5644.1	3421	1308	15.0055	33341.6	44878.3	39.2219
上海市	企业	外资所有或外资控股	2017	0	0	0	0	0	1	13	1	0	0	11.2898	30	900	1	7	9	18	8.94	7.65	8.23	7.64	9.58	11.33	7236.69	7.24538	9782	5300000	39157	165755	87.1	52077	998.8	3808.85	511.1	10.97	36217	17142	521676	4.11	5644.1	3421	1308	15.0055	33341.6	44878.3	39.2219
上海市	企业	私有/民营或私有/民营控股	2017	0	0	0	0	0	0	6	1	1	0	9.90349	50	2500	1	4	5	9	8.94	7.65	8.23	7.64	9.58	11.33	7236.69	7.24538	9782	5300000	39157	165755	87.1	52077	998.8	3808.85	511.1	10.97	36217	17142	521676	4.11	5644.1	3421	1308	15.0055	33341.6	44878.3	39.2219
上海市	无单位/自雇（包括个体户）		2017	1	1	0	0	1	0	4	1	1	0	10.3089	56	3136	1	5	7	15	8.94	7.65	8.23	7.64	9.58	11.33	7236.69	7.24538	9782	5300000	39157	165755	87.1	52077	998.8	3808.85	511.1	10.97	36217	17142	521676	4.11	5644.1	3421	1308	15.0055	33341.6	44878.3	39.2219
上海市			2017	0	0	0	0	0	0	6	1	1	0	10.0858	52	2704	1	2	2	4	8.94	7.65	8.23	7.64	9.58	11.33	7236.69	7.24538	9782	5300000	39157	165755	87.1	52077	998.8	3808.85	511.1	10.97	36217	17142	521676	4.11	5644.1	3421	1308	15.0055	33341.6	44878.3	39.2219
上海市			2017	0	0	0	0	0	0	4	1	0	1	10.0858	57	3249	1	3	4	7	8.94	7.65	8.23	7.64	9.58	11.33	7236.69	7.24538	9782	5300000	39157	165755	87.1	52077	998.8	3808.85	511.1	10.97	36217	17142	521676	4.11	5644.1	3421	1308	15.0055	33341.6	44878.3	39.2219
上海市			2017	0	0	0	0	1	0	4	1	1	0	9.16952	54	2916	1	7	9	18	8.94	7.65	8.23	7.64	9.58	11.33	7236.69	7.24538	9782	5300000	39157	165755	87.1	52077	998.8	3808.85	511.1	10.97	36217	17142	521676	4.11	5644.1	3421	1308	15.0055	33341.6	44878.3	39.2219
上海市	无单位/自雇（包括个体户）		2017	0	0	0	0	0	0	4	1	1	0	10.8198	49	2401	1	3	3	5	8.94	7.65	8.23	7.64	9.58	11.33	7236.69	7.24538	9782	5300000	39157	165755	87.1	52077	998.8	3808.85	511.1	10.97	36217	17142	521676	4.11	5644.1	3421	1308	15.0055	33341.6	44878.3	39.2219
上海市			2017	0	0	0	0	1	0	12	1	0	0		21	441	1	3	4	7	8.94	7.65	8.23	7.64	9.58	11.33	7236.69	7.24538	9782	5300000	39157	165755	87.1	52077	998.8	3808.85	511.1	10.97	36217	17142	521676	4.11	5644.1	3421	1308	15.0055	33341.6	44878.3	39.2219
上海市	无单位/自雇（包括个体户）		2017	1	1	0	0	1	0	3	1	1	0	9.79813	63	3969	1	3	4	8	8.94	7.65	8.23	7.64	9.58	11.33	7236.69	7.24538	9782	5300000	39157	165755	87.1	52077	998.8	3808.85	511.1	10.97	36217	17142	521676	4.11	5644.1	3421	1308	15.0055	33341.6	44878.3	39.2219
上海市			2017	0	0	0	0	0	0	10	1	0	0	11.1562	26	676	1	5	7	15	8.94	7.65	8.23	7.64	9.58	11.33	7236.69	7.24538	9782	5300000	39157	165755	87.1	52077	998.8	3808.85	511.1	10.97	36217	17142	521676	4.11	5644.1	3421	1308	15.0055	33341.6	44878.3	39.2219
上海市	事业单位	国有或国有控股	2017	0	0	0	1	0	0	12	1	1	0	10.3089	25	625	1	3	3	6	8.94	7.65	8.23	7.64	9.58	11.33	7236.69	7.24538	9782	5300000	39157	165755	87.1	52077	998.8	3808.85	511.1	10.97	36217	17142	521676	4.11	5644.1	3421	1308	15.0055	33341.6	44878.3	39.2219
上海市			2017	0	0	0	0	0	0	7	1	1	0	10.3089	55	3025	1	8	10	22	8.94	7.65	8.23	7.64	9.58	11.33	7236.69	7.24538	9782	5300000	39157	165755	87.1	52077	998.8	3808.85	511.1	10.97	36217	17142	521676	4.11	5644.1	3421	1308	15.0055	33341.6	44878.3	39.2219
上海市	企业	私有/民营或私有/民营控股	2017	0	0	0	0	0	0	12	1	0	0	11.5129	32	1024	1	6	8	17	8.94	7.65	8.23	7.64	9.58	11.33	7236.69	7.24538	9782	5300000	39157	165755	87.1	52077	998.8	3808.85	511.1	10.97	36217	17142	521676	4.11	5644.1	3421	1308	15.0055	33341.6	44878.3	39.2219
上海市	企业	私有/民营或私有/民营控股	2017	0	0	0	0	0	0	4	1	1	0	10.4913	28	784	1	3	4	8	8.94	7.65	8.23	7.64	9.58	11.33	7236.69	7.24538	9782	5300000	39157	165755	87.1	52077	998.8	3808.85	511.1	10.97	36217	17142	521676	4.11	5644.1	3421	1308	15.0055	33341.6	44878.3	39.2219
上海市			2017	0	0	0	0	0	0	6	1	1	0	10.3859	55	3025	1	2	2	4	8.94	7.65	8.23	7.64	9.58	11.33	7236.69	7.24538	9782	5300000	39157	165755	87.1	52077	998.8	3808.85	511.1	10.97	36217	17142	521676	4.11	5644.1	3421	1308	15.0055	33341.6	44878.3	39.2219
上海市	企业	国有或国有控股	2017	0	0	0	1	1	0	11	1	0	1	11.5129	52	2704	1	8	10	22	8.94	7.65	8.23	7.64	9.58	11.33	7236.69	7.24538	9782	5300000	39157	165755	87.1	52077	998.8	3808.85	511.1	10.97	36217	17142	521676	4.11	5644.1	3421	1308	15.0055	33341.6	44878.3	39.2219
上海市	企业	国有或国有控股	2017	0	0	0	1	1	0	4	1	0	0	10.5966	48	2304	1	7	9	19	8.94	7.65	8.23	7.64	9.58	11.33	7236.69	7.24538	9782	5300000	39157	165755	87.1	52077	998.8	3808.85	511.1	10.97	36217	17142	521676	4.11	5644.1	3421	1308	15.0055	33341.6	44878.3	39.2219
上海市	事业单位	国有或国有控股	2017	0	0	0	1	1	1	12	1	1	0	10.8198	30	900	1	4	5	9	8.94	7.65	8.23	7.64	9.58	11.33	7236.69	7.24538	9782	5300000	39157	165755	87.1	52077	998.8	3808.85	511.1	10.97	36217	17142	521676	4.11	5644.1	3421	1308	15.0055	33341.6	44878.3	39.2219
上海市			2017	0	0	0	0	0	0	10	1	0	0		21	441	1	8	11	24	8.94	7.65	8.23	7.64	9.58	11.33	7236.69	7.24538	9782	5300000	39157	165755	87.1	52077	998.8	3808.85	511.1	10.97	36217	17142	521676	4.11	5644.1	3421	1308	15.0055	33341.6	44878.3	39.2219
上海市	企业	国有或国有控股	2017	0	0	0	1	0	0	9	1	1	0	10.8198	49	2401	1	4	6	11	8.94	7.65	8.23	7.64	9.58	11.33	7236.69	7.24538	9782	5300000	39157	165755	87.1	52077	998.8	3808.85	511.1	10.97	36217	17142	521676	4.11	5644.1	3421	1308	15.0055	33341.6	44878.3	39.2219
上海市	企业	私有/民营或私有/民营控股	2017	0	0	0	0	0	0	9	0	1	0	11.5129	32	1024	1	4	6	11	8.94	7.65	8.23	7.64	9.58	11.33	7236.69	7.24538	9782	5300000	39157	165755	87.1	52077	998.8	3808.85	511.1	10.97	36217	17142	521676	4.11	5644.1	3421	1308	15.0055	33341.6	44878.3	39.2219
上海市	企业	私有/民营或私有/民营控股	2017	0	0	0	0	0	0	10	1	0	1	10.5966	51	2601	1	1	1	1	8.94	7.65	8.23	7.64	9.58	11.33	7236.69	7.24538	9782	5300000	39157	165755	87.1	52077	998.8	3808.85	511.1	10.97	36217	17142	521676	4.11	5644.1	3421	1308	15.0055	33341.6	44878.3	39.2219
上海市	企业	国有或国有控股	2017	0	0	0	1	0	0	13	1	1	0	12.2061	41	1681	1	1	1	1	8.94	7.65	8.23	7.64	9.58	11.33	7236.69	7.24538	9782	5300000	39157	165755	87.1	52077	998.8	3808.85	511.1	10.97	36217	17142	521676	4.11	5644.1	3421	1308	15.0055	33341.6	44878.3	39.2219
上海市	企业	国有或国有控股	2017	0	0	0	1	1	0	6	1	1	0	10.1266	57	3249	1	7	9	19	8.94	7.65	8.23	7.64	9.58	11.33	7236.69	7.24538	9782	5300000	39157	165755	87.1	52077	998.8	3808.85	511.1	10.97	36217	17142	521676	4.11	5644.1	3421	1308	15.0055	33341.6	44878.3	39.2219
上海市	企业	私有/民营或私有/民营控股	2017	0	0	0	0	1	1	12	1	1	0	11.0021	64	4096	1	4	6	13	8.94	7.65	8.23	7.64	9.58	11.33	7236.69	7.24538	9782	5300000	39157	165755	87.1	52077	998.8	3808.85	511.1	10.97	36217	17142	521676	4.11	5644.1	3421	1308	15.0055	33341.6	44878.3	39.2219
上海市			2017	0	0	0	0	0	0	4	1	0	1	10.4913	64	4096	1	4	6	11	8.94	7.65	8.23	7.64	9.58	11.33	7236.69	7.24538	9782	5300000	39157	165755	87.1	52077	998.8	3808.85	511.1	10.97	36217	17142	521676	4.11	5644.1	3421	1308	15.0055	33341.6	44878.3	39.2219
上海市	无单位/自雇（包括个体户）		2017	1	1	0	0	0	0	4	0	1	0	9.90349	34	1156	1	3	3	5	8.94	7.65	8.23	7.64	9.58	11.33	7236.69	7.24538	9782	5300000	39157	165755	87.1	52077	998.8	3808.85	511.1	10.97	36217	17142	521676	4.11	5644.1	3421	1308	15.0055	33341.6	44878.3	39.2219
上海市			2017	0	0	0	0	0	0	6	1	1	0	9.16952	48	2304	1	3	4	7	8.94	7.65	8.23	7.64	9.58	11.33	7236.69	7.24538	9782	5300000	39157	165755	87.1	52077	998.8	3808.85	511.1	10.97	36217	17142	521676	4.11	5644.1	3421	1308	15.0055	33341.6	44878.3	39.2219
上海市			2017	0	0	0	0	1	0	4	1	1	0	9.90349	60	3600	1	5	7	15	8.94	7.65	8.23	7.64	9.58	11.33	7236.69	7.24538	9782	5300000	39157	165755	87.1	52077	998.8	3808.85	511.1	10.97	36217	17142	521676	4.11	5644.1	3421	1308	15.0055	33341.6	44878.3	39.2219
上海市	企业	国有或国有控股	2017	0	0	0	1	1	0	6	1	1	0	11.5129	50	2500	1	7	9	18	8.94	7.65	8.23	7.64	9.58	11.33	7236.69	7.24538	9782	5300000	39157	165755	87.1	52077	998.8	3808.85	511.1	10.97	36217	17142	521676	4.11	5644.1	3421	1308	15.0055	33341.6	44878.3	39.2219
上海市			2017	0	0	0	0	0	0	9	1	1	0	10.8198	61	3721	1	4	6	11	8.94	7.65	8.23	7.64	9.58	11.33	7236.69	7.24538	9782	5300000	39157	165755	87.1	52077	998.8	3808.85	511.1	10.97	36217	17142	521676	4.11	5644.1	3421	1308	15.0055	33341.6	44878.3	39.2219
上海市	企业	外资所有或外资控股	2017	0	0	0	0	0	0	10	1	0	0	11.1562	34	1156	1	6	8	17	8.94	7.65	8.23	7.64	9.58	11.33	7236.69	7.24538	9782	5300000	39157	165755	87.1	52077	998.8	3808.85	511.1	10.97	36217	17142	521676	4.11	5644.1	3421	1308	15.0055	33341.6	44878.3	39.2219
上海市	事业单位	国有或国有控股	2017	0	0	0	1	0	0	11	1	1	0	10.8198	37	1369	1	8	11	25	8.94	7.65	8.23	7.64	9.58	11.33	7236.69	7.24538	9782	5300000	39157	165755	87.1	52077	998.8	3808.85	511.1	10.97	36217	17142	521676	4.11	5644.1	3421	1308	15.0055	33341.6	44878.3	39.2219
上海市			2017	0	0	0	0	0	0	4	1	1	0	8.91463	51	2601	1	3	4	8	8.94	7.65	8.23	7.64	9.58	11.33	7236.69	7.24538	9782	5300000	39157	165755	87.1	52077	998.8	3808.85	511.1	10.97	36217	17142	521676	4.11	5644.1	3421	1308	15.0055	33341.6	44878.3	39.2219
上海市	企业	外资所有或外资控股	2017	0	0	0	0	0	0	12	1	1	0	11.0021	33	1089	1	6	8	16	8.94	7.65	8.23	7.64	9.58	11.33	7236.69	7.24538	9782	5300000	39157	165755	87.1	52077	998.8	3808.85	511.1	10.97	36217	17142	521676	4.11	5644.1	3421	1308	15.0055	33341.6	44878.3	39.2219
上海市	企业	私有/民营或私有/民营控股	2017	0	0	0	0	1	0	6	1	1	0	10.5966	58	3364	1	3	4	7	8.94	7.65	8.23	7.64	9.58	11.33	7236.69	7.24538	9782	5300000	39157	165755	87.1	52077	998.8	3808.85	511.1	10.97	36217	17142	521676	4.11	5644.1	3421	1308	15.0055	33341.6	44878.3	39.2219
上海市	企业	国有或国有控股	2017	0	0	0	1	0	0	10	1	1	0	10.8198	34	1156	1	7	9	19	8.94	7.65	8.23	7.64	9.58	11.33	7236.69	7.24538	9782	5300000	39157	165755	87.1	52077	998.8	3808.85	511.1	10.97	36217	17142	521676	4.11	5644.1	3421	1308	15.0055	33341.6	44878.3	39.2219
上海市	企业	外资所有或外资控股	2017	0	0	0	0	0	1	12	1	0	0	16.1181	24	576	1	6	8	17	8.94	7.65	8.23	7.64	9.58	11.33	7236.69	7.24538	9782	5300000	39157	165755	87.1	52077	998.8	3808.85	511.1	10.97	36217	17142	521676	4.11	5644.1	3421	1308	15.0055	33341.6	44878.3	39.2219
上海市	事业单位	国有或国有控股	2017	0	0	0	1	0	0	6	1	0	1	10.8967	54	2916	1	2	2	4	8.94	7.65	8.23	7.64	9.58	11.33	7236.69	7.24538	9782	5300000	39157	165755	87.1	52077	998.8	3808.85	511.1	10.97	36217	17142	521676	4.11	5644.1	3421	1308	15.0055	33341.6	44878.3	39.2219
上海市	无单位/自雇（包括个体户）		2017	1	1	0	0	1	0	4	0	1	0	10.3089	42	1764	1	1	1	2	8.94	7.65	8.23	7.64	9.58	11.33	7236.69	7.24538	9782	5300000	39157	165755	87.1	52077	998.8	3808.85	511.1	10.97	36217	17142	521676	4.11	5644.1	3421	1308	15.0055	33341.6	44878.3	39.2219
上海市	事业单位	国有或国有控股	2017	0	0	0	1	0	0	4	1	1	0	9.90349	54	2916	1	7	9	19	8.94	7.65	8.23	7.64	9.58	11.33	7236.69	7.24538	9782	5300000	39157	165755	87.1	52077	998.8	3808.85	511.1	10.97	36217	17142	521676	4.11	5644.1	3421	1308	15.0055	33341.6	44878.3	39.2219
上海市			2017	0	0	0	0	0	0	4	0	1	0	9.21034	27	729	1	5	7	15	8.94	7.65	8.23	7.64	9.58	11.33	7236.69	7.24538	9782	5300000	39157	165755	87.1	52077	998.8	3808.85	511.1	10.97	36217	17142	521676	4.11	5644.1	3421	1308	15.0055	33341.6	44878.3	39.2219
上海市	企业	外资所有或外资控股	2017	0	0	0	0	1	0	13	1	1	0	12.8992	38	1444	1	6	8	17	8.94	7.65	8.23	7.64	9.58	11.33	7236.69	7.24538	9782	5300000	39157	165755	87.1	52077	998.8	3808.85	511.1	10.97	36217	17142	521676	4.11	5644.1	3421	1308	15.0055	33341.6	44878.3	39.2219
上海市	企业	外资所有或外资控股	2017	0	0	0	0	1	0	12	1	0	0	11.9184	29	841	1	4	5	9	8.94	7.65	8.23	7.64	9.58	11.33	7236.69	7.24538	9782	5300000	39157	165755	87.1	52077	998.8	3808.85	511.1	10.97	36217	17142	521676	4.11	5644.1	3421	1308	15.0055	33341.6	44878.3	39.2219
上海市			2017	0	0	0	0	0	0	6	1	1	0	9.79813	53	2809	1	4	5	9	8.94	7.65	8.23	7.64	9.58	11.33	7236.69	7.24538	9782	5300000	39157	165755	87.1	52077	998.8	3808.85	511.1	10.97	36217	17142	521676	4.11	5644.1	3421	1308	15.0055	33341.6	44878.3	39.2219
上海市	企业	私有/民营或私有/民营控股	2017	0	0	0	0	1	0	4	1	0	1	9.90349	59	3481	1	7	9	18	8.94	7.65	8.23	7.64	9.58	11.33	7236.69	7.24538	9782	5300000	39157	165755	87.1	52077	998.8	3808.85	511.1	10.97	36217	17142	521676	4.11	5644.1	3421	1308	15.0055	33341.6	44878.3	39.2219
上海市	企业	私有/民营或私有/民营控股	2017	0	0	0	0	0	0	4	1	1	0	9.39266	42	1764	1	4	5	10	8.94	7.65	8.23	7.64	9.58	11.33	7236.69	7.24538	9782	5300000	39157	165755	87.1	52077	998.8	3808.85	511.1	10.97	36217	17142	521676	4.11	5644.1	3421	1308	15.0055	33341.6	44878.3	39.2219
上海市			2017	0	0	0	0	1	1	9	1	1	0	10.4913	63	3969	1	8	11	25	8.94	7.65	8.23	7.64	9.58	11.33	7236.69	7.24538	9782	5300000	39157	165755	87.1	52077	998.8	3808.85	511.1	10.97	36217	17142	521676	4.11	5644.1	3421	1308	15.0055	33341.6	44878.3	39.2219
上海市			2017	0	0	0	0	0	0	4	1	1	0	10.2681	56	3136	1	4	5	10	8.94	7.65	8.23	7.64	9.58	11.33	7236.69	7.24538	9782	5300000	39157	165755	87.1	52077	998.8	3808.85	511.1	10.97	36217	17142	521676	4.11	5644.1	3421	1308	15.0055	33341.6	44878.3	39.2219
上海市	事业单位	国有或国有控股	2017	0	0	0	1	0	0	11	1	1	0	10.8198	44	1936	1	7	9	19	8.94	7.65	8.23	7.64	9.58	11.33	7236.69	7.24538	9782	5300000	39157	165755	87.1	52077	998.8	3808.85	511.1	10.97	36217	17142	521676	4.11	5644.1	3421	1308	15.0055	33341.6	44878.3	39.2219
上海市	企业	私有/民营或私有/民营控股	2017	0	0	0	0	0	0	12	1	0	0		25	625	1	5	7	14	8.94	7.65	8.23	7.64	9.58	11.33	7236.69	7.24538	9782	5300000	39157	165755	87.1	52077	998.8	3808.85	511.1	10.97	36217	17142	521676	4.11	5644.1	3421	1308	15.0055	33341.6	44878.3	39.2219
上海市			2017	0	0	0	0	0	0	7	1	1	0	10.3089	60	3600	1	2	2	4	8.94	7.65	8.23	7.64	9.58	11.33	7236.69	7.24538	9782	5300000	39157	165755	87.1	52077	998.8	3808.85	511.1	10.97	36217	17142	521676	4.11	5644.1	3421	1308	15.0055	33341.6	44878.3	39.2219
上海市			2017	0	0	0	0	1	0	4	1	1	0	10.1811	65	4225	1	3	3	6	8.94	7.65	8.23	7.64	9.58	11.33	7236.69	7.24538	9782	5300000	39157	165755	87.1	52077	998.8	3808.85	511.1	10.97	36217	17142	521676	4.11	5644.1	3421	1308	15.0055	33341.6	44878.3	39.2219
上海市	企业	国有或国有控股	2017	0	0	0	1	0	0	6	1	1	0	10.5966	51	2601	1	8	11	24	8.94	7.65	8.23	7.64	9.58	11.33	7236.69	7.24538	9782	5300000	39157	165755	87.1	52077	998.8	3808.85	511.1	10.97	36217	17142	521676	4.11	5644.1	3421	1308	15.0055	33341.6	44878.3	39.2219
上海市	企业	外资所有或外资控股	2017	0	0	0	0	1	0	12	1	1	0	11.5129	44	1936	1	2	2	3	8.94	7.65	8.23	7.64	9.58	11.33	7236.69	7.24538	9782	5300000	39157	165755	87.1	52077	998.8	3808.85	511.1	10.97	36217	17142	521676	4.11	5644.1	3421	1308	15.0055	33341.6	44878.3	39.2219
上海市			2017	0	0	0	0	0	0	4	1	1	0	10.3089	56	3136	1	2	2	4	8.94	7.65	8.23	7.64	9.58	11.33	7236.69	7.24538	9782	5300000	39157	165755	87.1	52077	998.8	3808.85	511.1	10.97	36217	17142	521676	4.11	5644.1	3421	1308	15.0055	33341.6	44878.3	39.2219
上海市			2017	0	0	0	0	0	0	6	1	1	0	9.39266	53	2809	1	2	2	4	8.94	7.65	8.23	7.64	9.58	11.33	7236.69	7.24538	9782	5300000	39157	165755	87.1	52077	998.8	3808.85	511.1	10.97	36217	17142	521676	4.11	5644.1	3421	1308	15.0055	33341.6	44878.3	39.2219
上海市			2017	0	0	0	0	0	0	6	1	1	0		51	2601	1	4	5	9	8.94	7.65	8.23	7.64	9.58	11.33	7236.69	7.24538	9782	5300000	39157	165755	87.1	52077	998.8	3808.85	511.1	10.97	36217	17142	521676	4.11	5644.1	3421	1308	15.0055	33341.6	44878.3	39.2219
上海市			2017	0	0	0	0	0	0	1	0	0	1		64	4096	1	4	6	13	8.94	7.65	8.23	7.64	9.58	11.33	7236.69	7.24538	9782	5300000	39157	165755	87.1	52077	998.8	3808.85	511.1	10.97	36217	17142	521676	4.11	5644.1	3421	1308	15.0055	33341.6	44878.3	39.2219
上海市	企业	国有或国有控股	2017	0	0	0	1	1	1	12	1	0	0	12.2061	40	1600	1	5	7	14	8.94	7.65	8.23	7.64	9.58	11.33	7236.69	7.24538	9782	5300000	39157	165755	87.1	52077	998.8	3808.85	511.1	10.97	36217	17142	521676	4.11	5644.1	3421	1308	15.0055	33341.6	44878.3	39.2219
上海市	企业	私有/民营或私有/民营控股	2017	0	0	0	0	1	0	10	1	1	0	12.2061	41	1681	1	8	10	22	8.94	7.65	8.23	7.64	9.58	11.33	7236.69	7.24538	9782	5300000	39157	165755	87.1	52077	998.8	3808.85	511.1	10.97	36217	17142	521676	4.11	5644.1	3421	1308	15.0055	33341.6	44878.3	39.2219
上海市	企业	私有/民营或私有/民营控股	2017	0	0	0	0	1	0	12	1	1	0	11.0021	30	900	1	3	4	7	8.94	7.65	8.23	7.64	9.58	11.33	7236.69	7.24538	9782	5300000	39157	165755	87.1	52077	998.8	3808.85	511.1	10.97	36217	17142	521676	4.11	5644.1	3421	1308	15.0055	33341.6	44878.3	39.2219
上海市	事业单位	国有或国有控股	2017	0	0	0	1	1	1	12	1	1	0	11.6952	27	729	1	1	1	2	8.94	7.65	8.23	7.64	9.58	11.33	7236.69	7.24538	9782	5300000	39157	165755	87.1	52077	998.8	3808.85	511.1	10.97	36217	17142	521676	4.11	5644.1	3421	1308	15.0055	33341.6	44878.3	39.2219
上海市	企业	国有或国有控股	2017	0	0	0	1	1	0	6	1	0	0	10.8198	28	784	1	5	7	14	8.94	7.65	8.23	7.64	9.58	11.33	7236.69	7.24538	9782	5300000	39157	165755	87.1	52077	998.8	3808.85	511.1	10.97	36217	17142	521676	4.11	5644.1	3421	1308	15.0055	33341.6	44878.3	39.2219
上海市	企业	私有/民营或私有/民营控股	2017	0	0	0	0	1	0	3	0	1	0	10.4631	38	1444	1	5	7	15	8.94	7.65	8.23	7.64	9.58	11.33	7236.69	7.24538	9782	5300000	39157	165755	87.1	52077	998.8	3808.85	511.1	10.97	36217	17142	521676	4.11	5644.1	3421	1308	15.0055	33341.6	44878.3	39.2219
上海市	无单位/自雇（包括个体户）		2017	1	1	0	0	1	0	10	0	0	0	10.3089	20	400	1	3	4	8	8.94	7.65	8.23	7.64	9.58	11.33	7236.69	7.24538	9782	5300000	39157	165755	87.1	52077	998.8	3808.85	511.1	10.97	36217	17142	521676	4.11	5644.1	3421	1308	15.0055	33341.6	44878.3	39.2219
上海市	事业单位	国有或国有控股	2017	0	0	0	1	0	1	12	1	1	0	11.2898	40	1600	1	8	11	25	8.94	7.65	8.23	7.64	9.58	11.33	7236.69	7.24538	9782	5300000	39157	165755	87.1	52077	998.8	3808.85	511.1	10.97	36217	17142	521676	4.11	5644.1	3421	1308	15.0055	33341.6	44878.3	39.2219
上海市	企业	外资所有或外资控股	2017	0	0	0	0	1	0	4	1	1	0	10.5966	56	3136	1	4	5	9	8.94	7.65	8.23	7.64	9.58	11.33	7236.69	7.24538	9782	5300000	39157	165755	87.1	52077	998.8	3808.85	511.1	10.97	36217	17142	521676	4.11	5644.1	3421	1308	15.0055	33341.6	44878.3	39.2219
上海市	企业	私有/民营或私有/民营控股	2017	0	0	0	0	1	0	10	1	1	0	11.2898	33	1089	1	8	10	23	8.94	7.65	8.23	7.64	9.58	11.33	7236.69	7.24538	9782	5300000	39157	165755	87.1	52077	998.8	3808.85	511.1	10.97	36217	17142	521676	4.11	5644.1	3421	1308	15.0055	33341.6	44878.3	39.2219
上海市			2017	0	0	0	0	0	1	7	1	1	0	10.8198	60	3600	1	7	9	19	8.94	7.65	8.23	7.64	9.58	11.33	7236.69	7.24538	9782	5300000	39157	165755	87.1	52077	998.8	3808.85	511.1	10.97	36217	17142	521676	4.11	5644.1	3421	1308	15.0055	33341.6	44878.3	39.2219
上海市	企业	国有或国有控股	2017	0	0	0	1	1	1	11	1	1	0	12.8992	46	2116	1	2	2	3	8.94	7.65	8.23	7.64	9.58	11.33	7236.69	7.24538	9782	5300000	39157	165755	87.1	52077	998.8	3808.85	511.1	10.97	36217	17142	521676	4.11	5644.1	3421	1308	15.0055	33341.6	44878.3	39.2219
上海市	企业	私有/民营或私有/民营控股	2017	0	0	0	0	0	0	12	0	1	0	10.8967	23	529	1	7	9	19	8.94	7.65	8.23	7.64	9.58	11.33	7236.69	7.24538	9782	5300000	39157	165755	87.1	52077	998.8	3808.85	511.1	10.97	36217	17142	521676	4.11	5644.1	3421	1308	15.0055	33341.6	44878.3	39.2219
上海市	企业	外资所有或外资控股	2017	0	0	0	0	1	0	13	1	0	0	16.1181	30	900	1	3	3	5	8.94	7.65	8.23	7.64	9.58	11.33	7236.69	7.24538	9782	5300000	39157	165755	87.1	52077	998.8	3808.85	511.1	10.97	36217	17142	521676	4.11	5644.1	3421	1308	15.0055	33341.6	44878.3	39.2219
上海市	企业	外资所有或外资控股	2017	0	0	0	0	1	0	13	1	0	0	11.2898	27	729	1	8	10	23	8.94	7.65	8.23	7.64	9.58	11.33	7236.69	7.24538	9782	5300000	39157	165755	87.1	52077	998.8	3808.85	511.1	10.97	36217	17142	521676	4.11	5644.1	3421	1308	15.0055	33341.6	44878.3	39.2219
上海市	企业	外资所有或外资控股	2017	0	0	0	0	0	0	12	1	1	0	12.6115	40	1600	1	2	2	3	8.94	7.65	8.23	7.64	9.58	11.33	7236.69	7.24538	9782	5300000	39157	165755	87.1	52077	998.8	3808.85	511.1	10.97	36217	17142	521676	4.11	5644.1	3421	1308	15.0055	33341.6	44878.3	39.2219
上海市			2017	0	0	0	0	1	0	4	1	0	1	8.94637	50	2500	1	1	1	2	8.94	7.65	8.23	7.64	9.58	11.33	7236.69	7.24538	9782	5300000	39157	165755	87.1	52077	998.8	3808.85	511.1	10.97	36217	17142	521676	4.11	5644.1	3421	1308	15.0055	33341.6	44878.3	39.2219
上海市	企业	国有或国有控股	2017	0	0	0	1	0	0	9	1	1	0	10.8198	41	1681	1	4	6	13	8.94	7.65	8.23	7.64	9.58	11.33	7236.69	7.24538	9782	5300000	39157	165755	87.1	52077	998.8	3808.85	511.1	10.97	36217	17142	521676	4.11	5644.1	3421	1308	15.0055	33341.6	44878.3	39.2219
上海市			2017	0	0	0	0	0	0	5	1	1	0	10.3089	55	3025	1	3	4	8	8.94	7.65	8.23	7.64	9.58	11.33	7236.69	7.24538	9782	5300000	39157	165755	87.1	52077	998.8	3808.85	511.1	10.97	36217	17142	521676	4.11	5644.1	3421	1308	15.0055	33341.6	44878.3	39.2219
上海市			2017	0	0	0	0	0	0	6	1	1	0	10.0858	59	3481	1	3	4	8	8.94	7.65	8.23	7.64	9.58	11.33	7236.69	7.24538	9782	5300000	39157	165755	87.1	52077	998.8	3808.85	511.1	10.97	36217	17142	521676	4.11	5644.1	3421	1308	15.0055	33341.6	44878.3	39.2219
上海市			2017	0	0	0	0	0	0	7	1	1	0	10.3089	58	3364	1	8	10	22	8.94	7.65	8.23	7.64	9.58	11.33	7236.69	7.24538	9782	5300000	39157	165755	87.1	52077	998.8	3808.85	511.1	10.97	36217	17142	521676	4.11	5644.1	3421	1308	15.0055	33341.6	44878.3	39.2219
上海市	企业	私有/民营或私有/民营控股	2017	0	0	0	0	0	0	9	1	1	0	11.2898	38	1444	1	4	5	10	8.94	7.65	8.23	7.64	9.58	11.33	7236.69	7.24538	9782	5300000	39157	165755	87.1	52077	998.8	3808.85	511.1	10.97	36217	17142	521676	4.11	5644.1	3421	1308	15.0055	33341.6	44878.3	39.2219
上海市			2017	0	0	0	0	1	1	10	1	1	0	11.0021	62	3844	1	3	3	6	8.94	7.65	8.23	7.64	9.58	11.33	7236.69	7.24538	9782	5300000	39157	165755	87.1	52077	998.8	3808.85	511.1	10.97	36217	17142	521676	4.11	5644.1	3421	1308	15.0055	33341.6	44878.3	39.2219
上海市	企业	国有或国有控股	2017	0	0	0	1	1	0	6	1	1	0	10.24	53	2809	1	7	9	19	8.94	7.65	8.23	7.64	9.58	11.33	7236.69	7.24538	9782	5300000	39157	165755	87.1	52077	998.8	3808.85	511.1	10.97	36217	17142	521676	4.11	5644.1	3421	1308	15.0055	33341.6	44878.3	39.2219
上海市	企业	私有/民营或私有/民营控股	2017	0	0	0	0	1	0	7	0	0	0	10.8198	25	625	1	5	7	14	8.94	7.65	8.23	7.64	9.58	11.33	7236.69	7.24538	9782	5300000	39157	165755	87.1	52077	998.8	3808.85	511.1	10.97	36217	17142	521676	4.11	5644.1	3421	1308	15.0055	33341.6	44878.3	39.2219
上海市			2017	0	0	0	0	0	0	4	1	1	0	9.90349	61	3721	1	8	10	23	8.94	7.65	8.23	7.64	9.58	11.33	7236.69	7.24538	9782	5300000	39157	165755	87.1	52077	998.8	3808.85	511.1	10.97	36217	17142	521676	4.11	5644.1	3421	1308	15.0055	33341.6	44878.3	39.2219
上海市	企业	私有/民营或私有/民营控股	2017	0	0	0	0	0	0	9	1	0	0	12.2061	37	1369	1	7	9	18	8.94	7.65	8.23	7.64	9.58	11.33	7236.69	7.24538	9782	5300000	39157	165755	87.1	52077	998.8	3808.85	511.1	10.97	36217	17142	521676	4.11	5644.1	3421	1308	15.0055	33341.6	44878.3	39.2219
上海市	企业	私有/民营或私有/民营控股	2017	0	0	0	0	0	0	4	1	1	0	9.76423	48	2304	1	6	8	17	8.94	7.65	8.23	7.64	9.58	11.33	7236.69	7.24538	9782	5300000	39157	165755	87.1	52077	998.8	3808.85	511.1	10.97	36217	17142	521676	4.11	5644.1	3421	1308	15.0055	33341.6	44878.3	39.2219
上海市	党政机关		2017	0	0	0	1	1	1	11	1	1	0	11.4076	40	1600	1	8	10	23	8.94	7.65	8.23	7.64	9.58	11.33	7236.69	7.24538	9782	5300000	39157	165755	87.1	52077	998.8	3808.85	511.1	10.97	36217	17142	521676	4.11	5644.1	3421	1308	15.0055	33341.6	44878.3	39.2219
上海市			2017	0	0	0	0	0	0	3	0	0	1	9.21034	65	4225	1	3	4	8	8.94	7.65	8.23	7.64	9.58	11.33	7236.69	7.24538	9782	5300000	39157	165755	87.1	52077	998.8	3808.85	511.1	10.97	36217	17142	521676	4.11	5644.1	3421	1308	15.0055	33341.6	44878.3	39.2219
上海市	企业	国有或国有控股	2017	0	0	0	1	0	0	10	1	1	0	11.4721	48	2304	1	3	4	8	8.94	7.65	8.23	7.64	9.58	11.33	7236.69	7.24538	9782	5300000	39157	165755	87.1	52077	998.8	3808.85	511.1	10.97	36217	17142	521676	4.11	5644.1	3421	1308	15.0055	33341.6	44878.3	39.2219
上海市	企业	国有或国有控股	2017	0	0	0	1	1	0	10	1	0	0	11.1562	24	576	1	7	9	19	8.94	7.65	8.23	7.64	9.58	11.33	7236.69	7.24538	9782	5300000	39157	165755	87.1	52077	998.8	3808.85	511.1	10.97	36217	17142	521676	4.11	5644.1	3421	1308	15.0055	33341.6	44878.3	39.2219
上海市			2017	0	0	0	0	1	0	4	1	1	0	10.2036	60	3600	1	8	11	25	8.94	7.65	8.23	7.64	9.58	11.33	7236.69	7.24538	9782	5300000	39157	165755	87.1	52077	998.8	3808.85	511.1	10.97	36217	17142	521676	4.11	5644.1	3421	1308	15.0055	33341.6	44878.3	39.2219
上海市			2017	0	0	0	0	1	1	5	1	1	0	10.4631	63	3969	1	3	3	6	8.94	7.65	8.23	7.64	9.58	11.33	7236.69	7.24538	9782	5300000	39157	165755	87.1	52077	998.8	3808.85	511.1	10.97	36217	17142	521676	4.11	5644.1	3421	1308	15.0055	33341.6	44878.3	39.2219
上海市	企业	国有或国有控股	2017	0	0	0	1	0	1	11	1	1	0	10.8198	36	1296	1	4	6	11	8.94	7.65	8.23	7.64	9.58	11.33	7236.69	7.24538	9782	5300000	39157	165755	87.1	52077	998.8	3808.85	511.1	10.97	36217	17142	521676	4.11	5644.1	3421	1308	15.0055	33341.6	44878.3	39.2219
上海市	企业	外资所有或外资控股	2017	0	0	0	0	0	0	12	1	0	0	10.24	23	529	1	4	5	9	8.94	7.65	8.23	7.64	9.58	11.33	7236.69	7.24538	9782	5300000	39157	165755	87.1	52077	998.8	3808.85	511.1	10.97	36217	17142	521676	4.11	5644.1	3421	1308	15.0055	33341.6	44878.3	39.2219
上海市	企业	国有或国有控股	2017	0	0	0	1	1	1	12	1	1	0	11.2898	39	1521	1	3	4	7	8.94	7.65	8.23	7.64	9.58	11.33	7236.69	7.24538	9782	5300000	39157	165755	87.1	52077	998.8	3808.85	511.1	10.97	36217	17142	521676	4.11	5644.1	3421	1308	15.0055	33341.6	44878.3	39.2219
上海市			2017	0	0	0	0	1	0	6	1	1	0	9.24184	58	3364	1	3	4	7	8.94	7.65	8.23	7.64	9.58	11.33	7236.69	7.24538	9782	5300000	39157	165755	87.1	52077	998.8	3808.85	511.1	10.97	36217	17142	521676	4.11	5644.1	3421	1308	15.0055	33341.6	44878.3	39.2219
上海市	企业	私有/民营或私有/民营控股	2017	0	0	0	0	0	0	13	1	0	0	11.4076	26	676	1	8	11	24	8.94	7.65	8.23	7.64	9.58	11.33	7236.69	7.24538	9782	5300000	39157	165755	87.1	52077	998.8	3808.85	511.1	10.97	36217	17142	521676	4.11	5644.1	3421	1308	15.0055	33341.6	44878.3	39.2219
上海市	企业	私有/民营或私有/民营控股	2017	0	0	0	0	1	0	12	1	1	0	10.3089	27	729	1	7	9	18	8.94	7.65	8.23	7.64	9.58	11.33	7236.69	7.24538	9782	5300000	39157	165755	87.1	52077	998.8	3808.85	511.1	10.97	36217	17142	521676	4.11	5644.1	3421	1308	15.0055	33341.6	44878.3	39.2219
上海市			2017	0	0	0	0	0	0	4	1	0	1	9.90349	61	3721	1	1	1	2	8.94	7.65	8.23	7.64	9.58	11.33	7236.69	7.24538	9782	5300000	39157	165755	87.1	52077	998.8	3808.85	511.1	10.97	36217	17142	521676	4.11	5644.1	3421	1308	15.0055	33341.6	44878.3	39.2219
上海市	企业	国有或国有控股	2017	0	0	0	1	1	1	6	1	1	0	10.3089	59	3481	1	2	2	4	8.94	7.65	8.23	7.64	9.58	11.33	7236.69	7.24538	9782	5300000	39157	165755	87.1	52077	998.8	3808.85	511.1	10.97	36217	17142	521676	4.11	5644.1	3421	1308	15.0055	33341.6	44878.3	39.2219
上海市			2017	0	0	0	0	1	0	12	1	0	0		21	441	1	8	10	22	8.94	7.65	8.23	7.64	9.58	11.33	7236.69	7.24538	9782	5300000	39157	165755	87.1	52077	998.8	3808.85	511.1	10.97	36217	17142	521676	4.11	5644.1	3421	1308	15.0055	33341.6	44878.3	39.2219
上海市			2017	0	0	0	0	0	0	4	1	1	0	10.1266	61	3721	1	8	10	22	8.94	7.65	8.23	7.64	9.58	11.33	7236.69	7.24538	9782	5300000	39157	165755	87.1	52077	998.8	3808.85	511.1	10.97	36217	17142	521676	4.11	5644.1	3421	1308	15.0055	33341.6	44878.3	39.2219
上海市	党政机关		2017	0	0	0	1	0	1	12	1	0	0	11.0021	28	784	1	8	10	22	8.94	7.65	8.23	7.64	9.58	11.33	7236.69	7.24538	9782	5300000	39157	165755	87.1	52077	998.8	3808.85	511.1	10.97	36217	17142	521676	4.11	5644.1	3421	1308	15.0055	33341.6	44878.3	39.2219
上海市	企业	国有或国有控股	2017	0	0	0	1	0	1	13	1	0	0		25	625	1	3	3	6	8.94	7.65	8.23	7.64	9.58	11.33	7236.69	7.24538	9782	5300000	39157	165755	87.1	52077	998.8	3808.85	511.1	10.97	36217	17142	521676	4.11	5644.1	3421	1308	15.0055	33341.6	44878.3	39.2219
上海市	企业	外资所有或外资控股	2017	0	0	0	0	1	0	12	1	0	0	11.9184	30	900	1	6	8	17	8.94	7.65	8.23	7.64	9.58	11.33	7236.69	7.24538	9782	5300000	39157	165755	87.1	52077	998.8	3808.85	511.1	10.97	36217	17142	521676	4.11	5644.1	3421	1308	15.0055	33341.6	44878.3	39.2219
上海市	事业单位	国有或国有控股	2017	0	0	0	1	0	0	13	1	0	0		25	625	1	3	3	6	8.94	7.65	8.23	7.64	9.58	11.33	7236.69	7.24538	9782	5300000	39157	165755	87.1	52077	998.8	3808.85	511.1	10.97	36217	17142	521676	4.11	5644.1	3421	1308	15.0055	33341.6	44878.3	39.2219
上海市	企业	集体所有或集体控股	2017	0	0	0	0	1	0	10	1	1	0	16.1181	33	1089	1	7	9	19	8.94	7.65	8.23	7.64	9.58	11.33	7236.69	7.24538	9782	5300000	39157	165755	87.1	52077	998.8	3808.85	511.1	10.97	36217	17142	521676	4.11	5644.1	3421	1308	15.0055	33341.6	44878.3	39.2219
上海市			2017	0	0	0	0	1	0	4	0	1	0	10.4913	43	1849	1	8	11	25	8.94	7.65	8.23	7.64	9.58	11.33	7236.69	7.24538	9782	5300000	39157	165755	87.1	52077	998.8	3808.85	511.1	10.97	36217	17142	521676	4.11	5644.1	3421	1308	15.0055	33341.6	44878.3	39.2219
上海市	企业	国有或国有控股	2017	0	0	0	1	1	0	5	1	1	0	10.4913	39	1521	1	4	5	9	8.94	7.65	8.23	7.64	9.58	11.33	7236.69	7.24538	9782	5300000	39157	165755	87.1	52077	998.8	3808.85	511.1	10.97	36217	17142	521676	4.11	5644.1	3421	1308	15.0055	33341.6	44878.3	39.2219
上海市	企业	国有或国有控股	2017	0	0	0	1	1	0	5	1	1	0	11.2898	36	1296	1	8	10	23	8.94	7.65	8.23	7.64	9.58	11.33	7236.69	7.24538	9782	5300000	39157	165755	87.1	52077	998.8	3808.85	511.1	10.97	36217	17142	521676	4.11	5644.1	3421	1308	15.0055	33341.6	44878.3	39.2219
上海市			2017	0	0	0	0	1	0	6	1	0	1	10.3089	59	3481	1	4	6	13	8.94	7.65	8.23	7.64	9.58	11.33	7236.69	7.24538	9782	5300000	39157	165755	87.1	52077	998.8	3808.85	511.1	10.97	36217	17142	521676	4.11	5644.1	3421	1308	15.0055	33341.6	44878.3	39.2219
上海市			2017	0	0	0	0	1	0	4	1	1	0	10.3482	64	4096	1	2	2	4	8.94	7.65	8.23	7.64	9.58	11.33	7236.69	7.24538	9782	5300000	39157	165755	87.1	52077	998.8	3808.85	511.1	10.97	36217	17142	521676	4.11	5644.1	3421	1308	15.0055	33341.6	44878.3	39.2219
上海市			2017	0	0	0	0	0	0	12	1	1	0		34	1156	1	2	2	4	8.94	7.65	8.23	7.64	9.58	11.33	7236.69	7.24538	9782	5300000	39157	165755	87.1	52077	998.8	3808.85	511.1	10.97	36217	17142	521676	4.11	5644.1	3421	1308	15.0055	33341.6	44878.3	39.2219
上海市			2017	0	0	0	0	1	0	4	1	1	0	10.4913	62	3844	1	3	3	5	8.94	7.65	8.23	7.64	9.58	11.33	7236.69	7.24538	9782	5300000	39157	165755	87.1	52077	998.8	3808.85	511.1	10.97	36217	17142	521676	4.11	5644.1	3421	1308	15.0055	33341.6	44878.3	39.2219
上海市	企业	国有或国有控股	2017	0	0	0	1	1	0	7	1	1	0	11.1562	50	2500	1	4	6	13	8.94	7.65	8.23	7.64	9.58	11.33	7236.69	7.24538	9782	5300000	39157	165755	87.1	52077	998.8	3808.85	511.1	10.97	36217	17142	521676	4.11	5644.1	3421	1308	15.0055	33341.6	44878.3	39.2219
上海市	无单位/自雇（包括个体户）		2017	1	0	1	0	1	0	7	0	1	0	16.1181	31	961	1	5	7	14	8.94	7.65	8.23	7.64	9.58	11.33	7236.69	7.24538	9782	5300000	39157	165755	87.1	52077	998.8	3808.85	511.1	10.97	36217	17142	521676	4.11	5644.1	3421	1308	15.0055	33341.6	44878.3	39.2219
上海市	事业单位	国有或国有控股	2017	0	0	0	1	0	0	9	1	1	0	10.9151	53	2809	1	5	7	15	8.94	7.65	8.23	7.64	9.58	11.33	7236.69	7.24538	9782	5300000	39157	165755	87.1	52077	998.8	3808.85	511.1	10.97	36217	17142	521676	4.11	5644.1	3421	1308	15.0055	33341.6	44878.3	39.2219
上海市			2017	0	0	0	0	1	0	4	1	0	1	10.2577	59	3481	1	3	4	7	8.94	7.65	8.23	7.64	9.58	11.33	7236.69	7.24538	9782	5300000	39157	165755	87.1	52077	998.8	3808.85	511.1	10.97	36217	17142	521676	4.11	5644.1	3421	1308	15.0055	33341.6	44878.3	39.2219
上海市	企业	外资所有或外资控股	2017	0	0	0	0	1	0	13	1	1	0	11.5129	35	1225	1	1	1	1	8.94	7.65	8.23	7.64	9.58	11.33	7236.69	7.24538	9782	5300000	39157	165755	87.1	52077	998.8	3808.85	511.1	10.97	36217	17142	521676	4.11	5644.1	3421	1308	15.0055	33341.6	44878.3	39.2219
上海市	无单位/自雇（包括个体户）		2017	1	1	0	0	1	0	4	0	1	0	10.5966	28	784	1	1	1	1	8.94	7.65	8.23	7.64	9.58	11.33	7236.69	7.24538	9782	5300000	39157	165755	87.1	52077	998.8	3808.85	511.1	10.97	36217	17142	521676	4.11	5644.1	3421	1308	15.0055	33341.6	44878.3	39.2219
上海市			2017	0	0	0	0	0	0	4	1	1	0	10.3482	63	3969	1	3	4	7	8.94	7.65	8.23	7.64	9.58	11.33	7236.69	7.24538	9782	5300000	39157	165755	87.1	52077	998.8	3808.85	511.1	10.97	36217	17142	521676	4.11	5644.1	3421	1308	15.0055	33341.6	44878.3	39.2219
上海市	企业	港澳台资或港澳台资控股	2017	0	0	0	0	0	0	6	1	0	1	10.2681	53	2809	1	6	8	16	8.94	7.65	8.23	7.64	9.58	11.33	7236.69	7.24538	9782	5300000	39157	165755	87.1	52077	998.8	3808.85	511.1	10.97	36217	17142	521676	4.11	5644.1	3421	1308	15.0055	33341.6	44878.3	39.2219
上海市	企业	国有或国有控股	2017	0	0	0	1	1	0	6	1	0	0	11.0021	52	2704	1	7	9	19	8.94	7.65	8.23	7.64	9.58	11.33	7236.69	7.24538	9782	5300000	39157	165755	87.1	52077	998.8	3808.85	511.1	10.97	36217	17142	521676	4.11	5644.1	3421	1308	15.0055	33341.6	44878.3	39.2219
上海市			2017	0	0	0	0	1	1	12	1	1	0	11.0021	63	3969	1	5	7	14	8.94	7.65	8.23	7.64	9.58	11.33	7236.69	7.24538	9782	5300000	39157	165755	87.1	52077	998.8	3808.85	511.1	10.97	36217	17142	521676	4.11	5644.1	3421	1308	15.0055	33341.6	44878.3	39.2219
上海市			2017	0	0	0	0	1	1	10	1	1	0	8.75778	57	3249	1	3	4	8	8.94	7.65	8.23	7.64	9.58	11.33	7236.69	7.24538	9782	5300000	39157	165755	87.1	52077	998.8	3808.85	511.1	10.97	36217	17142	521676	4.11	5644.1	3421	1308	15.0055	33341.6	44878.3	39.2219
上海市	企业	国有或国有控股	2017	0	0	0	1	1	0	13	1	1	0	11.1562	35	1225	1	2	2	3	8.94	7.65	8.23	7.64	9.58	11.33	7236.69	7.24538	9782	5300000	39157	165755	87.1	52077	998.8	3808.85	511.1	10.97	36217	17142	521676	4.11	5644.1	3421	1308	15.0055	33341.6	44878.3	39.2219
上海市			2017	0	0	0	0	0	1	6	1	1	0	10.1266	61	3721	1	6	8	17	8.94	7.65	8.23	7.64	9.58	11.33	7236.69	7.24538	9782	5300000	39157	165755	87.1	52077	998.8	3808.85	511.1	10.97	36217	17142	521676	4.11	5644.1	3421	1308	15.0055	33341.6	44878.3	39.2219
上海市			2017	0	0	0	0	0	1	9	1	1	0	11.0021	59	3481	1	8	11	24	8.94	7.65	8.23	7.64	9.58	11.33	7236.69	7.24538	9782	5300000	39157	165755	87.1	52077	998.8	3808.85	511.1	10.97	36217	17142	521676	4.11	5644.1	3421	1308	15.0055	33341.6	44878.3	39.2219
上海市	企业	国有或国有控股	2017	0	0	0	1	0	0	7	1	1	0	10.4913	54	2916	1	8	10	22	8.94	7.65	8.23	7.64	9.58	11.33	7236.69	7.24538	9782	5300000	39157	165755	87.1	52077	998.8	3808.85	511.1	10.97	36217	17142	521676	4.11	5644.1	3421	1308	15.0055	33341.6	44878.3	39.2219
上海市			2017	0	0	0	0	0	0	6	1	0	1	10.0858	56	3136	1	7	9	19	8.94	7.65	8.23	7.64	9.58	11.33	7236.69	7.24538	9782	5300000	39157	165755	87.1	52077	998.8	3808.85	511.1	10.97	36217	17142	521676	4.11	5644.1	3421	1308	15.0055	33341.6	44878.3	39.2219
上海市	企业	私有/民营或私有/民营控股	2017	0	0	0	0	1	0	12	1	1	0	10.1266	34	1156	1	6	8	17	8.94	7.65	8.23	7.64	9.58	11.33	7236.69	7.24538	9782	5300000	39157	165755	87.1	52077	998.8	3808.85	511.1	10.97	36217	17142	521676	4.11	5644.1	3421	1308	15.0055	33341.6	44878.3	39.2219
上海市			2017	0	0	0	0	0	0	7	1	1	0	10.8198	59	3481	1	4	6	13	8.94	7.65	8.23	7.64	9.58	11.33	7236.69	7.24538	9782	5300000	39157	165755	87.1	52077	998.8	3808.85	511.1	10.97	36217	17142	521676	4.11	5644.1	3421	1308	15.0055	33341.6	44878.3	39.2219
上海市	企业	私有/民营或私有/民营控股	2017	0	0	0	0	0	0	7	0	0	0	9.90349	21	441	1	2	2	3	8.94	7.65	8.23	7.64	9.58	11.33	7236.69	7.24538	9782	5300000	39157	165755	87.1	52077	998.8	3808.85	511.1	10.97	36217	17142	521676	4.11	5644.1	3421	1308	15.0055	33341.6	44878.3	39.2219
上海市	企业	国有或国有控股	2017	0	0	0	1	0	1	12	1	1	0	11.5129	41	1681	1	8	11	25	8.94	7.65	8.23	7.64	9.58	11.33	7236.69	7.24538	9782	5300000	39157	165755	87.1	52077	998.8	3808.85	511.1	10.97	36217	17142	521676	4.11	5644.1	3421	1308	15.0055	33341.6	44878.3	39.2219
上海市			2017	0	0	0	0	1	0	6	1	1	0		57	3249	1	4	6	13	8.94	7.65	8.23	7.64	9.58	11.33	7236.69	7.24538	9782	5300000	39157	165755	87.1	52077	998.8	3808.85	511.1	10.97	36217	17142	521676	4.11	5644.1	3421	1308	15.0055	33341.6	44878.3	39.2219
上海市	企业	国有或国有控股	2017	0	0	0	1	1	1	4	1	1	0	11.5129	64	4096	1	3	3	6	8.94	7.65	8.23	7.64	9.58	11.33	7236.69	7.24538	9782	5300000	39157	165755	87.1	52077	998.8	3808.85	511.1	10.97	36217	17142	521676	4.11	5644.1	3421	1308	15.0055	33341.6	44878.3	39.2219
上海市	无单位/自雇（包括个体户）		2017	1	1	0	0	0	1	12	1	1	0	11.2898	27	729	1	7	9	18	8.94	7.65	8.23	7.64	9.58	11.33	7236.69	7.24538	9782	5300000	39157	165755	87.1	52077	998.8	3808.85	511.1	10.97	36217	17142	521676	4.11	5644.1	3421	1308	15.0055	33341.6	44878.3	39.2219
上海市			2017	0	0	0	0	0	0	12	1	0	0		21	441	1	1	1	2	8.94	7.65	8.23	7.64	9.58	11.33	7236.69	7.24538	9782	5300000	39157	165755	87.1	52077	998.8	3808.85	511.1	10.97	36217	17142	521676	4.11	5644.1	3421	1308	15.0055	33341.6	44878.3	39.2219
上海市	企业	外资所有或外资控股	2017	0	0	0	0	1	1	12	1	1	0	13.1224	35	1225	1	6	8	17	8.94	7.65	8.23	7.64	9.58	11.33	7236.69	7.24538	9782	5300000	39157	165755	87.1	52077	998.8	3808.85	511.1	10.97	36217	17142	521676	4.11	5644.1	3421	1308	15.0055	33341.6	44878.3	39.2219
上海市	事业单位	国有或国有控股	2017	0	0	0	1	0	0	4	1	1	0	9.90349	47	2209	1	4	5	10	8.94	7.65	8.23	7.64	9.58	11.33	7236.69	7.24538	9782	5300000	39157	165755	87.1	52077	998.8	3808.85	511.1	10.97	36217	17142	521676	4.11	5644.1	3421	1308	15.0055	33341.6	44878.3	39.2219
上海市			2017	0	0	0	0	1	1	4	1	1	0	10.5558	63	3969	1	6	8	17	8.94	7.65	8.23	7.64	9.58	11.33	7236.69	7.24538	9782	5300000	39157	165755	87.1	52077	998.8	3808.85	511.1	10.97	36217	17142	521676	4.11	5644.1	3421	1308	15.0055	33341.6	44878.3	39.2219
上海市	企业	私有/民营或私有/民营控股	2017	0	0	0	0	1	0	9	1	1	0	11.9184	32	1024	1	4	5	10	8.94	7.65	8.23	7.64	9.58	11.33	7236.69	7.24538	9782	5300000	39157	165755	87.1	52077	998.8	3808.85	511.1	10.97	36217	17142	521676	4.11	5644.1	3421	1308	15.0055	33341.6	44878.3	39.2219
上海市	企业	私有/民营或私有/民营控股	2017	0	0	0	0	0	0	7	0	1	0	11.5129	26	676	1	2	2	3	8.94	7.65	8.23	7.64	9.58	11.33	7236.69	7.24538	9782	5300000	39157	165755	87.1	52077	998.8	3808.85	511.1	10.97	36217	17142	521676	4.11	5644.1	3421	1308	15.0055	33341.6	44878.3	39.2219
上海市			2017	0	0	0	0	1	0	6	1	1	0	10.3089	60	3600	1	8	10	22	8.94	7.65	8.23	7.64	9.58	11.33	7236.69	7.24538	9782	5300000	39157	165755	87.1	52077	998.8	3808.85	511.1	10.97	36217	17142	521676	4.11	5644.1	3421	1308	15.0055	33341.6	44878.3	39.2219
上海市	企业	私有/民营或私有/民营控股	2017	0	0	0	0	1	0	10	1	0	0	9.90349	22	484	1	6	8	16	8.94	7.65	8.23	7.64	9.58	11.33	7236.69	7.24538	9782	5300000	39157	165755	87.1	52077	998.8	3808.85	511.1	10.97	36217	17142	521676	4.11	5644.1	3421	1308	15.0055	33341.6	44878.3	39.2219
上海市	企业	私有/民营或私有/民营控股	2017	0	0	0	0	1	0	7	1	0	0	10.0858	19	361	1	5	7	15	8.94	7.65	8.23	7.64	9.58	11.33	7236.69	7.24538	9782	5300000	39157	165755	87.1	52077	998.8	3808.85	511.1	10.97	36217	17142	521676	4.11	5644.1	3421	1308	15.0055	33341.6	44878.3	39.2219
上海市			2017	0	0	0	0	1	0	9	1	0	1	10.3089	60	3600	1	5	7	15	8.94	7.65	8.23	7.64	9.58	11.33	7236.69	7.24538	9782	5300000	39157	165755	87.1	52077	998.8	3808.85	511.1	10.97	36217	17142	521676	4.11	5644.1	3421	1308	15.0055	33341.6	44878.3	39.2219
上海市			2017	0	0	0	0	0	0	6	1	0	0		18	324	1	8	10	23	8.94	7.65	8.23	7.64	9.58	11.33	7236.69	7.24538	9782	5300000	39157	165755	87.1	52077	998.8	3808.85	511.1	10.97	36217	17142	521676	4.11	5644.1	3421	1308	15.0055	33341.6	44878.3	39.2219
上海市			2017	0	0	0	0	0	0	6	1	1	0	9.90349	57	3249	1	4	5	10	8.94	7.65	8.23	7.64	9.58	11.33	7236.69	7.24538	9782	5300000	39157	165755	87.1	52077	998.8	3808.85	511.1	10.97	36217	17142	521676	4.11	5644.1	3421	1308	15.0055	33341.6	44878.3	39.2219
上海市			2017	0	0	0	0	0	0	4	0	0	0	10.0562	34	1156	1	3	4	7	8.94	7.65	8.23	7.64	9.58	11.33	7236.69	7.24538	9782	5300000	39157	165755	87.1	52077	998.8	3808.85	511.1	10.97	36217	17142	521676	4.11	5644.1	3421	1308	15.0055	33341.6	44878.3	39.2219
上海市	企业	外资所有或外资控股	2017	0	0	0	0	1	1	11	1	1	0	11.9184	55	3025	1	8	11	24	8.94	7.65	8.23	7.64	9.58	11.33	7236.69	7.24538	9782	5300000	39157	165755	87.1	52077	998.8	3808.85	511.1	10.97	36217	17142	521676	4.11	5644.1	3421	1308	15.0055	33341.6	44878.3	39.2219
上海市	企业	外资所有或外资控股	2017	0	0	0	0	1	0	13	1	1	0	12.2061	39	1521	1	2	2	3	8.94	7.65	8.23	7.64	9.58	11.33	7236.69	7.24538	9782	5300000	39157	165755	87.1	52077	998.8	3808.85	511.1	10.97	36217	17142	521676	4.11	5644.1	3421	1308	15.0055	33341.6	44878.3	39.2219
上海市			2017	0	0	0	0	1	0	4	1	1	0	9.67029	60	3600	1	7	9	18	8.94	7.65	8.23	7.64	9.58	11.33	7236.69	7.24538	9782	5300000	39157	165755	87.1	52077	998.8	3808.85	511.1	10.97	36217	17142	521676	4.11	5644.1	3421	1308	15.0055	33341.6	44878.3	39.2219
上海市			2017	0	0	0	0	0	0	6	1	1	0	10.5966	54	2916	1	3	4	7	8.94	7.65	8.23	7.64	9.58	11.33	7236.69	7.24538	9782	5300000	39157	165755	87.1	52077	998.8	3808.85	511.1	10.97	36217	17142	521676	4.11	5644.1	3421	1308	15.0055	33341.6	44878.3	39.2219
上海市			2017	0	0	0	0	0	0	6	1	1	0	9.61581	55	3025	1	6	8	16	8.94	7.65	8.23	7.64	9.58	11.33	7236.69	7.24538	9782	5300000	39157	165755	87.1	52077	998.8	3808.85	511.1	10.97	36217	17142	521676	4.11	5644.1	3421	1308	15.0055	33341.6	44878.3	39.2219
上海市			2017	0	0	0	0	1	0	4	1	1	0	9.90349	63	3969	1	4	6	11	8.94	7.65	8.23	7.64	9.58	11.33	7236.69	7.24538	9782	5300000	39157	165755	87.1	52077	998.8	3808.85	511.1	10.97	36217	17142	521676	4.11	5644.1	3421	1308	15.0055	33341.6	44878.3	39.2219
上海市	无单位/自雇（包括个体户）		2017	1	1	0	0	0	1	12	1	1	0	11.5129	26	676	1	5	7	14	8.94	7.65	8.23	7.64	9.58	11.33	7236.69	7.24538	9782	5300000	39157	165755	87.1	52077	998.8	3808.85	511.1	10.97	36217	17142	521676	4.11	5644.1	3421	1308	15.0055	33341.6	44878.3	39.2219
上海市			2017	0	0	0	0	0	0	6	1	0	1	10.0858	59	3481	1	3	3	6	8.94	7.65	8.23	7.64	9.58	11.33	7236.69	7.24538	9782	5300000	39157	165755	87.1	52077	998.8	3808.85	511.1	10.97	36217	17142	521676	4.11	5644.1	3421	1308	15.0055	33341.6	44878.3	39.2219
上海市	企业	国有或国有控股	2017	0	0	0	1	1	0	10	1	0	0	11.0021	29	841	1	4	5	9	8.94	7.65	8.23	7.64	9.58	11.33	7236.69	7.24538	9782	5300000	39157	165755	87.1	52077	998.8	3808.85	511.1	10.97	36217	17142	521676	4.11	5644.1	3421	1308	15.0055	33341.6	44878.3	39.2219
上海市			2017	0	0	0	0	0	0	6	1	1	0	10.3089	53	2809	1	3	4	8	8.94	7.65	8.23	7.64	9.58	11.33	7236.69	7.24538	9782	5300000	39157	165755	87.1	52077	998.8	3808.85	511.1	10.97	36217	17142	521676	4.11	5644.1	3421	1308	15.0055	33341.6	44878.3	39.2219
上海市	企业	私有/民营或私有/民营控股	2017	1	1	0	0	1	0	12	1	1	0	12.7657	46	2116	1	8	11	24	8.94	7.65	8.23	7.64	9.58	11.33	7236.69	7.24538	9782	5300000	39157	165755	87.1	52077	998.8	3808.85	511.1	10.97	36217	17142	521676	4.11	5644.1	3421	1308	15.0055	33341.6	44878.3	39.2219
上海市	企业	私有/民营或私有/民营控股	2017	0	0	0	0	0	0	6	1	1	0	9.90349	53	2809	1	8	11	25	8.94	7.65	8.23	7.64	9.58	11.33	7236.69	7.24538	9782	5300000	39157	165755	87.1	52077	998.8	3808.85	511.1	10.97	36217	17142	521676	4.11	5644.1	3421	1308	15.0055	33341.6	44878.3	39.2219
上海市			2017	0	0	0	0	0	0	4	1	1	0	10.1346	62	3844	1	4	5	10	8.94	7.65	8.23	7.64	9.58	11.33	7236.69	7.24538	9782	5300000	39157	165755	87.1	52077	998.8	3808.85	511.1	10.97	36217	17142	521676	4.11	5644.1	3421	1308	15.0055	33341.6	44878.3	39.2219
上海市			2017	0	0	0	0	1	0	4	1	1	0	10.4913	56	3136	1	4	5	9	8.94	7.65	8.23	7.64	9.58	11.33	7236.69	7.24538	9782	5300000	39157	165755	87.1	52077	998.8	3808.85	511.1	10.97	36217	17142	521676	4.11	5644.1	3421	1308	15.0055	33341.6	44878.3	39.2219
上海市	无单位/自雇（包括个体户）		2017	1	1	0	0	1	0	5	0	1	0	11.5129	53	2809	1	2	2	3	8.94	7.65	8.23	7.64	9.58	11.33	7236.69	7.24538	9782	5300000	39157	165755	87.1	52077	998.8	3808.85	511.1	10.97	36217	17142	521676	4.11	5644.1	3421	1308	15.0055	33341.6	44878.3	39.2219
上海市	事业单位	国有或国有控股	2017	0	0	0	1	0	0	12	1	1	0	11.0021	46	2116	1	5	7	14	8.94	7.65	8.23	7.64	9.58	11.33	7236.69	7.24538	9782	5300000	39157	165755	87.1	52077	998.8	3808.85	511.1	10.97	36217	17142	521676	4.11	5644.1	3421	1308	15.0055	33341.6	44878.3	39.2219
上海市			2017	0	0	0	0	1	0	4	1	0	1	10.0858	63	3969	1	3	4	8	8.94	7.65	8.23	7.64	9.58	11.33	7236.69	7.24538	9782	5300000	39157	165755	87.1	52077	998.8	3808.85	511.1	10.97	36217	17142	521676	4.11	5644.1	3421	1308	15.0055	33341.6	44878.3	39.2219
上海市	无单位/自雇（包括个体户）		2017	1	1	0	0	1	0	6	1	0	0	11.1562	52	2704	1	5	7	15	8.94	7.65	8.23	7.64	9.58	11.33	7236.69	7.24538	9782	5300000	39157	165755	87.1	52077	998.8	3808.85	511.1	10.97	36217	17142	521676	4.11	5644.1	3421	1308	15.0055	33341.6	44878.3	39.2219
上海市	企业	私有/民营或私有/民营控股	2017	0	0	0	0	1	0	7	1	1	0	10.5453	56	3136	1	4	5	10	8.94	7.65	8.23	7.64	9.58	11.33	7236.69	7.24538	9782	5300000	39157	165755	87.1	52077	998.8	3808.85	511.1	10.97	36217	17142	521676	4.11	5644.1	3421	1308	15.0055	33341.6	44878.3	39.2219
上海市	企业	国有或国有控股	2017	0	0	0	1	1	0	6	1	1	0	11.5129	42	1764	1	4	6	11	8.94	7.65	8.23	7.64	9.58	11.33	7236.69	7.24538	9782	5300000	39157	165755	87.1	52077	998.8	3808.85	511.1	10.97	36217	17142	521676	4.11	5644.1	3421	1308	15.0055	33341.6	44878.3	39.2219
上海市	企业	私有/民营或私有/民营控股	2017	1	1	0	0	0	0	6	1	1	0	10.8198	50	2500	1	5	7	15	8.94	7.65	8.23	7.64	9.58	11.33	7236.69	7.24538	9782	5300000	39157	165755	87.1	52077	998.8	3808.85	511.1	10.97	36217	17142	521676	4.11	5644.1	3421	1308	15.0055	33341.6	44878.3	39.2219
上海市	企业	港澳台资或港澳台资控股	2017	0	0	0	0	1	0	12	1	1	0	11.5129	41	1681	1	8	10	23	8.94	7.65	8.23	7.64	9.58	11.33	7236.69	7.24538	9782	5300000	39157	165755	87.1	52077	998.8	3808.85	511.1	10.97	36217	17142	521676	4.11	5644.1	3421	1308	15.0055	33341.6	44878.3	39.2219
上海市	企业	私有/民营或私有/民营控股	2017	0	0	0	0	0	0	8	1	1	0	10.5966	41	1681	1	5	7	14	8.94	7.65	8.23	7.64	9.58	11.33	7236.69	7.24538	9782	5300000	39157	165755	87.1	52077	998.8	3808.85	511.1	10.97	36217	17142	521676	4.11	5644.1	3421	1308	15.0055	33341.6	44878.3	39.2219
上海市			2017	0	0	0	0	0	0	4	1	1	0	10.3089	59	3481	1	4	6	13	8.94	7.65	8.23	7.64	9.58	11.33	7236.69	7.24538	9782	5300000	39157	165755	87.1	52077	998.8	3808.85	511.1	10.97	36217	17142	521676	4.11	5644.1	3421	1308	15.0055	33341.6	44878.3	39.2219
上海市			2017	0	0	0	0	1	1	4	1	1	0	11.0021	63	3969	1	3	3	6	8.94	7.65	8.23	7.64	9.58	11.33	7236.69	7.24538	9782	5300000	39157	165755	87.1	52077	998.8	3808.85	511.1	10.97	36217	17142	521676	4.11	5644.1	3421	1308	15.0055	33341.6	44878.3	39.2219
上海市			2017	0	0	0	0	0	0	6	1	1	0	10.6454	22	484	1	5	7	15	8.94	7.65	8.23	7.64	9.58	11.33	7236.69	7.24538	9782	5300000	39157	165755	87.1	52077	998.8	3808.85	511.1	10.97	36217	17142	521676	4.11	5644.1	3421	1308	15.0055	33341.6	44878.3	39.2219
上海市	企业	私有/民营或私有/民营控股	2017	0	0	0	0	1	0	6	1	1	0	11.0021	37	1369	1	3	4	7	8.94	7.65	8.23	7.64	9.58	11.33	7236.69	7.24538	9782	5300000	39157	165755	87.1	52077	998.8	3808.85	511.1	10.97	36217	17142	521676	4.11	5644.1	3421	1308	15.0055	33341.6	44878.3	39.2219
上海市	企业	外资所有或外资控股	2017	0	0	0	0	1	0	12	1	0	0	11.1844	24	576	1	6	8	16	8.94	7.65	8.23	7.64	9.58	11.33	7236.69	7.24538	9782	5300000	39157	165755	87.1	52077	998.8	3808.85	511.1	10.97	36217	17142	521676	4.11	5644.1	3421	1308	15.0055	33341.6	44878.3	39.2219
上海市	企业	-2	2017	0	0	0	0	0	0	6	1	1	0	10.3089	53	2809	1	4	5	10	8.94	7.65	8.23	7.64	9.58	11.33	7236.69	7.24538	9782	5300000	39157	165755	87.1	52077	998.8	3808.85	511.1	10.97	36217	17142	521676	4.11	5644.1	3421	1308	15.0055	33341.6	44878.3	39.2219
上海市	企业	私有/民营或私有/民营控股	2017	0	0	0	0	0	1	12	0	1	0	10.4913	26	676	1	3	4	7	8.94	7.65	8.23	7.64	9.58	11.33	7236.69	7.24538	9782	5300000	39157	165755	87.1	52077	998.8	3808.85	511.1	10.97	36217	17142	521676	4.11	5644.1	3421	1308	15.0055	33341.6	44878.3	39.2219
上海市	事业单位	国有或国有控股	2017	0	0	0	1	0	0	13	1	0	0	11.5129	32	1024	1	1	1	1	8.94	7.65	8.23	7.64	9.58	11.33	7236.69	7.24538	9782	5300000	39157	165755	87.1	52077	998.8	3808.85	511.1	10.97	36217	17142	521676	4.11	5644.1	3421	1308	15.0055	33341.6	44878.3	39.2219
上海市	事业单位	国有或国有控股	2017	0	0	0	1	0	0	4	1	1	0	10.24	59	3481	1	2	2	4	8.94	7.65	8.23	7.64	9.58	11.33	7236.69	7.24538	9782	5300000	39157	165755	87.1	52077	998.8	3808.85	511.1	10.97	36217	17142	521676	4.11	5644.1	3421	1308	15.0055	33341.6	44878.3	39.2219
上海市	企业	国有或国有控股	2017	0	0	0	1	1	0	9	1	0	0	8.88184	24	576	1	7	9	18	8.94	7.65	8.23	7.64	9.58	11.33	7236.69	7.24538	9782	5300000	39157	165755	87.1	52077	998.8	3808.85	511.1	10.97	36217	17142	521676	4.11	5644.1	3421	1308	15.0055	33341.6	44878.3	39.2219
上海市	企业	外资所有或外资控股	2017	0	0	0	0	0	0	12	1	1	0	16.1181	31	961	1	3	4	7	8.94	7.65	8.23	7.64	9.58	11.33	7236.69	7.24538	9782	5300000	39157	165755	87.1	52077	998.8	3808.85	511.1	10.97	36217	17142	521676	4.11	5644.1	3421	1308	15.0055	33341.6	44878.3	39.2219
上海市			2017	0	0	0	0	0	0	4	1	1	0	10.3089	59	3481	1	8	10	23	8.94	7.65	8.23	7.64	9.58	11.33	7236.69	7.24538	9782	5300000	39157	165755	87.1	52077	998.8	3808.85	511.1	10.97	36217	17142	521676	4.11	5644.1	3421	1308	15.0055	33341.6	44878.3	39.2219
上海市	无单位/自雇（包括个体户）		2017	1	1	0	0	1	0	3	0	1	0	10.4913	55	3025	1	8	10	22	8.94	7.65	8.23	7.64	9.58	11.33	7236.69	7.24538	9782	5300000	39157	165755	87.1	52077	998.8	3808.85	511.1	10.97	36217	17142	521676	4.11	5644.1	3421	1308	15.0055	33341.6	44878.3	39.2219
上海市	企业	私有/民营或私有/民营控股	2017	0	0	0	0	1	0	4	0	0	0	10.3089	23	529	1	3	3	6	8.94	7.65	8.23	7.64	9.58	11.33	7236.69	7.24538	9782	5300000	39157	165755	87.1	52077	998.8	3808.85	511.1	10.97	36217	17142	521676	4.11	5644.1	3421	1308	15.0055	33341.6	44878.3	39.2219
上海市	企业	港澳台资或港澳台资控股	2017	0	0	0	0	0	0	12	1	0	0	11.6952	31	961	1	5	7	14	8.94	7.65	8.23	7.64	9.58	11.33	7236.69	7.24538	9782	5300000	39157	165755	87.1	52077	998.8	3808.85	511.1	10.97	36217	17142	521676	4.11	5644.1	3421	1308	15.0055	33341.6	44878.3	39.2219
上海市	社会团体、居/村委会	国有或国有控股	2017	0	0	0	0	1	0	8	1	1	0	9.87509	44	1936	1	7	9	19	8.94	7.65	8.23	7.64	9.58	11.33	7236.69	7.24538	9782	5300000	39157	165755	87.1	52077	998.8	3808.85	511.1	10.97	36217	17142	521676	4.11	5644.1	3421	1308	15.0055	33341.6	44878.3	39.2219
上海市			2017	0	0	0	0	0	0	4	1	1	0	10.1811	55	3025	1	4	6	11	8.94	7.65	8.23	7.64	9.58	11.33	7236.69	7.24538	9782	5300000	39157	165755	87.1	52077	998.8	3808.85	511.1	10.97	36217	17142	521676	4.11	5644.1	3421	1308	15.0055	33341.6	44878.3	39.2219
上海市			2017	0	0	0	0	1	0	4	1	1	0	9.90349	62	3844	1	6	8	16	8.94	7.65	8.23	7.64	9.58	11.33	7236.69	7.24538	9782	5300000	39157	165755	87.1	52077	998.8	3808.85	511.1	10.97	36217	17142	521676	4.11	5644.1	3421	1308	15.0055	33341.6	44878.3	39.2219
上海市	企业	港澳台资或港澳台资控股	2017	0	0	0	0	1	1	12	1	1	0	12.6115	43	1849	1	8	11	24	8.94	7.65	8.23	7.64	9.58	11.33	7236.69	7.24538	9782	5300000	39157	165755	87.1	52077	998.8	3808.85	511.1	10.97	36217	17142	521676	4.11	5644.1	3421	1308	15.0055	33341.6	44878.3	39.2219
上海市	企业	私有/民营或私有/民营控股	2017	0	0	0	0	0	1	12	1	0	0	11.6952	28	784	1	7	9	18	8.94	7.65	8.23	7.64	9.58	11.33	7236.69	7.24538	9782	5300000	39157	165755	87.1	52077	998.8	3808.85	511.1	10.97	36217	17142	521676	4.11	5644.1	3421	1308	15.0055	33341.6	44878.3	39.2219
上海市	无单位/自雇（包括个体户）		2017	1	1	0	0	1	0	4	0	0	1	9.90349	45	2025	1	3	3	5	8.94	7.65	8.23	7.64	9.58	11.33	7236.69	7.24538	9782	5300000	39157	165755	87.1	52077	998.8	3808.85	511.1	10.97	36217	17142	521676	4.11	5644.1	3421	1308	15.0055	33341.6	44878.3	39.2219
上海市	企业	国有或国有控股	2017	0	0	0	1	1	0	6	1	1	0	11.0021	57	3249	1	8	10	22	8.94	7.65	8.23	7.64	9.58	11.33	7236.69	7.24538	9782	5300000	39157	165755	87.1	52077	998.8	3808.85	511.1	10.97	36217	17142	521676	4.11	5644.1	3421	1308	15.0055	33341.6	44878.3	39.2219
上海市	无单位/自雇（包括个体户）		2017	1	1	0	0	0	0	9	1	0	0	11.1562	25	625	1	5	7	15	8.94	7.65	8.23	7.64	9.58	11.33	7236.69	7.24538	9782	5300000	39157	165755	87.1	52077	998.8	3808.85	511.1	10.97	36217	17142	521676	4.11	5644.1	3421	1308	15.0055	33341.6	44878.3	39.2219
上海市	企业	私有/民营或私有/民营控股	2017	0	0	0	0	1	0	12	1	1	0	11.2898	28	784	1	6	8	16	8.94	7.65	8.23	7.64	9.58	11.33	7236.69	7.24538	9782	5300000	39157	165755	87.1	52077	998.8	3808.85	511.1	10.97	36217	17142	521676	4.11	5644.1	3421	1308	15.0055	33341.6	44878.3	39.2219
上海市	企业	国有或国有控股	2017	0	0	0	1	1	0	4	1	1	0	10.3089	55	3025	1	4	6	11	8.94	7.65	8.23	7.64	9.58	11.33	7236.69	7.24538	9782	5300000	39157	165755	87.1	52077	998.8	3808.85	511.1	10.97	36217	17142	521676	4.11	5644.1	3421	1308	15.0055	33341.6	44878.3	39.2219
上海市	党政机关		2017	0	0	0	1	1	0	7	1	1	0	11.5129	57	3249	1	2	2	4	8.94	7.65	8.23	7.64	9.58	11.33	7236.69	7.24538	9782	5300000	39157	165755	87.1	52077	998.8	3808.85	511.1	10.97	36217	17142	521676	4.11	5644.1	3421	1308	15.0055	33341.6	44878.3	39.2219
上海市			2017	0	0	0	0	0	1	9	1	1	0	10.8198	58	3364	1	1	1	1	8.94	7.65	8.23	7.64	9.58	11.33	7236.69	7.24538	9782	5300000	39157	165755	87.1	52077	998.8	3808.85	511.1	10.97	36217	17142	521676	4.11	5644.1	3421	1308	15.0055	33341.6	44878.3	39.2219
上海市			2017	0	0	0	0	0	0	4	1	1	0	10.3089	55	3025	1	6	8	16	8.94	7.65	8.23	7.64	9.58	11.33	7236.69	7.24538	9782	5300000	39157	165755	87.1	52077	998.8	3808.85	511.1	10.97	36217	17142	521676	4.11	5644.1	3421	1308	15.0055	33341.6	44878.3	39.2219
上海市	无单位/自雇（包括个体户）		2017	1	1	0	0	1	0	7	1	1	0	10.8198	57	3249	1	2	2	3	8.94	7.65	8.23	7.64	9.58	11.33	7236.69	7.24538	9782	5300000	39157	165755	87.1	52077	998.8	3808.85	511.1	10.97	36217	17142	521676	4.11	5644.1	3421	1308	15.0055	33341.6	44878.3	39.2219
上海市	社会团体、居/村委会	集体所有或集体控股	2017	0	0	0	0	1	0	4	1	1	0	9.86266	55	3025	1	1	1	2	8.94	7.65	8.23	7.64	9.58	11.33	7236.69	7.24538	9782	5300000	39157	165755	87.1	52077	998.8	3808.85	511.1	10.97	36217	17142	521676	4.11	5644.1	3421	1308	15.0055	33341.6	44878.3	39.2219
上海市	企业	国有或国有控股	2017	0	0	0	1	0	1	10	1	1	0	10.8967	34	1156	1	8	10	23	8.94	7.65	8.23	7.64	9.58	11.33	7236.69	7.24538	9782	5300000	39157	165755	87.1	52077	998.8	3808.85	511.1	10.97	36217	17142	521676	4.11	5644.1	3421	1308	15.0055	33341.6	44878.3	39.2219
上海市			2017	0	0	0	0	0	0	4	1	1	0	9.39266	60	3600	1	1	1	2	8.94	7.65	8.23	7.64	9.58	11.33	7236.69	7.24538	9782	5300000	39157	165755	87.1	52077	998.8	3808.85	511.1	10.97	36217	17142	521676	4.11	5644.1	3421	1308	15.0055	33341.6	44878.3	39.2219
上海市	企业	国有或国有控股	2017	0	0	0	1	1	1	11	1	1	0	11.2898	38	1444	1	3	3	5	8.94	7.65	8.23	7.64	9.58	11.33	7236.69	7.24538	9782	5300000	39157	165755	87.1	52077	998.8	3808.85	511.1	10.97	36217	17142	521676	4.11	5644.1	3421	1308	15.0055	33341.6	44878.3	39.2219
上海市	企业	国有或国有控股	2017	0	0	0	1	1	1	10	1	1	0	13.1224	45	2025	1	1	1	1	8.94	7.65	8.23	7.64	9.58	11.33	7236.69	7.24538	9782	5300000	39157	165755	87.1	52077	998.8	3808.85	511.1	10.97	36217	17142	521676	4.11	5644.1	3421	1308	15.0055	33341.6	44878.3	39.2219
上海市			2017	0	0	0	0	1	1	12	1	1	0	10.8198	65	4225	1	4	6	13	8.94	7.65	8.23	7.64	9.58	11.33	7236.69	7.24538	9782	5300000	39157	165755	87.1	52077	998.8	3808.85	511.1	10.97	36217	17142	521676	4.11	5644.1	3421	1308	15.0055	33341.6	44878.3	39.2219
上海市			2017	0	0	0	0	0	1	12	1	0	0	11.2898	26	676	1	8	11	25	8.94	7.65	8.23	7.64	9.58	11.33	7236.69	7.24538	9782	5300000	39157	165755	87.1	52077	998.8	3808.85	511.1	10.97	36217	17142	521676	4.11	5644.1	3421	1308	15.0055	33341.6	44878.3	39.2219
上海市	事业单位	国有或国有控股	2017	0	0	0	1	1	0	10	1	1	0	11.5129	58	3364	1	4	6	13	8.94	7.65	8.23	7.64	9.58	11.33	7236.69	7.24538	9782	5300000	39157	165755	87.1	52077	998.8	3808.85	511.1	10.97	36217	17142	521676	4.11	5644.1	3421	1308	15.0055	33341.6	44878.3	39.2219
上海市	企业	私有/民营或私有/民营控股	2017	0	0	0	0	1	0	12	1	0	0	11.1562	30	900	1	3	4	8	8.94	7.65	8.23	7.64	9.58	11.33	7236.69	7.24538	9782	5300000	39157	165755	87.1	52077	998.8	3808.85	511.1	10.97	36217	17142	521676	4.11	5644.1	3421	1308	15.0055	33341.6	44878.3	39.2219
上海市	企业	国有或国有控股	2017	0	0	0	1	1	0	6	1	0	0	10.8198	55	3025	1	2	2	3	8.94	7.65	8.23	7.64	9.58	11.33	7236.69	7.24538	9782	5300000	39157	165755	87.1	52077	998.8	3808.85	511.1	10.97	36217	17142	521676	4.11	5644.1	3421	1308	15.0055	33341.6	44878.3	39.2219
上海市	企业	外资所有或外资控股	2017	0	0	0	0	0	0	12	1	0	0	9.39266	23	529	1	8	10	23	8.94	7.65	8.23	7.64	9.58	11.33	7236.69	7.24538	9782	5300000	39157	165755	87.1	52077	998.8	3808.85	511.1	10.97	36217	17142	521676	4.11	5644.1	3421	1308	15.0055	33341.6	44878.3	39.2219
上海市	企业	国有或国有控股	2017	0	0	0	1	1	0	12	1	1	0	11.9184	32	1024	1	4	5	10	8.94	7.65	8.23	7.64	9.58	11.33	7236.69	7.24538	9782	5300000	39157	165755	87.1	52077	998.8	3808.85	511.1	10.97	36217	17142	521676	4.11	5644.1	3421	1308	15.0055	33341.6	44878.3	39.2219
上海市	企业	私有/民营或私有/民营控股	2017	0	0	0	0	0	0	12	0	0	0	10.9151	25	625	1	3	3	5	8.94	7.65	8.23	7.64	9.58	11.33	7236.69	7.24538	9782	5300000	39157	165755	87.1	52077	998.8	3808.85	511.1	10.97	36217	17142	521676	4.11	5644.1	3421	1308	15.0055	33341.6	44878.3	39.2219
上海市			2017	0	0	0	0	0	0	6	0	0	0	9.90349	49	2401	1	3	3	6	8.94	7.65	8.23	7.64	9.58	11.33	7236.69	7.24538	9782	5300000	39157	165755	87.1	52077	998.8	3808.85	511.1	10.97	36217	17142	521676	4.11	5644.1	3421	1308	15.0055	33341.6	44878.3	39.2219
上海市	企业	国有或国有控股	2017	0	0	0	1	1	0	12	1	1	0	16.1181	51	2601	1	1	1	2	8.94	7.65	8.23	7.64	9.58	11.33	7236.69	7.24538	9782	5300000	39157	165755	87.1	52077	998.8	3808.85	511.1	10.97	36217	17142	521676	4.11	5644.1	3421	1308	15.0055	33341.6	44878.3	39.2219
上海市	企业	私有/民营或私有/民营控股	2017	0	0	0	0	0	0	11	1	1	0	10.8198	40	1600	1	7	9	18	8.94	7.65	8.23	7.64	9.58	11.33	7236.69	7.24538	9782	5300000	39157	165755	87.1	52077	998.8	3808.85	511.1	10.97	36217	17142	521676	4.11	5644.1	3421	1308	15.0055	33341.6	44878.3	39.2219
上海市	企业	集体所有或集体控股	2017	0	0	0	0	1	0	6	1	1	0	11.0021	55	3025	1	4	6	11	8.94	7.65	8.23	7.64	9.58	11.33	7236.69	7.24538	9782	5300000	39157	165755	87.1	52077	998.8	3808.85	511.1	10.97	36217	17142	521676	4.11	5644.1	3421	1308	15.0055	33341.6	44878.3	39.2219
上海市	企业	私有/民营或私有/民营控股	2017	0	0	0	0	0	1	12	1	1	0	10.3089	35	1225	1	8	10	23	8.94	7.65	8.23	7.64	9.58	11.33	7236.69	7.24538	9782	5300000	39157	165755	87.1	52077	998.8	3808.85	511.1	10.97	36217	17142	521676	4.11	5644.1	3421	1308	15.0055	33341.6	44878.3	39.2219
上海市	企业	外资所有或外资控股	2017	0	0	0	0	1	0	12	1	1	0	12.6115	37	1369	1	1	1	1	8.94	7.65	8.23	7.64	9.58	11.33	7236.69	7.24538	9782	5300000	39157	165755	87.1	52077	998.8	3808.85	511.1	10.97	36217	17142	521676	4.11	5644.1	3421	1308	15.0055	33341.6	44878.3	39.2219
上海市	企业	国有或国有控股	2017	0	0	0	1	1	1	13	1	0	0		25	625	1	1	1	1	8.94	7.65	8.23	7.64	9.58	11.33	7236.69	7.24538	9782	5300000	39157	165755	87.1	52077	998.8	3808.85	511.1	10.97	36217	17142	521676	4.11	5644.1	3421	1308	15.0055	33341.6	44878.3	39.2219
上海市	企业	外资所有或外资控股	2017	0	0	0	0	1	0	9	1	1	0	11.5129	31	961	1	4	6	11	8.94	7.65	8.23	7.64	9.58	11.33	7236.69	7.24538	9782	5300000	39157	165755	87.1	52077	998.8	3808.85	511.1	10.97	36217	17142	521676	4.11	5644.1	3421	1308	15.0055	33341.6	44878.3	39.2219
上海市	企业	港澳台资或港澳台资控股	2017	0	0	0	0	1	0	6	1	1	0	9.90349	51	2601	1	4	5	9	8.94	7.65	8.23	7.64	9.58	11.33	7236.69	7.24538	9782	5300000	39157	165755	87.1	52077	998.8	3808.85	511.1	10.97	36217	17142	521676	4.11	5644.1	3421	1308	15.0055	33341.6	44878.3	39.2219
上海市	企业	国有或国有控股	2017	0	0	0	1	1	0	6	1	1	0	10.3089	47	2209	1	3	3	6	8.94	7.65	8.23	7.64	9.58	11.33	7236.69	7.24538	9782	5300000	39157	165755	87.1	52077	998.8	3808.85	511.1	10.97	36217	17142	521676	4.11	5644.1	3421	1308	15.0055	33341.6	44878.3	39.2219
上海市	企业	外资所有或外资控股	2017	0	0	0	0	1	0	12	1	0	0	11.2898	24	576	1	6	8	16	8.94	7.65	8.23	7.64	9.58	11.33	7236.69	7.24538	9782	5300000	39157	165755	87.1	52077	998.8	3808.85	511.1	10.97	36217	17142	521676	4.11	5644.1	3421	1308	15.0055	33341.6	44878.3	39.2219
上海市	企业	国有或国有控股	2017	0	0	0	1	0	0	6	1	1	0	9.90349	46	2116	1	8	10	22	8.94	7.65	8.23	7.64	9.58	11.33	7236.69	7.24538	9782	5300000	39157	165755	87.1	52077	998.8	3808.85	511.1	10.97	36217	17142	521676	4.11	5644.1	3421	1308	15.0055	33341.6	44878.3	39.2219
上海市			2017	0	0	0	0	0	1	7	1	1	0	10.779	64	4096	1	2	2	3	8.94	7.65	8.23	7.64	9.58	11.33	7236.69	7.24538	9782	5300000	39157	165755	87.1	52077	998.8	3808.85	511.1	10.97	36217	17142	521676	4.11	5644.1	3421	1308	15.0055	33341.6	44878.3	39.2219
上海市			2017	0	0	0	0	0	0	4	1	1	0	10.0433	59	3481	1	3	3	5	8.94	7.65	8.23	7.64	9.58	11.33	7236.69	7.24538	9782	5300000	39157	165755	87.1	52077	998.8	3808.85	511.1	10.97	36217	17142	521676	4.11	5644.1	3421	1308	15.0055	33341.6	44878.3	39.2219
上海市	企业	私有/民营或私有/民营控股	2017	0	0	0	0	1	0	4	1	0	1	10.5966	56	3136	1	5	7	15	8.94	7.65	8.23	7.64	9.58	11.33	7236.69	7.24538	9782	5300000	39157	165755	87.1	52077	998.8	3808.85	511.1	10.97	36217	17142	521676	4.11	5644.1	3421	1308	15.0055	33341.6	44878.3	39.2219
上海市			2017	0	0	0	0	0	0	6	1	1	0	10.5241	57	3249	1	7	9	18	8.94	7.65	8.23	7.64	9.58	11.33	7236.69	7.24538	9782	5300000	39157	165755	87.1	52077	998.8	3808.85	511.1	10.97	36217	17142	521676	4.11	5644.1	3421	1308	15.0055	33341.6	44878.3	39.2219
上海市			2017	0	0	0	0	0	0	9	1	1	0		27	729	1	5	7	15	8.94	7.65	8.23	7.64	9.58	11.33	7236.69	7.24538	9782	5300000	39157	165755	87.1	52077	998.8	3808.85	511.1	10.97	36217	17142	521676	4.11	5644.1	3421	1308	15.0055	33341.6	44878.3	39.2219
上海市	企业	私有/民营或私有/民营控股	2017	0	0	0	0	1	0	10	0	0	0	11.2898	29	841	1	4	6	13	8.94	7.65	8.23	7.64	9.58	11.33	7236.69	7.24538	9782	5300000	39157	165755	87.1	52077	998.8	3808.85	511.1	10.97	36217	17142	521676	4.11	5644.1	3421	1308	15.0055	33341.6	44878.3	39.2219
上海市			2017	0	0	0	0	1	0	4	1	1	0	10.0858	61	3721	1	7	9	18	8.94	7.65	8.23	7.64	9.58	11.33	7236.69	7.24538	9782	5300000	39157	165755	87.1	52077	998.8	3808.85	511.1	10.97	36217	17142	521676	4.11	5644.1	3421	1308	15.0055	33341.6	44878.3	39.2219
上海市			2017	0	0	0	0	0	0	4	1	0	1	10.3089	60	3600	1	7	9	18	8.94	7.65	8.23	7.64	9.58	11.33	7236.69	7.24538	9782	5300000	39157	165755	87.1	52077	998.8	3808.85	511.1	10.97	36217	17142	521676	4.11	5644.1	3421	1308	15.0055	33341.6	44878.3	39.2219
上海市	企业	私有/民营或私有/民营控股	2017	0	0	0	0	0	1	12	1	0	0	12.6115	25	625	1	4	6	13	8.94	7.65	8.23	7.64	9.58	11.33	7236.69	7.24538	9782	5300000	39157	165755	87.1	52077	998.8	3808.85	511.1	10.97	36217	17142	521676	4.11	5644.1	3421	1308	15.0055	33341.6	44878.3	39.2219
上海市	企业	私有/民营或私有/民营控股	2017	0	0	0	0	1	0	12	0	0	0	11.0021	25	625	1	2	2	3	8.94	7.65	8.23	7.64	9.58	11.33	7236.69	7.24538	9782	5300000	39157	165755	87.1	52077	998.8	3808.85	511.1	10.97	36217	17142	521676	4.11	5644.1	3421	1308	15.0055	33341.6	44878.3	39.2219
上海市	无单位/自雇（包括个体户）		2017	1	1	0	0	1	0	4	0	1	0	16.1181	47	2209	1	4	5	10	8.94	7.65	8.23	7.64	9.58	11.33	7236.69	7.24538	9782	5300000	39157	165755	87.1	52077	998.8	3808.85	511.1	10.97	36217	17142	521676	4.11	5644.1	3421	1308	15.0055	33341.6	44878.3	39.2219
上海市	企业	私有/民营或私有/民营控股	2017	0	0	0	0	1	1	10	1	1	0	11.0021	58	3364	1	8	10	23	8.94	7.65	8.23	7.64	9.58	11.33	7236.69	7.24538	9782	5300000	39157	165755	87.1	52077	998.8	3808.85	511.1	10.97	36217	17142	521676	4.11	5644.1	3421	1308	15.0055	33341.6	44878.3	39.2219
上海市			2017	0	0	0	0	0	0	4	1	1	0	9.72913	57	3249	1	2	2	4	8.94	7.65	8.23	7.64	9.58	11.33	7236.69	7.24538	9782	5300000	39157	165755	87.1	52077	998.8	3808.85	511.1	10.97	36217	17142	521676	4.11	5644.1	3421	1308	15.0055	33341.6	44878.3	39.2219
上海市	企业	私有/民营或私有/民营控股	2017	0	0	0	0	0	0	3	0	1	0	10.3089	44	1936	1	6	8	17	8.94	7.65	8.23	7.64	9.58	11.33	7236.69	7.24538	9782	5300000	39157	165755	87.1	52077	998.8	3808.85	511.1	10.97	36217	17142	521676	4.11	5644.1	3421	1308	15.0055	33341.6	44878.3	39.2219
上海市	企业	外资所有或外资控股	2017	0	0	0	0	1	0	12	0	1	0	12.2061	29	841	1	4	5	9	8.94	7.65	8.23	7.64	9.58	11.33	7236.69	7.24538	9782	5300000	39157	165755	87.1	52077	998.8	3808.85	511.1	10.97	36217	17142	521676	4.11	5644.1	3421	1308	15.0055	33341.6	44878.3	39.2219
上海市	企业	外资所有或外资控股	2017	0	0	0	0	0	0	13	1	0	0	16.1181	26	676	1	6	8	16	8.94	7.65	8.23	7.64	9.58	11.33	7236.69	7.24538	9782	5300000	39157	165755	87.1	52077	998.8	3808.85	511.1	10.97	36217	17142	521676	4.11	5644.1	3421	1308	15.0055	33341.6	44878.3	39.2219
上海市	无单位/自雇（包括个体户）		2017	1	1	0	0	1	0	12	1	1	0	12.4292	30	900	1	8	11	24	8.94	7.65	8.23	7.64	9.58	11.33	7236.69	7.24538	9782	5300000	39157	165755	87.1	52077	998.8	3808.85	511.1	10.97	36217	17142	521676	4.11	5644.1	3421	1308	15.0055	33341.6	44878.3	39.2219
上海市	事业单位	国有或国有控股	2017	0	0	0	1	0	0	12	1	0	0	11.0349	27	729	1	6	8	17	8.94	7.65	8.23	7.64	9.58	11.33	7236.69	7.24538	9782	5300000	39157	165755	87.1	52077	998.8	3808.85	511.1	10.97	36217	17142	521676	4.11	5644.1	3421	1308	15.0055	33341.6	44878.3	39.2219
上海市			2017	0	0	0	0	1	0	4	1	1	0	10.3089	63	3969	1	3	3	6	8.94	7.65	8.23	7.64	9.58	11.33	7236.69	7.24538	9782	5300000	39157	165755	87.1	52077	998.8	3808.85	511.1	10.97	36217	17142	521676	4.11	5644.1	3421	1308	15.0055	33341.6	44878.3	39.2219
上海市	企业	国有或国有控股	2017	0	0	0	1	1	0	12	1	1	0	12.2061	33	1089	1	3	4	7	8.94	7.65	8.23	7.64	9.58	11.33	7236.69	7.24538	9782	5300000	39157	165755	87.1	52077	998.8	3808.85	511.1	10.97	36217	17142	521676	4.11	5644.1	3421	1308	15.0055	33341.6	44878.3	39.2219
上海市	企业	私有/民营或私有/民营控股	2017	0	0	0	0	0	0	12	1	0	0	11.2898	29	841	1	7	9	19	8.94	7.65	8.23	7.64	9.58	11.33	7236.69	7.24538	9782	5300000	39157	165755	87.1	52077	998.8	3808.85	511.1	10.97	36217	17142	521676	4.11	5644.1	3421	1308	15.0055	33341.6	44878.3	39.2219
上海市	企业	私有/民营或私有/民营控股	2017	0	0	0	0	1	0	13	1	1	0	12.4292	34	1156	1	8	10	22	8.94	7.65	8.23	7.64	9.58	11.33	7236.69	7.24538	9782	5300000	39157	165755	87.1	52077	998.8	3808.85	511.1	10.97	36217	17142	521676	4.11	5644.1	3421	1308	15.0055	33341.6	44878.3	39.2219
上海市	党政机关		2017	0	0	0	1	1	1	12	1	1	0	11.0021	34	1156	1	3	3	6	8.94	7.65	8.23	7.64	9.58	11.33	7236.69	7.24538	9782	5300000	39157	165755	87.1	52077	998.8	3808.85	511.1	10.97	36217	17142	521676	4.11	5644.1	3421	1308	15.0055	33341.6	44878.3	39.2219
上海市	事业单位	集体所有或集体控股	2017	0	0	0	1	1	0	4	1	0	1	9.90349	40	1600	1	6	8	17	8.94	7.65	8.23	7.64	9.58	11.33	7236.69	7.24538	9782	5300000	39157	165755	87.1	52077	998.8	3808.85	511.1	10.97	36217	17142	521676	4.11	5644.1	3421	1308	15.0055	33341.6	44878.3	39.2219
上海市			2017	0	0	0	0	0	0	6	1	0	0	10.6454	51	2601	1	1	1	1	8.94	7.65	8.23	7.64	9.58	11.33	7236.69	7.24538	9782	5300000	39157	165755	87.1	52077	998.8	3808.85	511.1	10.97	36217	17142	521676	4.11	5644.1	3421	1308	15.0055	33341.6	44878.3	39.2219
上海市	事业单位	国有或国有控股	2017	0	0	0	1	1	0	9	1	1	0	10.3089	42	1764	1	3	3	5	8.94	7.65	8.23	7.64	9.58	11.33	7236.69	7.24538	9782	5300000	39157	165755	87.1	52077	998.8	3808.85	511.1	10.97	36217	17142	521676	4.11	5644.1	3421	1308	15.0055	33341.6	44878.3	39.2219
上海市			2017	0	0	0	0	1	0	4	1	1	0	10.4913	57	3249	1	7	9	18	8.94	7.65	8.23	7.64	9.58	11.33	7236.69	7.24538	9782	5300000	39157	165755	87.1	52077	998.8	3808.85	511.1	10.97	36217	17142	521676	4.11	5644.1	3421	1308	15.0055	33341.6	44878.3	39.2219
上海市	无单位/自雇（包括个体户）		2017	0	0	0	0	1	0	6	0	0	0	11.2898	27	729	1	8	11	25	8.94	7.65	8.23	7.64	9.58	11.33	7236.69	7.24538	9782	5300000	39157	165755	87.1	52077	998.8	3808.85	511.1	10.97	36217	17142	521676	4.11	5644.1	3421	1308	15.0055	33341.6	44878.3	39.2219
上海市	无单位/自雇（包括个体户）		2017	1	1	0	0	1	0	6	1	1	0	12.2061	42	1764	1	2	2	4	8.94	7.65	8.23	7.64	9.58	11.33	7236.69	7.24538	9782	5300000	39157	165755	87.1	52077	998.8	3808.85	511.1	10.97	36217	17142	521676	4.11	5644.1	3421	1308	15.0055	33341.6	44878.3	39.2219
上海市	企业	国有或国有控股	2017	0	0	0	1	1	1	13	1	0	0	9.90349	25	625	1	1	1	2	8.94	7.65	8.23	7.64	9.58	11.33	7236.69	7.24538	9782	5300000	39157	165755	87.1	52077	998.8	3808.85	511.1	10.97	36217	17142	521676	4.11	5644.1	3421	1308	15.0055	33341.6	44878.3	39.2219
上海市			2017	0	0	0	0	0	0	4	1	1	0	10.3089	56	3136	1	7	9	18	8.94	7.65	8.23	7.64	9.58	11.33	7236.69	7.24538	9782	5300000	39157	165755	87.1	52077	998.8	3808.85	511.1	10.97	36217	17142	521676	4.11	5644.1	3421	1308	15.0055	33341.6	44878.3	39.2219
上海市	党政机关		2017	0	0	0	1	1	1	10	1	1	0	11.5129	56	3136	1	8	10	23	8.94	7.65	8.23	7.64	9.58	11.33	7236.69	7.24538	9782	5300000	39157	165755	87.1	52077	998.8	3808.85	511.1	10.97	36217	17142	521676	4.11	5644.1	3421	1308	15.0055	33341.6	44878.3	39.2219
上海市	企业	国有或国有控股	2017	0	0	0	1	1	1	7	1	1	0	11.5129	55	3025	1	3	4	7	8.94	7.65	8.23	7.64	9.58	11.33	7236.69	7.24538	9782	5300000	39157	165755	87.1	52077	998.8	3808.85	511.1	10.97	36217	17142	521676	4.11	5644.1	3421	1308	15.0055	33341.6	44878.3	39.2219
上海市	企业	私有/民营或私有/民营控股	2017	0	0	0	0	0	0	4	1	1	0		42	1764	1	4	5	9	8.94	7.65	8.23	7.64	9.58	11.33	7236.69	7.24538	9782	5300000	39157	165755	87.1	52077	998.8	3808.85	511.1	10.97	36217	17142	521676	4.11	5644.1	3421	1308	15.0055	33341.6	44878.3	39.2219
上海市	企业	国有或国有控股	2017	0	0	0	1	0	0	7	1	1	0	9.90349	23	529	1	7	9	18	8.94	7.65	8.23	7.64	9.58	11.33	7236.69	7.24538	9782	5300000	39157	165755	87.1	52077	998.8	3808.85	511.1	10.97	36217	17142	521676	4.11	5644.1	3421	1308	15.0055	33341.6	44878.3	39.2219
上海市	事业单位	国有或国有控股	2017	0	0	0	1	1	1	6	1	1	0	11.0021	47	2209	1	7	9	19	8.94	7.65	8.23	7.64	9.58	11.33	7236.69	7.24538	9782	5300000	39157	165755	87.1	52077	998.8	3808.85	511.1	10.97	36217	17142	521676	4.11	5644.1	3421	1308	15.0055	33341.6	44878.3	39.2219
上海市			2017	0	0	0	0	0	0	12	1	0	0		20	400	1	6	8	17	8.94	7.65	8.23	7.64	9.58	11.33	7236.69	7.24538	9782	5300000	39157	165755	87.1	52077	998.8	3808.85	511.1	10.97	36217	17142	521676	4.11	5644.1	3421	1308	15.0055	33341.6	44878.3	39.2219
上海市			2017	0	0	0	0	1	1	3	1	1	0	9.68034	62	3844	1	5	7	14	8.94	7.65	8.23	7.64	9.58	11.33	7236.69	7.24538	9782	5300000	39157	165755	87.1	52077	998.8	3808.85	511.1	10.97	36217	17142	521676	4.11	5644.1	3421	1308	15.0055	33341.6	44878.3	39.2219
上海市			2017	0	0	0	0	1	0	8	1	1	0	10.3089	38	1444	1	5	7	14	8.94	7.65	8.23	7.64	9.58	11.33	7236.69	7.24538	9782	5300000	39157	165755	87.1	52077	998.8	3808.85	511.1	10.97	36217	17142	521676	4.11	5644.1	3421	1308	15.0055	33341.6	44878.3	39.2219
上海市	企业	外资所有或外资控股	2017	0	0	0	0	1	0	7	1	1	0	11.6952	29	841	1	4	6	11	8.94	7.65	8.23	7.64	9.58	11.33	7236.69	7.24538	9782	5300000	39157	165755	87.1	52077	998.8	3808.85	511.1	10.97	36217	17142	521676	4.11	5644.1	3421	1308	15.0055	33341.6	44878.3	39.2219
上海市			2017	0	0	0	0	0	1	12	1	1	0	10.8198	24	576	1	4	6	13	8.94	7.65	8.23	7.64	9.58	11.33	7236.69	7.24538	9782	5300000	39157	165755	87.1	52077	998.8	3808.85	511.1	10.97	36217	17142	521676	4.11	5644.1	3421	1308	15.0055	33341.6	44878.3	39.2219
上海市			2017	0	0	0	0	0	0	1	0	1	0	9.90349	45	2025	1	5	7	15	8.94	7.65	8.23	7.64	9.58	11.33	7236.69	7.24538	9782	5300000	39157	165755	87.1	52077	998.8	3808.85	511.1	10.97	36217	17142	521676	4.11	5644.1	3421	1308	15.0055	33341.6	44878.3	39.2219
上海市	企业	国有或国有控股	2017	0	0	0	1	1	0	6	1	1	0	10.779	55	3025	1	8	10	23	8.94	7.65	8.23	7.64	9.58	11.33	7236.69	7.24538	9782	5300000	39157	165755	87.1	52077	998.8	3808.85	511.1	10.97	36217	17142	521676	4.11	5644.1	3421	1308	15.0055	33341.6	44878.3	39.2219
上海市			2017	0	0	0	0	1	0	5	0	0	0		18	324	1	8	10	22	8.94	7.65	8.23	7.64	9.58	11.33	7236.69	7.24538	9782	5300000	39157	165755	87.1	52077	998.8	3808.85	511.1	10.97	36217	17142	521676	4.11	5644.1	3421	1308	15.0055	33341.6	44878.3	39.2219
上海市	事业单位	国有或国有控股	2017	0	0	0	1	1	1	13	1	1	0	12.2061	42	1764	1	2	2	3	8.94	7.65	8.23	7.64	9.58	11.33	7236.69	7.24538	9782	5300000	39157	165755	87.1	52077	998.8	3808.85	511.1	10.97	36217	17142	521676	4.11	5644.1	3421	1308	15.0055	33341.6	44878.3	39.2219
上海市			2017	0	0	0	0	0	0	6	1	1	0	10.3089	56	3136	1	6	8	17	8.94	7.65	8.23	7.64	9.58	11.33	7236.69	7.24538	9782	5300000	39157	165755	87.1	52077	998.8	3808.85	511.1	10.97	36217	17142	521676	4.11	5644.1	3421	1308	15.0055	33341.6	44878.3	39.2219
上海市			2017	0	0	0	0	1	0	6	1	1	0	10.3089	64	4096	1	5	7	15	8.94	7.65	8.23	7.64	9.58	11.33	7236.69	7.24538	9782	5300000	39157	165755	87.1	52077	998.8	3808.85	511.1	10.97	36217	17142	521676	4.11	5644.1	3421	1308	15.0055	33341.6	44878.3	39.2219
上海市			2017	0	0	0	0	1	1	4	1	1	0	10.5324	64	4096	1	3	3	5	8.94	7.65	8.23	7.64	9.58	11.33	7236.69	7.24538	9782	5300000	39157	165755	87.1	52077	998.8	3808.85	511.1	10.97	36217	17142	521676	4.11	5644.1	3421	1308	15.0055	33341.6	44878.3	39.2219
上海市	企业	私有/民营或私有/民营控股	2017	0	0	0	0	1	0	12	1	0	0	9.95228	26	676	1	2	2	3	8.94	7.65	8.23	7.64	9.58	11.33	7236.69	7.24538	9782	5300000	39157	165755	87.1	52077	998.8	3808.85	511.1	10.97	36217	17142	521676	4.11	5644.1	3421	1308	15.0055	33341.6	44878.3	39.2219
上海市	企业	国有或国有控股	2017	0	0	0	1	1	0	10	1	1	0	11.0021	45	2025	1	8	10	22	8.94	7.65	8.23	7.64	9.58	11.33	7236.69	7.24538	9782	5300000	39157	165755	87.1	52077	998.8	3808.85	511.1	10.97	36217	17142	521676	4.11	5644.1	3421	1308	15.0055	33341.6	44878.3	39.2219
上海市			2017	0	0	0	0	0	1	4	1	0	1	10.2256	64	4096	1	6	8	16	8.94	7.65	8.23	7.64	9.58	11.33	7236.69	7.24538	9782	5300000	39157	165755	87.1	52077	998.8	3808.85	511.1	10.97	36217	17142	521676	4.11	5644.1	3421	1308	15.0055	33341.6	44878.3	39.2219
上海市	社会团体、居/村委会	集体所有或集体控股	2017	0	0	0	0	0	0	4	1	1	0	9.6473	45	2025	1	7	9	19	8.94	7.65	8.23	7.64	9.58	11.33	7236.69	7.24538	9782	5300000	39157	165755	87.1	52077	998.8	3808.85	511.1	10.97	36217	17142	521676	4.11	5644.1	3421	1308	15.0055	33341.6	44878.3	39.2219
上海市	事业单位	集体所有或集体控股	2017	0	0	0	1	0	0	11	1	1	0	11.5129	39	1521	1	6	8	17	8.94	7.65	8.23	7.64	9.58	11.33	7236.69	7.24538	9782	5300000	39157	165755	87.1	52077	998.8	3808.85	511.1	10.97	36217	17142	521676	4.11	5644.1	3421	1308	15.0055	33341.6	44878.3	39.2219
上海市	党政机关		2017	0	0	0	1	1	1	6	1	0	0	10.069	52	2704	1	3	4	8	8.94	7.65	8.23	7.64	9.58	11.33	7236.69	7.24538	9782	5300000	39157	165755	87.1	52077	998.8	3808.85	511.1	10.97	36217	17142	521676	4.11	5644.1	3421	1308	15.0055	33341.6	44878.3	39.2219
上海市	企业	国有或国有控股	2017	0	0	0	1	0	0	10	1	0	0		26	676	1	5	7	14	8.94	7.65	8.23	7.64	9.58	11.33	7236.69	7.24538	9782	5300000	39157	165755	87.1	52077	998.8	3808.85	511.1	10.97	36217	17142	521676	4.11	5644.1	3421	1308	15.0055	33341.6	44878.3	39.2219
上海市	企业	国有或国有控股	2017	0	0	0	1	1	0	12	1	1	0	10.3089	42	1764	1	3	4	8	8.94	7.65	8.23	7.64	9.58	11.33	7236.69	7.24538	9782	5300000	39157	165755	87.1	52077	998.8	3808.85	511.1	10.97	36217	17142	521676	4.11	5644.1	3421	1308	15.0055	33341.6	44878.3	39.2219
上海市	企业	外资所有或外资控股	2017	0	0	0	0	0	0	12	1	1	0	11.0021	35	1225	1	4	6	13	8.94	7.65	8.23	7.64	9.58	11.33	7236.69	7.24538	9782	5300000	39157	165755	87.1	52077	998.8	3808.85	511.1	10.97	36217	17142	521676	4.11	5644.1	3421	1308	15.0055	33341.6	44878.3	39.2219
上海市	企业	私有/民营或私有/民营控股	2017	0	0	0	0	0	0	10	0	0	0	10.5966	24	576	1	2	2	3	8.94	7.65	8.23	7.64	9.58	11.33	7236.69	7.24538	9782	5300000	39157	165755	87.1	52077	998.8	3808.85	511.1	10.97	36217	17142	521676	4.11	5644.1	3421	1308	15.0055	33341.6	44878.3	39.2219
上海市	企业	国有或国有控股	2017	0	0	0	1	1	0	6	1	1	0	9.90349	47	2209	1	4	5	10	8.94	7.65	8.23	7.64	9.58	11.33	7236.69	7.24538	9782	5300000	39157	165755	87.1	52077	998.8	3808.85	511.1	10.97	36217	17142	521676	4.11	5644.1	3421	1308	15.0055	33341.6	44878.3	39.2219
上海市	企业	外资所有或外资控股	2017	0	0	0	0	0	0	11	1	1	0	11.2898	38	1444	1	8	11	24	8.94	7.65	8.23	7.64	9.58	11.33	7236.69	7.24538	9782	5300000	39157	165755	87.1	52077	998.8	3808.85	511.1	10.97	36217	17142	521676	4.11	5644.1	3421	1308	15.0055	33341.6	44878.3	39.2219
上海市	企业	国有或国有控股	2017	0	0	0	1	0	1	12	1	0	0	11.6952	30	900	1	2	2	3	8.94	7.65	8.23	7.64	9.58	11.33	7236.69	7.24538	9782	5300000	39157	165755	87.1	52077	998.8	3808.85	511.1	10.97	36217	17142	521676	4.11	5644.1	3421	1308	15.0055	33341.6	44878.3	39.2219
上海市			2017	0	0	0	0	1	1	4	1	1	0	10.3089	63	3969	1	4	5	9	8.94	7.65	8.23	7.64	9.58	11.33	7236.69	7.24538	9782	5300000	39157	165755	87.1	52077	998.8	3808.85	511.1	10.97	36217	17142	521676	4.11	5644.1	3421	1308	15.0055	33341.6	44878.3	39.2219
上海市	企业	国有或国有控股	2017	0	0	0	1	1	1	13	1	1	0	12.6115	48	2304	1	1	1	2	8.94	7.65	8.23	7.64	9.58	11.33	7236.69	7.24538	9782	5300000	39157	165755	87.1	52077	998.8	3808.85	511.1	10.97	36217	17142	521676	4.11	5644.1	3421	1308	15.0055	33341.6	44878.3	39.2219
上海市			2017	0	0	0	0	0	0	11	1	1	0	11.5129	42	1764	1	8	11	25	8.94	7.65	8.23	7.64	9.58	11.33	7236.69	7.24538	9782	5300000	39157	165755	87.1	52077	998.8	3808.85	511.1	10.97	36217	17142	521676	4.11	5644.1	3421	1308	15.0055	33341.6	44878.3	39.2219
上海市	企业	私有/民营或私有/民营控股	2017	0	0	0	0	0	0	4	1	1	0	9.76423	48	2304	1	1	1	2	8.94	7.65	8.23	7.64	9.58	11.33	7236.69	7.24538	9782	5300000	39157	165755	87.1	52077	998.8	3808.85	511.1	10.97	36217	17142	521676	4.11	5644.1	3421	1308	15.0055	33341.6	44878.3	39.2219
上海市	企业	外资所有或外资控股	2017	0	0	0	0	1	0	12	1	1	0	16.1181	49	2401	1	8	11	24	8.94	7.65	8.23	7.64	9.58	11.33	7236.69	7.24538	9782	5300000	39157	165755	87.1	52077	998.8	3808.85	511.1	10.97	36217	17142	521676	4.11	5644.1	3421	1308	15.0055	33341.6	44878.3	39.2219
上海市	企业	私有/民营或私有/民营控股	2017	0	0	0	0	0	0	12	1	0	0	10.8198	26	676	1	8	11	24	8.94	7.65	8.23	7.64	9.58	11.33	7236.69	7.24538	9782	5300000	39157	165755	87.1	52077	998.8	3808.85	511.1	10.97	36217	17142	521676	4.11	5644.1	3421	1308	15.0055	33341.6	44878.3	39.2219
上海市	企业	私有/民营或私有/民营控股	2017	1	1	0	0	1	1	12	1	1	0	10.8198	30	900	1	1	1	2	8.94	7.65	8.23	7.64	9.58	11.33	7236.69	7.24538	9782	5300000	39157	165755	87.1	52077	998.8	3808.85	511.1	10.97	36217	17142	521676	4.11	5644.1	3421	1308	15.0055	33341.6	44878.3	39.2219
上海市	党政机关		2017	0	0	0	1	1	1	10	1	1	0	11.5129	57	3249	1	3	4	8	8.94	7.65	8.23	7.64	9.58	11.33	7236.69	7.24538	9782	5300000	39157	165755	87.1	52077	998.8	3808.85	511.1	10.97	36217	17142	521676	4.11	5644.1	3421	1308	15.0055	33341.6	44878.3	39.2219
上海市	企业	外资所有或外资控股	2017	0	0	0	0	1	0	13	1	0	0	12.4292	30	900	1	6	8	16	8.94	7.65	8.23	7.64	9.58	11.33	7236.69	7.24538	9782	5300000	39157	165755	87.1	52077	998.8	3808.85	511.1	10.97	36217	17142	521676	4.11	5644.1	3421	1308	15.0055	33341.6	44878.3	39.2219
上海市	企业	私有/民营或私有/民营控股	2017	0	0	0	0	1	0	13	1	0	0	16.1181	30	900	1	6	8	16	8.94	7.65	8.23	7.64	9.58	11.33	7236.69	7.24538	9782	5300000	39157	165755	87.1	52077	998.8	3808.85	511.1	10.97	36217	17142	521676	4.11	5644.1	3421	1308	15.0055	33341.6	44878.3	39.2219
上海市			2017	0	0	0	0	0	0	6	1	1	0	10.1346	57	3249	1	1	1	1	8.94	7.65	8.23	7.64	9.58	11.33	7236.69	7.24538	9782	5300000	39157	165755	87.1	52077	998.8	3808.85	511.1	10.97	36217	17142	521676	4.11	5644.1	3421	1308	15.0055	33341.6	44878.3	39.2219
上海市	企业	国有或国有控股	2017	0	0	0	1	1	0	9	1	1	0	11.0021	36	1296	1	4	5	9	8.94	7.65	8.23	7.64	9.58	11.33	7236.69	7.24538	9782	5300000	39157	165755	87.1	52077	998.8	3808.85	511.1	10.97	36217	17142	521676	4.11	5644.1	3421	1308	15.0055	33341.6	44878.3	39.2219
上海市	企业	国有或国有控股	2017	0	0	0	1	1	0	8	1	0	0	9.90349	42	1764	1	7	9	18	8.94	7.65	8.23	7.64	9.58	11.33	7236.69	7.24538	9782	5300000	39157	165755	87.1	52077	998.8	3808.85	511.1	10.97	36217	17142	521676	4.11	5644.1	3421	1308	15.0055	33341.6	44878.3	39.2219
上海市	无单位/自雇（包括个体户）		2017	1	1	0	0	1	0	6	1	1	0	10.4913	27	729	1	3	3	6	8.94	7.65	8.23	7.64	9.58	11.33	7236.69	7.24538	9782	5300000	39157	165755	87.1	52077	998.8	3808.85	511.1	10.97	36217	17142	521676	4.11	5644.1	3421	1308	15.0055	33341.6	44878.3	39.2219
上海市			2017	0	0	0	0	0	0	6	1	1	0	9.90349	51	2601	1	1	1	2	8.94	7.65	8.23	7.64	9.58	11.33	7236.69	7.24538	9782	5300000	39157	165755	87.1	52077	998.8	3808.85	511.1	10.97	36217	17142	521676	4.11	5644.1	3421	1308	15.0055	33341.6	44878.3	39.2219
上海市	企业	私有/民营或私有/民营控股	2017	0	0	0	0	1	1	9	1	1	0	11.2898	34	1156	1	4	5	9	8.94	7.65	8.23	7.64	9.58	11.33	7236.69	7.24538	9782	5300000	39157	165755	87.1	52077	998.8	3808.85	511.1	10.97	36217	17142	521676	4.11	5644.1	3421	1308	15.0055	33341.6	44878.3	39.2219
上海市	企业	国有或国有控股	2017	0	0	0	1	1	0	11	1	1	0	10.6454	34	1156	1	4	5	10	8.94	7.65	8.23	7.64	9.58	11.33	7236.69	7.24538	9782	5300000	39157	165755	87.1	52077	998.8	3808.85	511.1	10.97	36217	17142	521676	4.11	5644.1	3421	1308	15.0055	33341.6	44878.3	39.2219
上海市			2017	0	0	0	0	0	0	7	1	1	0		35	1225	1	8	10	23	8.94	7.65	8.23	7.64	9.58	11.33	7236.69	7.24538	9782	5300000	39157	165755	87.1	52077	998.8	3808.85	511.1	10.97	36217	17142	521676	4.11	5644.1	3421	1308	15.0055	33341.6	44878.3	39.2219
上海市			2017	0	0	0	0	1	0	10	1	0	0		45	2025	1	4	6	11	8.94	7.65	8.23	7.64	9.58	11.33	7236.69	7.24538	9782	5300000	39157	165755	87.1	52077	998.8	3808.85	511.1	10.97	36217	17142	521676	4.11	5644.1	3421	1308	15.0055	33341.6	44878.3	39.2219
上海市	企业	外资所有或外资控股	2017	0	0	0	0	1	0	12	1	1	0	11.5129	33	1089	1	8	10	22	8.94	7.65	8.23	7.64	9.58	11.33	7236.69	7.24538	9782	5300000	39157	165755	87.1	52077	998.8	3808.85	511.1	10.97	36217	17142	521676	4.11	5644.1	3421	1308	15.0055	33341.6	44878.3	39.2219
上海市	企业	外资所有或外资控股	2017	0	0	0	0	0	1	13	1	0	0		25	625	1	1	1	1	8.94	7.65	8.23	7.64	9.58	11.33	7236.69	7.24538	9782	5300000	39157	165755	87.1	52077	998.8	3808.85	511.1	10.97	36217	17142	521676	4.11	5644.1	3421	1308	15.0055	33341.6	44878.3	39.2219
上海市			2017	0	0	0	0	0	0	6	1	1	0	9.07108	50	2500	1	3	4	7	8.94	7.65	8.23	7.64	9.58	11.33	7236.69	7.24538	9782	5300000	39157	165755	87.1	52077	998.8	3808.85	511.1	10.97	36217	17142	521676	4.11	5644.1	3421	1308	15.0055	33341.6	44878.3	39.2219
上海市	无单位/自雇（包括个体户）		2017	1	1	0	0	0	0	4	1	1	0	11.5129	43	1849	1	4	6	13	8.94	7.65	8.23	7.64	9.58	11.33	7236.69	7.24538	9782	5300000	39157	165755	87.1	52077	998.8	3808.85	511.1	10.97	36217	17142	521676	4.11	5644.1	3421	1308	15.0055	33341.6	44878.3	39.2219
上海市	企业	私有/民营或私有/民营控股	2017	1	0	1	0	1	0	7	0	1	0	11.2898	37	1369	1	4	6	11	8.94	7.65	8.23	7.64	9.58	11.33	7236.69	7.24538	9782	5300000	39157	165755	87.1	52077	998.8	3808.85	511.1	10.97	36217	17142	521676	4.11	5644.1	3421	1308	15.0055	33341.6	44878.3	39.2219
上海市	企业	国有或国有控股	2017	0	0	0	1	1	1	7	1	1	0	11.5129	42	1764	1	4	6	13	8.94	7.65	8.23	7.64	9.58	11.33	7236.69	7.24538	9782	5300000	39157	165755	87.1	52077	998.8	3808.85	511.1	10.97	36217	17142	521676	4.11	5644.1	3421	1308	15.0055	33341.6	44878.3	39.2219
上海市			2017	0	0	0	0	0	0	6	1	1	0	10.2256	56	3136	1	2	2	4	8.94	7.65	8.23	7.64	9.58	11.33	7236.69	7.24538	9782	5300000	39157	165755	87.1	52077	998.8	3808.85	511.1	10.97	36217	17142	521676	4.11	5644.1	3421	1308	15.0055	33341.6	44878.3	39.2219
上海市	企业	私有/民营或私有/民营控股	2017	0	0	0	0	1	0	12	1	1	0	12.6115	34	1156	1	4	6	11	8.94	7.65	8.23	7.64	9.58	11.33	7236.69	7.24538	9782	5300000	39157	165755	87.1	52077	998.8	3808.85	511.1	10.97	36217	17142	521676	4.11	5644.1	3421	1308	15.0055	33341.6	44878.3	39.2219
上海市			2017	0	0	0	0	1	0	4	1	1	0	9.07108	60	3600	1	6	8	17	8.94	7.65	8.23	7.64	9.58	11.33	7236.69	7.24538	9782	5300000	39157	165755	87.1	52077	998.8	3808.85	511.1	10.97	36217	17142	521676	4.11	5644.1	3421	1308	15.0055	33341.6	44878.3	39.2219
上海市	企业	国有或国有控股	2017	0	0	0	1	0	1	9	1	1	0	10.8198	49	2401	1	2	2	3	8.94	7.65	8.23	7.64	9.58	11.33	7236.69	7.24538	9782	5300000	39157	165755	87.1	52077	998.8	3808.85	511.1	10.97	36217	17142	521676	4.11	5644.1	3421	1308	15.0055	33341.6	44878.3	39.2219
上海市	企业	私有/民营或私有/民营控股	2017	0	0	0	0	1	0	12	1	1	0	10.8198	34	1156	1	5	7	14	8.94	7.65	8.23	7.64	9.58	11.33	7236.69	7.24538	9782	5300000	39157	165755	87.1	52077	998.8	3808.85	511.1	10.97	36217	17142	521676	4.11	5644.1	3421	1308	15.0055	33341.6	44878.3	39.2219
上海市	事业单位	国有或国有控股	2017	0	0	0	1	0	0	6	1	1	0	10.2681	56	3136	1	3	3	5	8.94	7.65	8.23	7.64	9.58	11.33	7236.69	7.24538	9782	5300000	39157	165755	87.1	52077	998.8	3808.85	511.1	10.97	36217	17142	521676	4.11	5644.1	3421	1308	15.0055	33341.6	44878.3	39.2219
上海市	事业单位	国有或国有控股	2017	0	0	0	1	1	0	12	1	1	0	11.2898	64	4096	1	7	9	18	8.94	7.65	8.23	7.64	9.58	11.33	7236.69	7.24538	9782	5300000	39157	165755	87.1	52077	998.8	3808.85	511.1	10.97	36217	17142	521676	4.11	5644.1	3421	1308	15.0055	33341.6	44878.3	39.2219
上海市	企业	私有/民营或私有/民营控股	2017	0	0	0	0	0	0	5	1	1	0	10.3089	42	1764	1	3	3	6	8.94	7.65	8.23	7.64	9.58	11.33	7236.69	7.24538	9782	5300000	39157	165755	87.1	52077	998.8	3808.85	511.1	10.97	36217	17142	521676	4.11	5644.1	3421	1308	15.0055	33341.6	44878.3	39.2219
上海市	事业单位	国有或国有控股	2017	0	0	0	1	1	0	4	1	1	0	10.3089	53	2809	1	4	6	11	8.94	7.65	8.23	7.64	9.58	11.33	7236.69	7.24538	9782	5300000	39157	165755	87.1	52077	998.8	3808.85	511.1	10.97	36217	17142	521676	4.11	5644.1	3421	1308	15.0055	33341.6	44878.3	39.2219
上海市	无单位/自雇（包括个体户）		2017	1	1	0	0	0	0	7	0	0	0	11.5129	23	529	1	2	2	3	8.94	7.65	8.23	7.64	9.58	11.33	7236.69	7.24538	9782	5300000	39157	165755	87.1	52077	998.8	3808.85	511.1	10.97	36217	17142	521676	4.11	5644.1	3421	1308	15.0055	33341.6	44878.3	39.2219
上海市			2017	0	0	0	0	0	1	4	1	1	0	9.90349	64	4096	1	4	5	9	8.94	7.65	8.23	7.64	9.58	11.33	7236.69	7.24538	9782	5300000	39157	165755	87.1	52077	998.8	3808.85	511.1	10.97	36217	17142	521676	4.11	5644.1	3421	1308	15.0055	33341.6	44878.3	39.2219
上海市	无单位/自雇（包括个体户）		2017	0	0	0	0	0	0	6	0	1	0	9.90349	33	1089	1	3	4	8	8.94	7.65	8.23	7.64	9.58	11.33	7236.69	7.24538	9782	5300000	39157	165755	87.1	52077	998.8	3808.85	511.1	10.97	36217	17142	521676	4.11	5644.1	3421	1308	15.0055	33341.6	44878.3	39.2219
上海市			2017	0	0	0	0	1	0	10	1	0	0	12.8992	31	961	1	5	7	15	8.94	7.65	8.23	7.64	9.58	11.33	7236.69	7.24538	9782	5300000	39157	165755	87.1	52077	998.8	3808.85	511.1	10.97	36217	17142	521676	4.11	5644.1	3421	1308	15.0055	33341.6	44878.3	39.2219
上海市	企业	外资所有或外资控股	2017	0	0	0	0	0	0	12	1	1	0	12.2061	38	1444	1	4	6	11	8.94	7.65	8.23	7.64	9.58	11.33	7236.69	7.24538	9782	5300000	39157	165755	87.1	52077	998.8	3808.85	511.1	10.97	36217	17142	521676	4.11	5644.1	3421	1308	15.0055	33341.6	44878.3	39.2219
上海市	企业	私有/民营或私有/民营控股	2017	0	0	0	0	0	0	9	1	1	0	10.8198	31	961	1	6	8	16	8.94	7.65	8.23	7.64	9.58	11.33	7236.69	7.24538	9782	5300000	39157	165755	87.1	52077	998.8	3808.85	511.1	10.97	36217	17142	521676	4.11	5644.1	3421	1308	15.0055	33341.6	44878.3	39.2219
上海市			2017	0	0	0	0	0	0	8	1	1	0	10.1266	59	3481	1	3	3	5	8.94	7.65	8.23	7.64	9.58	11.33	7236.69	7.24538	9782	5300000	39157	165755	87.1	52077	998.8	3808.85	511.1	10.97	36217	17142	521676	4.11	5644.1	3421	1308	15.0055	33341.6	44878.3	39.2219
上海市			2017	0	0	0	0	0	0	6	1	1	0	10.3482	64	4096	1	3	4	8	8.94	7.65	8.23	7.64	9.58	11.33	7236.69	7.24538	9782	5300000	39157	165755	87.1	52077	998.8	3808.85	511.1	10.97	36217	17142	521676	4.11	5644.1	3421	1308	15.0055	33341.6	44878.3	39.2219
上海市	企业	私有/民营或私有/民营控股	2017	0	0	0	0	1	0	4	1	1	0	10.0858	56	3136	1	3	3	5	8.94	7.65	8.23	7.64	9.58	11.33	7236.69	7.24538	9782	5300000	39157	165755	87.1	52077	998.8	3808.85	511.1	10.97	36217	17142	521676	4.11	5644.1	3421	1308	15.0055	33341.6	44878.3	39.2219
上海市	党政机关		2017	0	0	0	1	1	1	9	1	1	0	11.5129	57	3249	1	7	9	19	8.94	7.65	8.23	7.64	9.58	11.33	7236.69	7.24538	9782	5300000	39157	165755	87.1	52077	998.8	3808.85	511.1	10.97	36217	17142	521676	4.11	5644.1	3421	1308	15.0055	33341.6	44878.3	39.2219
上海市	企业	国有或国有控股	2017	0	0	0	1	1	0	13	1	1	0	12.7657	41	1681	1	8	10	22	8.94	7.65	8.23	7.64	9.58	11.33	7236.69	7.24538	9782	5300000	39157	165755	87.1	52077	998.8	3808.85	511.1	10.97	36217	17142	521676	4.11	5644.1	3421	1308	15.0055	33341.6	44878.3	39.2219
上海市	企业	私有/民营或私有/民营控股	2017	0	0	0	0	0	0	10	1	0	0	11.4076	33	1089	1	1	1	2	8.94	7.65	8.23	7.64	9.58	11.33	7236.69	7.24538	9782	5300000	39157	165755	87.1	52077	998.8	3808.85	511.1	10.97	36217	17142	521676	4.11	5644.1	3421	1308	15.0055	33341.6	44878.3	39.2219
上海市	企业	国有或国有控股	2017	0	0	0	1	0	0	11	1	0	1	12.2061	53	2809	1	2	2	3	8.94	7.65	8.23	7.64	9.58	11.33	7236.69	7.24538	9782	5300000	39157	165755	87.1	52077	998.8	3808.85	511.1	10.97	36217	17142	521676	4.11	5644.1	3421	1308	15.0055	33341.6	44878.3	39.2219
上海市	企业	国有或国有控股	2017	0	0	0	1	1	1	5	1	1	0	10.0858	63	3969	1	2	2	4	8.94	7.65	8.23	7.64	9.58	11.33	7236.69	7.24538	9782	5300000	39157	165755	87.1	52077	998.8	3808.85	511.1	10.97	36217	17142	521676	4.11	5644.1	3421	1308	15.0055	33341.6	44878.3	39.2219
上海市	事业单位	国有或国有控股	2017	0	0	0	1	1	0	9	1	1	0	11.5129	44	1936	1	8	10	23	8.94	7.65	8.23	7.64	9.58	11.33	7236.69	7.24538	9782	5300000	39157	165755	87.1	52077	998.8	3808.85	511.1	10.97	36217	17142	521676	4.11	5644.1	3421	1308	15.0055	33341.6	44878.3	39.2219
上海市			2017	0	0	0	0	0	0	6	1	1	0	10.3089	49	2401	1	4	5	9	8.94	7.65	8.23	7.64	9.58	11.33	7236.69	7.24538	9782	5300000	39157	165755	87.1	52077	998.8	3808.85	511.1	10.97	36217	17142	521676	4.11	5644.1	3421	1308	15.0055	33341.6	44878.3	39.2219
上海市	企业	国有或国有控股	2017	0	0	0	1	1	0	9	1	1	0	9.21034	38	1444	1	2	2	4	8.94	7.65	8.23	7.64	9.58	11.33	7236.69	7.24538	9782	5300000	39157	165755	87.1	52077	998.8	3808.85	511.1	10.97	36217	17142	521676	4.11	5644.1	3421	1308	15.0055	33341.6	44878.3	39.2219
上海市			2017	0	0	0	0	0	0	6	1	1	0	10.4913	65	4225	1	6	8	17	8.94	7.65	8.23	7.64	9.58	11.33	7236.69	7.24538	9782	5300000	39157	165755	87.1	52077	998.8	3808.85	511.1	10.97	36217	17142	521676	4.11	5644.1	3421	1308	15.0055	33341.6	44878.3	39.2219
上海市			2017	0	0	0	0	1	0	6	1	1	0	10.6454	56	3136	1	3	4	8	8.94	7.65	8.23	7.64	9.58	11.33	7236.69	7.24538	9782	5300000	39157	165755	87.1	52077	998.8	3808.85	511.1	10.97	36217	17142	521676	4.11	5644.1	3421	1308	15.0055	33341.6	44878.3	39.2219
上海市	企业	外资所有或外资控股	2017	0	0	0	0	1	0	12	1	0	0	11.4076	27	729	1	4	5	9	8.94	7.65	8.23	7.64	9.58	11.33	7236.69	7.24538	9782	5300000	39157	165755	87.1	52077	998.8	3808.85	511.1	10.97	36217	17142	521676	4.11	5644.1	3421	1308	15.0055	33341.6	44878.3	39.2219
上海市			2017	0	0	0	0	0	0	4	1	1	0	10.2256	59	3481	1	3	3	6	8.94	7.65	8.23	7.64	9.58	11.33	7236.69	7.24538	9782	5300000	39157	165755	87.1	52077	998.8	3808.85	511.1	10.97	36217	17142	521676	4.11	5644.1	3421	1308	15.0055	33341.6	44878.3	39.2219
上海市	企业	私有/民营或私有/民营控股	2017	1	0	1	0	1	1	9	1	1	0	11.6952	54	2916	1	4	5	9	8.94	7.65	8.23	7.64	9.58	11.33	7236.69	7.24538	9782	5300000	39157	165755	87.1	52077	998.8	3808.85	511.1	10.97	36217	17142	521676	4.11	5644.1	3421	1308	15.0055	33341.6	44878.3	39.2219
上海市	企业	国有或国有控股	2017	0	0	0	1	1	1	12	1	1	0	16.1181	57	3249	1	7	9	18	8.94	7.65	8.23	7.64	9.58	11.33	7236.69	7.24538	9782	5300000	39157	165755	87.1	52077	998.8	3808.85	511.1	10.97	36217	17142	521676	4.11	5644.1	3421	1308	15.0055	33341.6	44878.3	39.2219
上海市			2017	0	0	0	0	1	0	4	1	1	0	10.4223	64	4096	1	3	3	5	8.94	7.65	8.23	7.64	9.58	11.33	7236.69	7.24538	9782	5300000	39157	165755	87.1	52077	998.8	3808.85	511.1	10.97	36217	17142	521676	4.11	5644.1	3421	1308	15.0055	33341.6	44878.3	39.2219
上海市	企业	私有/民营或私有/民营控股	2017	0	0	0	0	0	0	7	0	0	0	10.3089	24	576	1	1	1	1	8.94	7.65	8.23	7.64	9.58	11.33	7236.69	7.24538	9782	5300000	39157	165755	87.1	52077	998.8	3808.85	511.1	10.97	36217	17142	521676	4.11	5644.1	3421	1308	15.0055	33341.6	44878.3	39.2219
上海市	企业	私有/民营或私有/民营控股	2017	0	0	0	0	1	0	10	1	0	0	11.5129	43	1849	1	2	2	3	8.94	7.65	8.23	7.64	9.58	11.33	7236.69	7.24538	9782	5300000	39157	165755	87.1	52077	998.8	3808.85	511.1	10.97	36217	17142	521676	4.11	5644.1	3421	1308	15.0055	33341.6	44878.3	39.2219
上海市	事业单位	国有或国有控股	2017	0	0	0	1	1	0	6	1	0	1	10.3089	58	3364	1	7	9	19	8.94	7.65	8.23	7.64	9.58	11.33	7236.69	7.24538	9782	5300000	39157	165755	87.1	52077	998.8	3808.85	511.1	10.97	36217	17142	521676	4.11	5644.1	3421	1308	15.0055	33341.6	44878.3	39.2219
上海市			2017	0	0	0	0	0	0	4	1	1	0	9.90349	55	3025	1	7	9	18	8.94	7.65	8.23	7.64	9.58	11.33	7236.69	7.24538	9782	5300000	39157	165755	87.1	52077	998.8	3808.85	511.1	10.97	36217	17142	521676	4.11	5644.1	3421	1308	15.0055	33341.6	44878.3	39.2219
上海市			2017	0	0	0	0	0	0	5	1	1	0	10.1811	58	3364	1	8	10	23	8.94	7.65	8.23	7.64	9.58	11.33	7236.69	7.24538	9782	5300000	39157	165755	87.1	52077	998.8	3808.85	511.1	10.97	36217	17142	521676	4.11	5644.1	3421	1308	15.0055	33341.6	44878.3	39.2219
上海市			2017	0	0	0	0	0	0	6	1	1	0	10.779	57	3249	1	2	2	4	8.94	7.65	8.23	7.64	9.58	11.33	7236.69	7.24538	9782	5300000	39157	165755	87.1	52077	998.8	3808.85	511.1	10.97	36217	17142	521676	4.11	5644.1	3421	1308	15.0055	33341.6	44878.3	39.2219
上海市			2017	0	0	0	0	0	0	4	1	0	1	10.3089	55	3025	1	4	5	9	8.94	7.65	8.23	7.64	9.58	11.33	7236.69	7.24538	9782	5300000	39157	165755	87.1	52077	998.8	3808.85	511.1	10.97	36217	17142	521676	4.11	5644.1	3421	1308	15.0055	33341.6	44878.3	39.2219
上海市			2017	0	0	0	0	0	0	12	1	1	0	12.2061	31	961	1	5	7	14	8.94	7.65	8.23	7.64	9.58	11.33	7236.69	7.24538	9782	5300000	39157	165755	87.1	52077	998.8	3808.85	511.1	10.97	36217	17142	521676	4.11	5644.1	3421	1308	15.0055	33341.6	44878.3	39.2219
上海市	企业	私有/民营或私有/民营控股	2017	1	0	1	0	0	0	11	1	1	0	11.6952	55	3025	1	8	11	24	8.94	7.65	8.23	7.64	9.58	11.33	7236.69	7.24538	9782	5300000	39157	165755	87.1	52077	998.8	3808.85	511.1	10.97	36217	17142	521676	4.11	5644.1	3421	1308	15.0055	33341.6	44878.3	39.2219
上海市	企业	国有或国有控股	2017	0	0	0	1	1	0	12	1	0	0	11.1562	28	784	1	3	3	5	8.94	7.65	8.23	7.64	9.58	11.33	7236.69	7.24538	9782	5300000	39157	165755	87.1	52077	998.8	3808.85	511.1	10.97	36217	17142	521676	4.11	5644.1	3421	1308	15.0055	33341.6	44878.3	39.2219
上海市	企业	国有或国有控股	2017	0	0	0	1	1	0	12	1	1	0	11.5129	57	3249	1	3	3	6	8.94	7.65	8.23	7.64	9.58	11.33	7236.69	7.24538	9782	5300000	39157	165755	87.1	52077	998.8	3808.85	511.1	10.97	36217	17142	521676	4.11	5644.1	3421	1308	15.0055	33341.6	44878.3	39.2219
上海市			2017	0	0	0	0	0	0	10	1	1	0	10.7536	65	4225	1	5	7	14	8.94	7.65	8.23	7.64	9.58	11.33	7236.69	7.24538	9782	5300000	39157	165755	87.1	52077	998.8	3808.85	511.1	10.97	36217	17142	521676	4.11	5644.1	3421	1308	15.0055	33341.6	44878.3	39.2219
上海市	企业	私有/民营或私有/民营控股	2017	0	0	0	0	1	0	12	1	1	0	11.6952	32	1024	1	6	8	17	8.94	7.65	8.23	7.64	9.58	11.33	7236.69	7.24538	9782	5300000	39157	165755	87.1	52077	998.8	3808.85	511.1	10.97	36217	17142	521676	4.11	5644.1	3421	1308	15.0055	33341.6	44878.3	39.2219
上海市	企业	国有或国有控股	2017	0	0	0	1	1	0	12	1	0	0	11.9184	28	784	1	5	7	14	8.94	7.65	8.23	7.64	9.58	11.33	7236.69	7.24538	9782	5300000	39157	165755	87.1	52077	998.8	3808.85	511.1	10.97	36217	17142	521676	4.11	5644.1	3421	1308	15.0055	33341.6	44878.3	39.2219
上海市	事业单位	国有或国有控股	2017	0	0	0	1	1	0	6	1	0	0	10.4631	49	2401	1	5	7	15	8.94	7.65	8.23	7.64	9.58	11.33	7236.69	7.24538	9782	5300000	39157	165755	87.1	52077	998.8	3808.85	511.1	10.97	36217	17142	521676	4.11	5644.1	3421	1308	15.0055	33341.6	44878.3	39.2219
上海市			2017	0	0	0	0	1	0	4	1	1	0		45	2025	1	4	5	10	8.94	7.65	8.23	7.64	9.58	11.33	7236.69	7.24538	9782	5300000	39157	165755	87.1	52077	998.8	3808.85	511.1	10.97	36217	17142	521676	4.11	5644.1	3421	1308	15.0055	33341.6	44878.3	39.2219
上海市	企业	港澳台资或港澳台资控股	2017	0	0	0	0	1	0	11	1	0	0	10.3089	28	784	1	7	9	18	8.94	7.65	8.23	7.64	9.58	11.33	7236.69	7.24538	9782	5300000	39157	165755	87.1	52077	998.8	3808.85	511.1	10.97	36217	17142	521676	4.11	5644.1	3421	1308	15.0055	33341.6	44878.3	39.2219
上海市	企业	外资所有或外资控股	2017	0	0	0	0	0	1	12	0	0	0	11.0021	23	529	1	3	3	6	8.94	7.65	8.23	7.64	9.58	11.33	7236.69	7.24538	9782	5300000	39157	165755	87.1	52077	998.8	3808.85	511.1	10.97	36217	17142	521676	4.11	5644.1	3421	1308	15.0055	33341.6	44878.3	39.2219
上海市	企业	私有/民营或私有/民营控股	2017	0	0	0	0	1	0	10	1	0	0	11.9829	27	729	1	6	8	17	8.94	7.65	8.23	7.64	9.58	11.33	7236.69	7.24538	9782	5300000	39157	165755	87.1	52077	998.8	3808.85	511.1	10.97	36217	17142	521676	4.11	5644.1	3421	1308	15.0055	33341.6	44878.3	39.2219
上海市	企业	国有或国有控股	2017	0	0	0	1	0	0	3	1	1	0	10.0858	62	3844	1	2	2	4	8.94	7.65	8.23	7.64	9.58	11.33	7236.69	7.24538	9782	5300000	39157	165755	87.1	52077	998.8	3808.85	511.1	10.97	36217	17142	521676	4.11	5644.1	3421	1308	15.0055	33341.6	44878.3	39.2219
上海市	事业单位	国有或国有控股	2017	0	0	0	1	0	0	12	1	1	0	10.3089	27	729	1	6	8	17	8.94	7.65	8.23	7.64	9.58	11.33	7236.69	7.24538	9782	5300000	39157	165755	87.1	52077	998.8	3808.85	511.1	10.97	36217	17142	521676	4.11	5644.1	3421	1308	15.0055	33341.6	44878.3	39.2219
上海市			2017	0	0	0	0	1	1	4	1	1	0	10.3089	59	3481	1	2	2	4	8.94	7.65	8.23	7.64	9.58	11.33	7236.69	7.24538	9782	5300000	39157	165755	87.1	52077	998.8	3808.85	511.1	10.97	36217	17142	521676	4.11	5644.1	3421	1308	15.0055	33341.6	44878.3	39.2219
上海市	企业	私有/民营或私有/民营控股	2017	0	0	0	0	1	0	6	1	1	0	10.1266	60	3600	1	6	8	17	8.94	7.65	8.23	7.64	9.58	11.33	7236.69	7.24538	9782	5300000	39157	165755	87.1	52077	998.8	3808.85	511.1	10.97	36217	17142	521676	4.11	5644.1	3421	1308	15.0055	33341.6	44878.3	39.2219
上海市	事业单位	国有或国有控股	2017	0	0	0	1	1	0	4	1	1	0	10.4913	55	3025	1	4	5	10	8.94	7.65	8.23	7.64	9.58	11.33	7236.69	7.24538	9782	5300000	39157	165755	87.1	52077	998.8	3808.85	511.1	10.97	36217	17142	521676	4.11	5644.1	3421	1308	15.0055	33341.6	44878.3	39.2219
上海市			2017	0	0	0	0	1	0	6	1	0	0		19	361	1	2	2	4	8.94	7.65	8.23	7.64	9.58	11.33	7236.69	7.24538	9782	5300000	39157	165755	87.1	52077	998.8	3808.85	511.1	10.97	36217	17142	521676	4.11	5644.1	3421	1308	15.0055	33341.6	44878.3	39.2219
上海市			2017	0	0	0	0	0	0	9	1	1	0	10.0858	65	4225	1	1	1	1	8.94	7.65	8.23	7.64	9.58	11.33	7236.69	7.24538	9782	5300000	39157	165755	87.1	52077	998.8	3808.85	511.1	10.97	36217	17142	521676	4.11	5644.1	3421	1308	15.0055	33341.6	44878.3	39.2219
上海市	企业	私有/民营或私有/民营控股	2017	0	0	0	0	0	0	6	1	1	0	10.0858	50	2500	1	4	5	10	8.94	7.65	8.23	7.64	9.58	11.33	7236.69	7.24538	9782	5300000	39157	165755	87.1	52077	998.8	3808.85	511.1	10.97	36217	17142	521676	4.11	5644.1	3421	1308	15.0055	33341.6	44878.3	39.2219
上海市	企业	外资所有或外资控股	2017	0	0	0	0	0	0	10	1	0	1	11.5129	37	1369	1	1	1	1	8.94	7.65	8.23	7.64	9.58	11.33	7236.69	7.24538	9782	5300000	39157	165755	87.1	52077	998.8	3808.85	511.1	10.97	36217	17142	521676	4.11	5644.1	3421	1308	15.0055	33341.6	44878.3	39.2219
上海市	无单位/自雇（包括个体户）		2017	1	1	0	0	1	1	12	1	1	0	10.8198	39	1521	1	2	2	3	8.94	7.65	8.23	7.64	9.58	11.33	7236.69	7.24538	9782	5300000	39157	165755	87.1	52077	998.8	3808.85	511.1	10.97	36217	17142	521676	4.11	5644.1	3421	1308	15.0055	33341.6	44878.3	39.2219
上海市	企业	私有/民营或私有/民营控股	2017	0	0	0	0	0	0	10	1	1	0	11.0021	32	1024	1	4	5	10	8.94	7.65	8.23	7.64	9.58	11.33	7236.69	7.24538	9782	5300000	39157	165755	87.1	52077	998.8	3808.85	511.1	10.97	36217	17142	521676	4.11	5644.1	3421	1308	15.0055	33341.6	44878.3	39.2219
上海市			2017	0	0	0	0	0	0	3	0	1	0		49	2401	1	3	4	8	8.94	7.65	8.23	7.64	9.58	11.33	7236.69	7.24538	9782	5300000	39157	165755	87.1	52077	998.8	3808.85	511.1	10.97	36217	17142	521676	4.11	5644.1	3421	1308	15.0055	33341.6	44878.3	39.2219
上海市			2017	0	0	0	0	1	0	6	1	1	0		35	1225	1	3	3	5	8.94	7.65	8.23	7.64	9.58	11.33	7236.69	7.24538	9782	5300000	39157	165755	87.1	52077	998.8	3808.85	511.1	10.97	36217	17142	521676	4.11	5644.1	3421	1308	15.0055	33341.6	44878.3	39.2219
上海市			2017	0	0	0	0	0	0	6	1	0	0	10.3089	56	3136	1	3	3	6	8.94	7.65	8.23	7.64	9.58	11.33	7236.69	7.24538	9782	5300000	39157	165755	87.1	52077	998.8	3808.85	511.1	10.97	36217	17142	521676	4.11	5644.1	3421	1308	15.0055	33341.6	44878.3	39.2219
上海市	无单位/自雇（包括个体户）		2017	0	0	0	0	1	0	6	1	1	0		56	3136	1	6	8	16	8.94	7.65	8.23	7.64	9.58	11.33	7236.69	7.24538	9782	5300000	39157	165755	87.1	52077	998.8	3808.85	511.1	10.97	36217	17142	521676	4.11	5644.1	3421	1308	15.0055	33341.6	44878.3	39.2219
上海市	无单位/自雇（包括个体户）		2017	1	1	0	0	1	0	8	0	0	0	16.1181	26	676	1	5	7	15	8.94	7.65	8.23	7.64	9.58	11.33	7236.69	7.24538	9782	5300000	39157	165755	87.1	52077	998.8	3808.85	511.1	10.97	36217	17142	521676	4.11	5644.1	3421	1308	15.0055	33341.6	44878.3	39.2219
上海市	党政机关		2017	0	0	0	1	1	1	11	1	1	0	11.0021	57	3249	1	6	8	17	8.94	7.65	8.23	7.64	9.58	11.33	7236.69	7.24538	9782	5300000	39157	165755	87.1	52077	998.8	3808.85	511.1	10.97	36217	17142	521676	4.11	5644.1	3421	1308	15.0055	33341.6	44878.3	39.2219
上海市			2017	0	0	0	0	0	0	7	1	1	0	10.4223	64	4096	1	8	10	23	8.94	7.65	8.23	7.64	9.58	11.33	7236.69	7.24538	9782	5300000	39157	165755	87.1	52077	998.8	3808.85	511.1	10.97	36217	17142	521676	4.11	5644.1	3421	1308	15.0055	33341.6	44878.3	39.2219
上海市	企业	私有/民营或私有/民营控股	2017	1	1	0	0	1	0	6	1	1	0	10.8198	54	2916	1	4	5	10	8.94	7.65	8.23	7.64	9.58	11.33	7236.69	7.24538	9782	5300000	39157	165755	87.1	52077	998.8	3808.85	511.1	10.97	36217	17142	521676	4.11	5644.1	3421	1308	15.0055	33341.6	44878.3	39.2219
上海市	企业	私有/民营或私有/民营控股	2017	0	0	0	0	1	0	4	1	1	0	10.5966	55	3025	1	4	6	13	8.94	7.65	8.23	7.64	9.58	11.33	7236.69	7.24538	9782	5300000	39157	165755	87.1	52077	998.8	3808.85	511.1	10.97	36217	17142	521676	4.11	5644.1	3421	1308	15.0055	33341.6	44878.3	39.2219
上海市			2017	0	0	0	0	1	0	12	1	0	0		23	529	1	4	6	13	8.94	7.65	8.23	7.64	9.58	11.33	7236.69	7.24538	9782	5300000	39157	165755	87.1	52077	998.8	3808.85	511.1	10.97	36217	17142	521676	4.11	5644.1	3421	1308	15.0055	33341.6	44878.3	39.2219
上海市	党政机关		2017	0	0	0	1	1	1	13	1	0	0	11.2898	26	676	1	7	9	19	8.94	7.65	8.23	7.64	9.58	11.33	7236.69	7.24538	9782	5300000	39157	165755	87.1	52077	998.8	3808.85	511.1	10.97	36217	17142	521676	4.11	5644.1	3421	1308	15.0055	33341.6	44878.3	39.2219
上海市	事业单位	国有或国有控股	2017	0	0	0	1	1	1	12	1	1	0	11.9184	32	1024	1	6	8	17	8.94	7.65	8.23	7.64	9.58	11.33	7236.69	7.24538	9782	5300000	39157	165755	87.1	52077	998.8	3808.85	511.1	10.97	36217	17142	521676	4.11	5644.1	3421	1308	15.0055	33341.6	44878.3	39.2219
上海市	企业	国有或国有控股	2017	0	0	0	1	1	0	5	1	1	0	11.0021	37	1369	1	7	9	19	8.94	7.65	8.23	7.64	9.58	11.33	7236.69	7.24538	9782	5300000	39157	165755	87.1	52077	998.8	3808.85	511.1	10.97	36217	17142	521676	4.11	5644.1	3421	1308	15.0055	33341.6	44878.3	39.2219
上海市			2017	0	0	0	0	0	0	6	0	1	0		25	625	1	3	3	6	8.94	7.65	8.23	7.64	9.58	11.33	7236.69	7.24538	9782	5300000	39157	165755	87.1	52077	998.8	3808.85	511.1	10.97	36217	17142	521676	4.11	5644.1	3421	1308	15.0055	33341.6	44878.3	39.2219
上海市			2017	0	0	0	0	1	1	6	1	0	1	10.779	62	3844	1	8	11	25	8.94	7.65	8.23	7.64	9.58	11.33	7236.69	7.24538	9782	5300000	39157	165755	87.1	52077	998.8	3808.85	511.1	10.97	36217	17142	521676	4.11	5644.1	3421	1308	15.0055	33341.6	44878.3	39.2219
上海市	企业	私有/民营或私有/民营控股	2017	0	0	0	0	1	1	12	0	0	0	11.5129	23	529	1	2	2	4	8.94	7.65	8.23	7.64	9.58	11.33	7236.69	7.24538	9782	5300000	39157	165755	87.1	52077	998.8	3808.85	511.1	10.97	36217	17142	521676	4.11	5644.1	3421	1308	15.0055	33341.6	44878.3	39.2219
上海市			2017	0	0	0	0	0	0	4	1	1	0	10.4043	59	3481	1	5	7	14	8.94	7.65	8.23	7.64	9.58	11.33	7236.69	7.24538	9782	5300000	39157	165755	87.1	52077	998.8	3808.85	511.1	10.97	36217	17142	521676	4.11	5644.1	3421	1308	15.0055	33341.6	44878.3	39.2219
上海市	无单位/自雇（包括个体户）		2017	1	1	0	0	1	0	4	0	1	0	8.51719	50	2500	1	3	3	5	8.94	7.65	8.23	7.64	9.58	11.33	7236.69	7.24538	9782	5300000	39157	165755	87.1	52077	998.8	3808.85	511.1	10.97	36217	17142	521676	4.11	5644.1	3421	1308	15.0055	33341.6	44878.3	39.2219
上海市			2017	0	0	0	0	1	0	6	1	0	1	10.5866	62	3844	1	2	2	4	8.94	7.65	8.23	7.64	9.58	11.33	7236.69	7.24538	9782	5300000	39157	165755	87.1	52077	998.8	3808.85	511.1	10.97	36217	17142	521676	4.11	5644.1	3421	1308	15.0055	33341.6	44878.3	39.2219
上海市			2018	0	0	0	0	0	0	4	0	1	0		42	1764					9.73	8.05	8.635	8.04	10.28	12.025	7162.33	7.17094	8994	6600000	46976	171798	92.2	211726	998.8	3808.85	568.8	7	36383	18395	561650	4.27	6349.4	3330	1149	12.393	41952.4	52961.9	33.7669
上海市	无单位/自雇（包括个体户）		2018	1	1	0	0	0	0	8	0	1	0	11.6952	30	900					9.73	8.05	8.635	8.04	10.28	12.025	7162.33	7.17094	8994	6600000	46976	171798	92.2	211726	998.8	3808.85	568.8	7	36383	18395	561650	4.27	6349.4	3330	1149	12.393	41952.4	52961.9	33.7669
上海市	企业	国有或国有控股	2018	0	0	0	1	1	1	6	1	1	0	10.5966	54	2916					9.73	8.05	8.635	8.04	10.28	12.025	7162.33	7.17094	8994	6600000	46976	171798	92.2	211726	998.8	3808.85	568.8	7	36383	18395	561650	4.27	6349.4	3330	1149	12.393	41952.4	52961.9	33.7669
上海市	企业	国有或国有控股	2018	0	0	0	1	0	0	5	1	0	1	11.3621	39	1521					9.73	8.05	8.635	8.04	10.28	12.025	7162.33	7.17094	8994	6600000	46976	171798	92.2	211726	998.8	3808.85	568.8	7	36383	18395	561650	4.27	6349.4	3330	1149	12.393	41952.4	52961.9	33.7669
上海市	企业	国有或国有控股	2018	0	0	0	1	1	0	6	1	1	0	10.8198	58	3364					9.73	8.05	8.635	8.04	10.28	12.025	7162.33	7.17094	8994	6600000	46976	171798	92.2	211726	998.8	3808.85	568.8	7	36383	18395	561650	4.27	6349.4	3330	1149	12.393	41952.4	52961.9	33.7669
上海市	事业单位	国有或国有控股	2018	0	0	0	1	0	0	11	1	1	0	11.5129	41	1681					9.73	8.05	8.635	8.04	10.28	12.025	7162.33	7.17094	8994	6600000	46976	171798	92.2	211726	998.8	3808.85	568.8	7	36383	18395	561650	4.27	6349.4	3330	1149	12.393	41952.4	52961.9	33.7669
上海市	社会团体、居/村委会	集体所有或集体控股	2018	0	0	0	0	0	0	10	1	0	0	10.24	25	625					9.73	8.05	8.635	8.04	10.28	12.025	7162.33	7.17094	8994	6600000	46976	171798	92.2	211726	998.8	3808.85	568.8	7	36383	18395	561650	4.27	6349.4	3330	1149	12.393	41952.4	52961.9	33.7669
上海市	企业	外资所有或外资控股	2018	0	0	0	0	1	1	12	1	1	0	12.2061	32	1024					9.73	8.05	8.635	8.04	10.28	12.025	7162.33	7.17094	8994	6600000	46976	171798	92.2	211726	998.8	3808.85	568.8	7	36383	18395	561650	4.27	6349.4	3330	1149	12.393	41952.4	52961.9	33.7669
上海市	企业	国有或国有控股	2018	0	0	0	1	1	0	10	1	0	0	10.779	31	961					9.73	8.05	8.635	8.04	10.28	12.025	7162.33	7.17094	8994	6600000	46976	171798	92.2	211726	998.8	3808.85	568.8	7	36383	18395	561650	4.27	6349.4	3330	1149	12.393	41952.4	52961.9	33.7669
上海市	企业	外资所有或外资控股	2018	0	0	0	0	0	0	10	0	1	0	11.0021	38	1444					9.73	8.05	8.635	8.04	10.28	12.025	7162.33	7.17094	8994	6600000	46976	171798	92.2	211726	998.8	3808.85	568.8	7	36383	18395	561650	4.27	6349.4	3330	1149	12.393	41952.4	52961.9	33.7669
上海市	无单位/自雇（包括个体户）		2018	0	0	0	0	1	0	9	1	0	0	10.8198	35	1225					9.73	8.05	8.635	8.04	10.28	12.025	7162.33	7.17094	8994	6600000	46976	171798	92.2	211726	998.8	3808.85	568.8	7	36383	18395	561650	4.27	6349.4	3330	1149	12.393	41952.4	52961.9	33.7669
上海市	-8	-8	2018	0	0	0	-8	1	0	6	1	0	0	10.0958	57	3249					9.73	8.05	8.635	8.04	10.28	12.025	7162.33	7.17094	8994	6600000	46976	171798	92.2	211726	998.8	3808.85	568.8	7	36383	18395	561650	4.27	6349.4	3330	1149	12.393	41952.4	52961.9	33.7669
上海市	企业	国有或国有控股	2018	0	0	0	1	1	0	10	1	1	0	11.6952	55	3025					9.73	8.05	8.635	8.04	10.28	12.025	7162.33	7.17094	8994	6600000	46976	171798	92.2	211726	998.8	3808.85	568.8	7	36383	18395	561650	4.27	6349.4	3330	1149	12.393	41952.4	52961.9	33.7669
上海市	企业	私有/民营或私有/民营控股	2018	0	0	0	0	1	1	9	1	0	1	10.4913	44	1936					9.73	8.05	8.635	8.04	10.28	12.025	7162.33	7.17094	8994	6600000	46976	171798	92.2	211726	998.8	3808.85	568.8	7	36383	18395	561650	4.27	6349.4	3330	1149	12.393	41952.4	52961.9	33.7669
上海市	企业	国有或国有控股	2018	0	0	0	1	1	0	10	1	1	0	11.5129	29	841					9.73	8.05	8.635	8.04	10.28	12.025	7162.33	7.17094	8994	6600000	46976	171798	92.2	211726	998.8	3808.85	568.8	7	36383	18395	561650	4.27	6349.4	3330	1149	12.393	41952.4	52961.9	33.7669
上海市	企业	私有/民营或私有/民营控股	2018	0	0	0	0	1	0	9	1	0	0	10.8198	33	1089					9.73	8.05	8.635	8.04	10.28	12.025	7162.33	7.17094	8994	6600000	46976	171798	92.2	211726	998.8	3808.85	568.8	7	36383	18395	561650	4.27	6349.4	3330	1149	12.393	41952.4	52961.9	33.7669
上海市	企业	私有/民营或私有/民营控股	2018	0	0	0	0	0	0	4	0	0	0	11.5129	23	529					9.73	8.05	8.635	8.04	10.28	12.025	7162.33	7.17094	8994	6600000	46976	171798	92.2	211726	998.8	3808.85	568.8	7	36383	18395	561650	4.27	6349.4	3330	1149	12.393	41952.4	52961.9	33.7669
上海市			2018	0	0	0	0	0	0	6	1	0	0	10.3089	35	1225					9.73	8.05	8.635	8.04	10.28	12.025	7162.33	7.17094	8994	6600000	46976	171798	92.2	211726	998.8	3808.85	568.8	7	36383	18395	561650	4.27	6349.4	3330	1149	12.393	41952.4	52961.9	33.7669
上海市	无单位/自雇（包括个体户）		2018	1	1	0	0	1	0	10	1	1	0	10.8198	46	2116					9.73	8.05	8.635	8.04	10.28	12.025	7162.33	7.17094	8994	6600000	46976	171798	92.2	211726	998.8	3808.85	568.8	7	36383	18395	561650	4.27	6349.4	3330	1149	12.393	41952.4	52961.9	33.7669
上海市	企业	外资所有或外资控股	2018	0	0	0	0	0	0	11	1	1	0	11.5129	34	1156					9.73	8.05	8.635	8.04	10.28	12.025	7162.33	7.17094	8994	6600000	46976	171798	92.2	211726	998.8	3808.85	568.8	7	36383	18395	561650	4.27	6349.4	3330	1149	12.393	41952.4	52961.9	33.7669
上海市	无单位/自雇（包括个体户）		2018	0	0	0	0	0	0	10	1	0	0	11.5129	42	1764					9.73	8.05	8.635	8.04	10.28	12.025	7162.33	7.17094	8994	6600000	46976	171798	92.2	211726	998.8	3808.85	568.8	7	36383	18395	561650	4.27	6349.4	3330	1149	12.393	41952.4	52961.9	33.7669
上海市			2018	0	0	0	0	0	0	7	1	1	0	10.5866	61	3721					9.73	8.05	8.635	8.04	10.28	12.025	7162.33	7.17094	8994	6600000	46976	171798	92.2	211726	998.8	3808.85	568.8	7	36383	18395	561650	4.27	6349.4	3330	1149	12.393	41952.4	52961.9	33.7669
上海市	企业	国有或国有控股	2018	0	0	0	1	1	0	5	1	1	0	10.5558	54	2916					9.73	8.05	8.635	8.04	10.28	12.025	7162.33	7.17094	8994	6600000	46976	171798	92.2	211726	998.8	3808.85	568.8	7	36383	18395	561650	4.27	6349.4	3330	1149	12.393	41952.4	52961.9	33.7669
上海市	企业	私有/民营或私有/民营控股	2018	0	0	0	0	1	0	11	1	1	0	11.9184	29	841					9.73	8.05	8.635	8.04	10.28	12.025	7162.33	7.17094	8994	6600000	46976	171798	92.2	211726	998.8	3808.85	568.8	7	36383	18395	561650	4.27	6349.4	3330	1149	12.393	41952.4	52961.9	33.7669
上海市	事业单位	国有或国有控股	2018	0	0	0	1	1	1	9	1	1	0	11.4468	59	3481					9.73	8.05	8.635	8.04	10.28	12.025	7162.33	7.17094	8994	6600000	46976	171798	92.2	211726	998.8	3808.85	568.8	7	36383	18395	561650	4.27	6349.4	3330	1149	12.393	41952.4	52961.9	33.7669
上海市	企业	国有或国有控股	2018	0	0	0	1	0	0	9	1	0	0		26	676					9.73	8.05	8.635	8.04	10.28	12.025	7162.33	7.17094	8994	6600000	46976	171798	92.2	211726	998.8	3808.85	568.8	7	36383	18395	561650	4.27	6349.4	3330	1149	12.393	41952.4	52961.9	33.7669
上海市	党政机关		2018	0	0	0	1	1	0	8	1	0	0	10.4631	28	784					9.73	8.05	8.635	8.04	10.28	12.025	7162.33	7.17094	8994	6600000	46976	171798	92.2	211726	998.8	3808.85	568.8	7	36383	18395	561650	4.27	6349.4	3330	1149	12.393	41952.4	52961.9	33.7669
上海市	企业	外资所有或外资控股	2018	0	0	0	0	0	0	6	1	0	0	10.3089	26	676					9.73	8.05	8.635	8.04	10.28	12.025	7162.33	7.17094	8994	6600000	46976	171798	92.2	211726	998.8	3808.85	568.8	7	36383	18395	561650	4.27	6349.4	3330	1149	12.393	41952.4	52961.9	33.7669
上海市	企业	私有/民营或私有/民营控股	2018	0	0	0	0	0	0	12	1	0	0		21	441					9.73	8.05	8.635	8.04	10.28	12.025	7162.33	7.17094	8994	6600000	46976	171798	92.2	211726	998.8	3808.85	568.8	7	36383	18395	561650	4.27	6349.4	3330	1149	12.393	41952.4	52961.9	33.7669
上海市	党政机关		2018	0	0	0	1	1	0	6	1	1	0	10.4631	52	2704					9.73	8.05	8.635	8.04	10.28	12.025	7162.33	7.17094	8994	6600000	46976	171798	92.2	211726	998.8	3808.85	568.8	7	36383	18395	561650	4.27	6349.4	3330	1149	12.393	41952.4	52961.9	33.7669
上海市			2018	0	0	0	0	1	1	13	1	1	0	11.0021	62	3844					9.73	8.05	8.635	8.04	10.28	12.025	7162.33	7.17094	8994	6600000	46976	171798	92.2	211726	998.8	3808.85	568.8	7	36383	18395	561650	4.27	6349.4	3330	1149	12.393	41952.4	52961.9	33.7669
上海市			2018	0	0	0	0	0	0	4	1	0	1	10.1266	63	3969					9.73	8.05	8.635	8.04	10.28	12.025	7162.33	7.17094	8994	6600000	46976	171798	92.2	211726	998.8	3808.85	568.8	7	36383	18395	561650	4.27	6349.4	3330	1149	12.393	41952.4	52961.9	33.7669
上海市			2018	0	0	0	0	1	0	8	1	0	0	10.4913	57	3249					9.73	8.05	8.635	8.04	10.28	12.025	7162.33	7.17094	8994	6600000	46976	171798	92.2	211726	998.8	3808.85	568.8	7	36383	18395	561650	4.27	6349.4	3330	1149	12.393	41952.4	52961.9	33.7669
上海市			2018	0	0	0	0	0	0	6	1	1	0	10.5866	58	3364					9.73	8.05	8.635	8.04	10.28	12.025	7162.33	7.17094	8994	6600000	46976	171798	92.2	211726	998.8	3808.85	568.8	7	36383	18395	561650	4.27	6349.4	3330	1149	12.393	41952.4	52961.9	33.7669
上海市			2018	0	0	0	0	1	0	6	1	0	0	10.1266	55	3025					9.73	8.05	8.635	8.04	10.28	12.025	7162.33	7.17094	8994	6600000	46976	171798	92.2	211726	998.8	3808.85	568.8	7	36383	18395	561650	4.27	6349.4	3330	1149	12.393	41952.4	52961.9	33.7669
上海市	企业	集体所有或集体控股	2018	0	0	0	0	1	0	6	1	0	0	10.1811	44	1936					9.73	8.05	8.635	8.04	10.28	12.025	7162.33	7.17094	8994	6600000	46976	171798	92.2	211726	998.8	3808.85	568.8	7	36383	18395	561650	4.27	6349.4	3330	1149	12.393	41952.4	52961.9	33.7669
上海市			2018	0	0	0	0	0	1	4	1	1	0	10.4913	65	4225					9.73	8.05	8.635	8.04	10.28	12.025	7162.33	7.17094	8994	6600000	46976	171798	92.2	211726	998.8	3808.85	568.8	7	36383	18395	561650	4.27	6349.4	3330	1149	12.393	41952.4	52961.9	33.7669
上海市			2018	0	0	0	0	0	0	4	1	1	0	10.5966	61	3721					9.73	8.05	8.635	8.04	10.28	12.025	7162.33	7.17094	8994	6600000	46976	171798	92.2	211726	998.8	3808.85	568.8	7	36383	18395	561650	4.27	6349.4	3330	1149	12.393	41952.4	52961.9	33.7669
上海市			2018	0	0	0	0	0	0	4	1	1	0	10.4913	64	4096					9.73	8.05	8.635	8.04	10.28	12.025	7162.33	7.17094	8994	6600000	46976	171798	92.2	211726	998.8	3808.85	568.8	7	36383	18395	561650	4.27	6349.4	3330	1149	12.393	41952.4	52961.9	33.7669
上海市			2018	0	0	0	0	1	0	9	1	1	0	10.4913	65	4225					9.73	8.05	8.635	8.04	10.28	12.025	7162.33	7.17094	8994	6600000	46976	171798	92.2	211726	998.8	3808.85	568.8	7	36383	18395	561650	4.27	6349.4	3330	1149	12.393	41952.4	52961.9	33.7669
上海市			2018	0	0	0	0	1	1	4	1	1	0	10.779	61	3721					9.73	8.05	8.635	8.04	10.28	12.025	7162.33	7.17094	8994	6600000	46976	171798	92.2	211726	998.8	3808.85	568.8	7	36383	18395	561650	4.27	6349.4	3330	1149	12.393	41952.4	52961.9	33.7669
上海市	企业	私有/民营或私有/民营控股	2018	0	0	0	0	1	0	6	1	1	0	10.4913	39	1521					9.73	8.05	8.635	8.04	10.28	12.025	7162.33	7.17094	8994	6600000	46976	171798	92.2	211726	998.8	3808.85	568.8	7	36383	18395	561650	4.27	6349.4	3330	1149	12.393	41952.4	52961.9	33.7669
上海市			2018	0	0	0	0	0	0	4	1	0	1	10.4913	62	3844					9.73	8.05	8.635	8.04	10.28	12.025	7162.33	7.17094	8994	6600000	46976	171798	92.2	211726	998.8	3808.85	568.8	7	36383	18395	561650	4.27	6349.4	3330	1149	12.393	41952.4	52961.9	33.7669
上海市			2018	0	0	0	0	1	0	6	1	0	1	10.6454	65	4225					9.73	8.05	8.635	8.04	10.28	12.025	7162.33	7.17094	8994	6600000	46976	171798	92.2	211726	998.8	3808.85	568.8	7	36383	18395	561650	4.27	6349.4	3330	1149	12.393	41952.4	52961.9	33.7669
上海市	事业单位	国有或国有控股	2018	0	0	0	1	1	1	12	1	1	0	11.4721	45	2025					9.73	8.05	8.635	8.04	10.28	12.025	7162.33	7.17094	8994	6600000	46976	171798	92.2	211726	998.8	3808.85	568.8	7	36383	18395	561650	4.27	6349.4	3330	1149	12.393	41952.4	52961.9	33.7669
上海市	事业单位	国有或国有控股	2018	0	0	0	1	0	0	5	1	1	0	9.39266	47	2209					9.73	8.05	8.635	8.04	10.28	12.025	7162.33	7.17094	8994	6600000	46976	171798	92.2	211726	998.8	3808.85	568.8	7	36383	18395	561650	4.27	6349.4	3330	1149	12.393	41952.4	52961.9	33.7669
上海市	社会团体、居/村委会	国有或国有控股	2018	0	0	0	0	1	0	6	1	0	0	10.3089	43	1849					9.73	8.05	8.635	8.04	10.28	12.025	7162.33	7.17094	8994	6600000	46976	171798	92.2	211726	998.8	3808.85	568.8	7	36383	18395	561650	4.27	6349.4	3330	1149	12.393	41952.4	52961.9	33.7669
上海市			2018	0	0	0	0	1	0	4	1	0	1	10.6454	62	3844					9.73	8.05	8.635	8.04	10.28	12.025	7162.33	7.17094	8994	6600000	46976	171798	92.2	211726	998.8	3808.85	568.8	7	36383	18395	561650	4.27	6349.4	3330	1149	12.393	41952.4	52961.9	33.7669
上海市	无单位/自雇（包括个体户）		2018	0	0	0	0	0	0	4	1	1	0	10.0958	59	3481					9.73	8.05	8.635	8.04	10.28	12.025	7162.33	7.17094	8994	6600000	46976	171798	92.2	211726	998.8	3808.85	568.8	7	36383	18395	561650	4.27	6349.4	3330	1149	12.393	41952.4	52961.9	33.7669
上海市			2018	0	0	0	0	0	1	4	1	1	0	10.4913	60	3600					9.73	8.05	8.635	8.04	10.28	12.025	7162.33	7.17094	8994	6600000	46976	171798	92.2	211726	998.8	3808.85	568.8	7	36383	18395	561650	4.27	6349.4	3330	1149	12.393	41952.4	52961.9	33.7669
上海市			2018	0	0	0	0	0	0	4	1	0	1	10.4631	64	4096					9.73	8.05	8.635	8.04	10.28	12.025	7162.33	7.17094	8994	6600000	46976	171798	92.2	211726	998.8	3808.85	568.8	7	36383	18395	561650	4.27	6349.4	3330	1149	12.393	41952.4	52961.9	33.7669
上海市	企业	私有/民营或私有/民营控股	2018	0	0	0	0	0	0	12	1	0	1	10.8198	31	961					9.73	8.05	8.635	8.04	10.28	12.025	7162.33	7.17094	8994	6600000	46976	171798	92.2	211726	998.8	3808.85	568.8	7	36383	18395	561650	4.27	6349.4	3330	1149	12.393	41952.4	52961.9	33.7669
上海市			2018	0	0	0	0	0	1	6	1	1	0	10.4913	56	3136					9.73	8.05	8.635	8.04	10.28	12.025	7162.33	7.17094	8994	6600000	46976	171798	92.2	211726	998.8	3808.85	568.8	7	36383	18395	561650	4.27	6349.4	3330	1149	12.393	41952.4	52961.9	33.7669
上海市	企业	-8	2018	0	0	0	0	1	1	6	1	1	0	10.4574	60	3600					9.73	8.05	8.635	8.04	10.28	12.025	7162.33	7.17094	8994	6600000	46976	171798	92.2	211726	998.8	3808.85	568.8	7	36383	18395	561650	4.27	6349.4	3330	1149	12.393	41952.4	52961.9	33.7669
上海市			2018	0	0	0	0	1	0	4	1	0	0	8.9872	56	3136					9.73	8.05	8.635	8.04	10.28	12.025	7162.33	7.17094	8994	6600000	46976	171798	92.2	211726	998.8	3808.85	568.8	7	36383	18395	561650	4.27	6349.4	3330	1149	12.393	41952.4	52961.9	33.7669
上海市	企业	国有或国有控股	2018	0	0	0	1	0	0	12	1	1	0	11.0021	33	1089					9.73	8.05	8.635	8.04	10.28	12.025	7162.33	7.17094	8994	6600000	46976	171798	92.2	211726	998.8	3808.85	568.8	7	36383	18395	561650	4.27	6349.4	3330	1149	12.393	41952.4	52961.9	33.7669
上海市	企业	国有或国有控股	2018	0	0	0	1	1	0	13	1	0	0	10.779	25	625					9.73	8.05	8.635	8.04	10.28	12.025	7162.33	7.17094	8994	6600000	46976	171798	92.2	211726	998.8	3808.85	568.8	7	36383	18395	561650	4.27	6349.4	3330	1149	12.393	41952.4	52961.9	33.7669
上海市	企业	私有/民营或私有/民营控股	2018	0	0	0	0	1	0	9	1	0	0	10.859	33	1089					9.73	8.05	8.635	8.04	10.28	12.025	7162.33	7.17094	8994	6600000	46976	171798	92.2	211726	998.8	3808.85	568.8	7	36383	18395	561650	4.27	6349.4	3330	1149	12.393	41952.4	52961.9	33.7669
上海市	企业	集体所有或集体控股	2018	0	0	0	0	1	0	6	1	1	0	10.1811	55	3025					9.73	8.05	8.635	8.04	10.28	12.025	7162.33	7.17094	8994	6600000	46976	171798	92.2	211726	998.8	3808.85	568.8	7	36383	18395	561650	4.27	6349.4	3330	1149	12.393	41952.4	52961.9	33.7669
上海市	企业	国有或国有控股	2018	0	0	0	1	1	0	7	1	1	0	11.5129	57	3249					9.73	8.05	8.635	8.04	10.28	12.025	7162.33	7.17094	8994	6600000	46976	171798	92.2	211726	998.8	3808.85	568.8	7	36383	18395	561650	4.27	6349.4	3330	1149	12.393	41952.4	52961.9	33.7669
上海市			2018	0	0	0	0	0	0	7	1	1	0	10.5241	63	3969					9.73	8.05	8.635	8.04	10.28	12.025	7162.33	7.17094	8994	6600000	46976	171798	92.2	211726	998.8	3808.85	568.8	7	36383	18395	561650	4.27	6349.4	3330	1149	12.393	41952.4	52961.9	33.7669
上海市	企业	港澳台资或港澳台资控股	2018	0	0	0	0	0	0	12	1	0	0	12.3884	33	1089					9.73	8.05	8.635	8.04	10.28	12.025	7162.33	7.17094	8994	6600000	46976	171798	92.2	211726	998.8	3808.85	568.8	7	36383	18395	561650	4.27	6349.4	3330	1149	12.393	41952.4	52961.9	33.7669
上海市	企业	私有/民营或私有/民营控股	2018	0	0	0	0	1	0	12	1	1	0	12.2061	43	1849					9.73	8.05	8.635	8.04	10.28	12.025	7162.33	7.17094	8994	6600000	46976	171798	92.2	211726	998.8	3808.85	568.8	7	36383	18395	561650	4.27	6349.4	3330	1149	12.393	41952.4	52961.9	33.7669
上海市	企业	私有/民营或私有/民营控股	2018	0	0	0	0	0	0	12	1	1	0	11.1844	40	1600					9.73	8.05	8.635	8.04	10.28	12.025	7162.33	7.17094	8994	6600000	46976	171798	92.2	211726	998.8	3808.85	568.8	7	36383	18395	561650	4.27	6349.4	3330	1149	12.393	41952.4	52961.9	33.7669
上海市			2018	0	0	0	0	0	0	4	1	1	0	10.5453	53	2809					9.73	8.05	8.635	8.04	10.28	12.025	7162.33	7.17094	8994	6600000	46976	171798	92.2	211726	998.8	3808.85	568.8	7	36383	18395	561650	4.27	6349.4	3330	1149	12.393	41952.4	52961.9	33.7669
上海市			2018	0	0	0	0	0	0	7	1	1	0	10.3859	61	3721					9.73	8.05	8.635	8.04	10.28	12.025	7162.33	7.17094	8994	6600000	46976	171798	92.2	211726	998.8	3808.85	568.8	7	36383	18395	561650	4.27	6349.4	3330	1149	12.393	41952.4	52961.9	33.7669
上海市	企业	国有或国有控股	2018	0	0	0	1	1	0	12	1	1	0	12.6115	34	1156					9.73	8.05	8.635	8.04	10.28	12.025	7162.33	7.17094	8994	6600000	46976	171798	92.2	211726	998.8	3808.85	568.8	7	36383	18395	561650	4.27	6349.4	3330	1149	12.393	41952.4	52961.9	33.7669
上海市	企业	私有/民营或私有/民营控股	2018	0	0	0	0	1	1	9	1	1	0	11.8776	51	2601					9.73	8.05	8.635	8.04	10.28	12.025	7162.33	7.17094	8994	6600000	46976	171798	92.2	211726	998.8	3808.85	568.8	7	36383	18395	561650	4.27	6349.4	3330	1149	12.393	41952.4	52961.9	33.7669
上海市	事业单位	国有或国有控股	2018	0	0	0	1	0	0	6	1	0	0	10.3089	28	784					9.73	8.05	8.635	8.04	10.28	12.025	7162.33	7.17094	8994	6600000	46976	171798	92.2	211726	998.8	3808.85	568.8	7	36383	18395	561650	4.27	6349.4	3330	1149	12.393	41952.4	52961.9	33.7669
上海市	企业	外资所有或外资控股	2018	0	0	0	0	1	0	12	1	1	0	11.6952	26	676					9.73	8.05	8.635	8.04	10.28	12.025	7162.33	7.17094	8994	6600000	46976	171798	92.2	211726	998.8	3808.85	568.8	7	36383	18395	561650	4.27	6349.4	3330	1149	12.393	41952.4	52961.9	33.7669
上海市			2018	0	0	0	0	1	0	4	1	1	0	10.7188	64	4096					9.73	8.05	8.635	8.04	10.28	12.025	7162.33	7.17094	8994	6600000	46976	171798	92.2	211726	998.8	3808.85	568.8	7	36383	18395	561650	4.27	6349.4	3330	1149	12.393	41952.4	52961.9	33.7669
上海市	企业	国有或国有控股	2018	0	0	0	1	1	0	6	1	1	0	10.3089	53	2809					9.73	8.05	8.635	8.04	10.28	12.025	7162.33	7.17094	8994	6600000	46976	171798	92.2	211726	998.8	3808.85	568.8	7	36383	18395	561650	4.27	6349.4	3330	1149	12.393	41952.4	52961.9	33.7669
上海市	企业	私有/民营或私有/民营控股	2018	0	0	0	0	0	0	10	1	0	0		25	625					9.73	8.05	8.635	8.04	10.28	12.025	7162.33	7.17094	8994	6600000	46976	171798	92.2	211726	998.8	3808.85	568.8	7	36383	18395	561650	4.27	6349.4	3330	1149	12.393	41952.4	52961.9	33.7669
上海市	企业	国有或国有控股	2018	0	0	0	1	1	1	13	1	1	0	11.5129	37	1369					9.73	8.05	8.635	8.04	10.28	12.025	7162.33	7.17094	8994	6600000	46976	171798	92.2	211726	998.8	3808.85	568.8	7	36383	18395	561650	4.27	6349.4	3330	1149	12.393	41952.4	52961.9	33.7669
上海市	社会团体、居/村委会	-8	2018	0	0	0	0	0	0	11	1	1	0	10.5966	40	1600					9.73	8.05	8.635	8.04	10.28	12.025	7162.33	7.17094	8994	6600000	46976	171798	92.2	211726	998.8	3808.85	568.8	7	36383	18395	561650	4.27	6349.4	3330	1149	12.393	41952.4	52961.9	33.7669
上海市			2018	0	0	0	0	0	0	4	1	1	0	10.5241	62	3844					9.73	8.05	8.635	8.04	10.28	12.025	7162.33	7.17094	8994	6600000	46976	171798	92.2	211726	998.8	3808.85	568.8	7	36383	18395	561650	4.27	6349.4	3330	1149	12.393	41952.4	52961.9	33.7669
上海市	企业	国有或国有控股	2018	0	0	0	1	1	0	13	1	1	0		42	1764					9.73	8.05	8.635	8.04	10.28	12.025	7162.33	7.17094	8994	6600000	46976	171798	92.2	211726	998.8	3808.85	568.8	7	36383	18395	561650	4.27	6349.4	3330	1149	12.393	41952.4	52961.9	33.7669
上海市	事业单位	国有或国有控股	2018	0	0	0	1	1	0	13	1	1	0		52	2704					9.73	8.05	8.635	8.04	10.28	12.025	7162.33	7.17094	8994	6600000	46976	171798	92.2	211726	998.8	3808.85	568.8	7	36383	18395	561650	4.27	6349.4	3330	1149	12.393	41952.4	52961.9	33.7669
上海市	事业单位	国有或国有控股	2018	0	0	0	1	1	1	11	1	1	0	11.1562	41	1681					9.73	8.05	8.635	8.04	10.28	12.025	7162.33	7.17094	8994	6600000	46976	171798	92.2	211726	998.8	3808.85	568.8	7	36383	18395	561650	4.27	6349.4	3330	1149	12.393	41952.4	52961.9	33.7669
上海市	无单位/自雇（包括个体户）		2018	1	1	0	0	0	0	12	1	1	0	11.5129	46	2116					9.73	8.05	8.635	8.04	10.28	12.025	7162.33	7.17094	8994	6600000	46976	171798	92.2	211726	998.8	3808.85	568.8	7	36383	18395	561650	4.27	6349.4	3330	1149	12.393	41952.4	52961.9	33.7669
上海市	企业	私有/民营或私有/民营控股	2018	0	0	0	0	1	0	12	1	1	0	12.1007	31	961					9.73	8.05	8.635	8.04	10.28	12.025	7162.33	7.17094	8994	6600000	46976	171798	92.2	211726	998.8	3808.85	568.8	7	36383	18395	561650	4.27	6349.4	3330	1149	12.393	41952.4	52961.9	33.7669
上海市	党政机关		2018	0	0	0	1	1	0	11	1	0	0		27	729					9.73	8.05	8.635	8.04	10.28	12.025	7162.33	7.17094	8994	6600000	46976	171798	92.2	211726	998.8	3808.85	568.8	7	36383	18395	561650	4.27	6349.4	3330	1149	12.393	41952.4	52961.9	33.7669
上海市			2018	0	0	0	0	1	0	5	1	1	0	10.1266	52	2704					9.73	8.05	8.635	8.04	10.28	12.025	7162.33	7.17094	8994	6600000	46976	171798	92.2	211726	998.8	3808.85	568.8	7	36383	18395	561650	4.27	6349.4	3330	1149	12.393	41952.4	52961.9	33.7669
上海市	企业	外资所有或外资控股	2018	0	0	0	0	1	0	13	1	1	0	12.2453	37	1369					9.73	8.05	8.635	8.04	10.28	12.025	7162.33	7.17094	8994	6600000	46976	171798	92.2	211726	998.8	3808.85	568.8	7	36383	18395	561650	4.27	6349.4	3330	1149	12.393	41952.4	52961.9	33.7669
上海市			2018	0	0	0	0	1	0	4	1	1	0	10.5966	64	4096					9.73	8.05	8.635	8.04	10.28	12.025	7162.33	7.17094	8994	6600000	46976	171798	92.2	211726	998.8	3808.85	568.8	7	36383	18395	561650	4.27	6349.4	3330	1149	12.393	41952.4	52961.9	33.7669
上海市			2018	0	0	0	0	0	0	4	1	1	0	10.4574	65	4225					9.73	8.05	8.635	8.04	10.28	12.025	7162.33	7.17094	8994	6600000	46976	171798	92.2	211726	998.8	3808.85	568.8	7	36383	18395	561650	4.27	6349.4	3330	1149	12.393	41952.4	52961.9	33.7669
上海市	事业单位	国有或国有控股	2018	0	0	0	1	0	0	10	1	1	0	11.2898	46	2116					9.73	8.05	8.635	8.04	10.28	12.025	7162.33	7.17094	8994	6600000	46976	171798	92.2	211726	998.8	3808.85	568.8	7	36383	18395	561650	4.27	6349.4	3330	1149	12.393	41952.4	52961.9	33.7669
上海市			2018	0	0	0	0	0	0	6	1	1	0	10.4913	59	3481					9.73	8.05	8.635	8.04	10.28	12.025	7162.33	7.17094	8994	6600000	46976	171798	92.2	211726	998.8	3808.85	568.8	7	36383	18395	561650	4.27	6349.4	3330	1149	12.393	41952.4	52961.9	33.7669
上海市	企业	国有或国有控股	2018	0	0	0	1	0	0	12	1	1	0	11.2898	45	2025					9.73	8.05	8.635	8.04	10.28	12.025	7162.33	7.17094	8994	6600000	46976	171798	92.2	211726	998.8	3808.85	568.8	7	36383	18395	561650	4.27	6349.4	3330	1149	12.393	41952.4	52961.9	33.7669
上海市	企业	私有/民营或私有/民营控股	2018	0	0	0	0	0	0	10	1	1	0	11.8776	28	784					9.73	8.05	8.635	8.04	10.28	12.025	7162.33	7.17094	8994	6600000	46976	171798	92.2	211726	998.8	3808.85	568.8	7	36383	18395	561650	4.27	6349.4	3330	1149	12.393	41952.4	52961.9	33.7669
上海市			2018	0	0	0	0	0	0	6	1	1	0	10.4913	59	3481					9.73	8.05	8.635	8.04	10.28	12.025	7162.33	7.17094	8994	6600000	46976	171798	92.2	211726	998.8	3808.85	568.8	7	36383	18395	561650	4.27	6349.4	3330	1149	12.393	41952.4	52961.9	33.7669
上海市	事业单位	-8	2018	0	0	0	1	1	1	9	1	1	0		48	2304					9.73	8.05	8.635	8.04	10.28	12.025	7162.33	7.17094	8994	6600000	46976	171798	92.2	211726	998.8	3808.85	568.8	7	36383	18395	561650	4.27	6349.4	3330	1149	12.393	41952.4	52961.9	33.7669
上海市			2018	0	0	0	0	1	1	4	1	1	0	10.8198	62	3844					9.73	8.05	8.635	8.04	10.28	12.025	7162.33	7.17094	8994	6600000	46976	171798	92.2	211726	998.8	3808.85	568.8	7	36383	18395	561650	4.27	6349.4	3330	1149	12.393	41952.4	52961.9	33.7669
上海市			2018	0	0	0	0	0	0	7	1	0	0		19	361					9.73	8.05	8.635	8.04	10.28	12.025	7162.33	7.17094	8994	6600000	46976	171798	92.2	211726	998.8	3808.85	568.8	7	36383	18395	561650	4.27	6349.4	3330	1149	12.393	41952.4	52961.9	33.7669
上海市	党政机关		2018	0	0	0	1	1	1	13	1	1	0		43	1849					9.73	8.05	8.635	8.04	10.28	12.025	7162.33	7.17094	8994	6600000	46976	171798	92.2	211726	998.8	3808.85	568.8	7	36383	18395	561650	4.27	6349.4	3330	1149	12.393	41952.4	52961.9	33.7669
上海市	企业	国有或国有控股	2018	0	0	0	1	0	0	6	1	1	0	10.1266	40	1600					9.73	8.05	8.635	8.04	10.28	12.025	7162.33	7.17094	8994	6600000	46976	171798	92.2	211726	998.8	3808.85	568.8	7	36383	18395	561650	4.27	6349.4	3330	1149	12.393	41952.4	52961.9	33.7669
上海市			2018	0	0	0	0	1	0	4	1	1	0	10.5558	65	4225					9.73	8.05	8.635	8.04	10.28	12.025	7162.33	7.17094	8994	6600000	46976	171798	92.2	211726	998.8	3808.85	568.8	7	36383	18395	561650	4.27	6349.4	3330	1149	12.393	41952.4	52961.9	33.7669
上海市			2018	0	0	0	0	1	0	6	1	0	0	10.3089	40	1600					9.73	8.05	8.635	8.04	10.28	12.025	7162.33	7.17094	8994	6600000	46976	171798	92.2	211726	998.8	3808.85	568.8	7	36383	18395	561650	4.27	6349.4	3330	1149	12.393	41952.4	52961.9	33.7669
上海市	企业	私有/民营或私有/民营控股	2018	0	0	0	0	0	0	12	1	0	0	11.5129	32	1024					9.73	8.05	8.635	8.04	10.28	12.025	7162.33	7.17094	8994	6600000	46976	171798	92.2	211726	998.8	3808.85	568.8	7	36383	18395	561650	4.27	6349.4	3330	1149	12.393	41952.4	52961.9	33.7669
上海市			2018	0	0	0	0	1	0	6	1	1	0	11.0021	61	3721					9.73	8.05	8.635	8.04	10.28	12.025	7162.33	7.17094	8994	6600000	46976	171798	92.2	211726	998.8	3808.85	568.8	7	36383	18395	561650	4.27	6349.4	3330	1149	12.393	41952.4	52961.9	33.7669
上海市	事业单位	国有或国有控股	2018	0	0	0	1	0	1	12	1	1	0	12.2061	43	1849					9.73	8.05	8.635	8.04	10.28	12.025	7162.33	7.17094	8994	6600000	46976	171798	92.2	211726	998.8	3808.85	568.8	7	36383	18395	561650	4.27	6349.4	3330	1149	12.393	41952.4	52961.9	33.7669
上海市	事业单位	国有或国有控股	2018	0	0	0	1	1	0	4	1	1	0	10.3089	59	3481					9.73	8.05	8.635	8.04	10.28	12.025	7162.33	7.17094	8994	6600000	46976	171798	92.2	211726	998.8	3808.85	568.8	7	36383	18395	561650	4.27	6349.4	3330	1149	12.393	41952.4	52961.9	33.7669
上海市			2018	0	0	0	0	0	0	4	1	1	0	10.5558	62	3844					9.73	8.05	8.635	8.04	10.28	12.025	7162.33	7.17094	8994	6600000	46976	171798	92.2	211726	998.8	3808.85	568.8	7	36383	18395	561650	4.27	6349.4	3330	1149	12.393	41952.4	52961.9	33.7669
上海市			2018	0	0	0	0	1	0	8	1	0	1	12.8992	58	3364					9.73	8.05	8.635	8.04	10.28	12.025	7162.33	7.17094	8994	6600000	46976	171798	92.2	211726	998.8	3808.85	568.8	7	36383	18395	561650	4.27	6349.4	3330	1149	12.393	41952.4	52961.9	33.7669
上海市			2018	0	0	0	0	0	1	10	1	1	0	11.1505	63	3969					9.73	8.05	8.635	8.04	10.28	12.025	7162.33	7.17094	8994	6600000	46976	171798	92.2	211726	998.8	3808.85	568.8	7	36383	18395	561650	4.27	6349.4	3330	1149	12.393	41952.4	52961.9	33.7669
上海市	企业	国有或国有控股	2018	0	0	0	1	1	1	11	1	1	0	12.8992	60	3600					9.73	8.05	8.635	8.04	10.28	12.025	7162.33	7.17094	8994	6600000	46976	171798	92.2	211726	998.8	3808.85	568.8	7	36383	18395	561650	4.27	6349.4	3330	1149	12.393	41952.4	52961.9	33.7669
上海市	事业单位	国有或国有控股	2018	0	0	0	1	1	1	13	1	1	0	12.2061	38	1444					9.73	8.05	8.635	8.04	10.28	12.025	7162.33	7.17094	8994	6600000	46976	171798	92.2	211726	998.8	3808.85	568.8	7	36383	18395	561650	4.27	6349.4	3330	1149	12.393	41952.4	52961.9	33.7669
上海市			2018	0	0	0	0	1	0	4	1	1	0		61	3721					9.73	8.05	8.635	8.04	10.28	12.025	7162.33	7.17094	8994	6600000	46976	171798	92.2	211726	998.8	3808.85	568.8	7	36383	18395	561650	4.27	6349.4	3330	1149	12.393	41952.4	52961.9	33.7669
上海市			2018	0	0	0	0	0	0	4	1	1	0	10.3482	61	3721					9.73	8.05	8.635	8.04	10.28	12.025	7162.33	7.17094	8994	6600000	46976	171798	92.2	211726	998.8	3808.85	568.8	7	36383	18395	561650	4.27	6349.4	3330	1149	12.393	41952.4	52961.9	33.7669
上海市			2018	0	0	0	0	0	0	7	1	1	0	10.4631	64	4096					9.73	8.05	8.635	8.04	10.28	12.025	7162.33	7.17094	8994	6600000	46976	171798	92.2	211726	998.8	3808.85	568.8	7	36383	18395	561650	4.27	6349.4	3330	1149	12.393	41952.4	52961.9	33.7669
上海市			2018	0	0	0	0	1	0	1	1	0	1		59	3481					9.73	8.05	8.635	8.04	10.28	12.025	7162.33	7.17094	8994	6600000	46976	171798	92.2	211726	998.8	3808.85	568.8	7	36383	18395	561650	4.27	6349.4	3330	1149	12.393	41952.4	52961.9	33.7669
上海市	社会团体、居/村委会	集体所有或集体控股	2018	0	0	0	0	0	0	6	1	1	0	10.4913	37	1369					9.73	8.05	8.635	8.04	10.28	12.025	7162.33	7.17094	8994	6600000	46976	171798	92.2	211726	998.8	3808.85	568.8	7	36383	18395	561650	4.27	6349.4	3330	1149	12.393	41952.4	52961.9	33.7669
上海市	企业	国有或国有控股	2018	0	0	0	1	1	0	7	1	0	0		18	324					9.73	8.05	8.635	8.04	10.28	12.025	7162.33	7.17094	8994	6600000	46976	171798	92.2	211726	998.8	3808.85	568.8	7	36383	18395	561650	4.27	6349.4	3330	1149	12.393	41952.4	52961.9	33.7669
上海市	企业	私有/民营或私有/民营控股	2018	0	0	0	0	1	0	6	0	0	0	10.4913	31	961					9.73	8.05	8.635	8.04	10.28	12.025	7162.33	7.17094	8994	6600000	46976	171798	92.2	211726	998.8	3808.85	568.8	7	36383	18395	561650	4.27	6349.4	3330	1149	12.393	41952.4	52961.9	33.7669
上海市	企业	外资所有或外资控股	2018	0	0	0	0	0	1	13	1	1	0	11.5129	30	900					9.73	8.05	8.635	8.04	10.28	12.025	7162.33	7.17094	8994	6600000	46976	171798	92.2	211726	998.8	3808.85	568.8	7	36383	18395	561650	4.27	6349.4	3330	1149	12.393	41952.4	52961.9	33.7669
上海市			2018	0	0	0	0	0	0	6	1	1	0	10.4913	52	2704					9.73	8.05	8.635	8.04	10.28	12.025	7162.33	7.17094	8994	6600000	46976	171798	92.2	211726	998.8	3808.85	568.8	7	36383	18395	561650	4.27	6349.4	3330	1149	12.393	41952.4	52961.9	33.7669
上海市			2018	0	0	0	0	0	0	7	1	0	1	10.4913	61	3721					9.73	8.05	8.635	8.04	10.28	12.025	7162.33	7.17094	8994	6600000	46976	171798	92.2	211726	998.8	3808.85	568.8	7	36383	18395	561650	4.27	6349.4	3330	1149	12.393	41952.4	52961.9	33.7669
上海市	企业	私有/民营或私有/民营控股	2018	0	0	0	0	1	0	6	1	1	0	10.4913	55	3025					9.73	8.05	8.635	8.04	10.28	12.025	7162.33	7.17094	8994	6600000	46976	171798	92.2	211726	998.8	3808.85	568.8	7	36383	18395	561650	4.27	6349.4	3330	1149	12.393	41952.4	52961.9	33.7669
上海市	-8	-8	2018	0	0	0	-8	1	0	6	1	0	0	10.3089	57	3249					9.73	8.05	8.635	8.04	10.28	12.025	7162.33	7.17094	8994	6600000	46976	171798	92.2	211726	998.8	3808.85	568.8	7	36383	18395	561650	4.27	6349.4	3330	1149	12.393	41952.4	52961.9	33.7669
上海市	企业	国有或国有控股	2018	0	0	0	1	1	0	7	1	0	0	11.5129	48	2304					9.73	8.05	8.635	8.04	10.28	12.025	7162.33	7.17094	8994	6600000	46976	171798	92.2	211726	998.8	3808.85	568.8	7	36383	18395	561650	4.27	6349.4	3330	1149	12.393	41952.4	52961.9	33.7669
上海市	企业	私有/民营或私有/民营控股	2018	0	0	0	0	0	1	12	1	1	0	11.5129	35	1225					9.73	8.05	8.635	8.04	10.28	12.025	7162.33	7.17094	8994	6600000	46976	171798	92.2	211726	998.8	3808.85	568.8	7	36383	18395	561650	4.27	6349.4	3330	1149	12.393	41952.4	52961.9	33.7669
上海市	-8	-8	2018	0	0	0	-8	0	0	4	1	1	0	10.4913	61	3721					9.73	8.05	8.635	8.04	10.28	12.025	7162.33	7.17094	8994	6600000	46976	171798	92.2	211726	998.8	3808.85	568.8	7	36383	18395	561650	4.27	6349.4	3330	1149	12.393	41952.4	52961.9	33.7669
上海市	其他	私有/民营或私有/民营控股	2018	0	0	0	0	1	0	5	1	1	0	11.5129	35	1225					9.73	8.05	8.635	8.04	10.28	12.025	7162.33	7.17094	8994	6600000	46976	171798	92.2	211726	998.8	3808.85	568.8	7	36383	18395	561650	4.27	6349.4	3330	1149	12.393	41952.4	52961.9	33.7669
上海市			2018	0	0	0	0	0	0	4	1	0	1	10.5558	60	3600					9.73	8.05	8.635	8.04	10.28	12.025	7162.33	7.17094	8994	6600000	46976	171798	92.2	211726	998.8	3808.85	568.8	7	36383	18395	561650	4.27	6349.4	3330	1149	12.393	41952.4	52961.9	33.7669
上海市			2018	0	0	0	0	0	0	6	1	0	1	10.4631	64	4096					9.73	8.05	8.635	8.04	10.28	12.025	7162.33	7.17094	8994	6600000	46976	171798	92.2	211726	998.8	3808.85	568.8	7	36383	18395	561650	4.27	6349.4	3330	1149	12.393	41952.4	52961.9	33.7669
上海市			2018	0	0	0	0	0	0	6	1	0	1	10.4913	60	3600					9.73	8.05	8.635	8.04	10.28	12.025	7162.33	7.17094	8994	6600000	46976	171798	92.2	211726	998.8	3808.85	568.8	7	36383	18395	561650	4.27	6349.4	3330	1149	12.393	41952.4	52961.9	33.7669
上海市			2018	0	0	0	0	0	0	12	1	0	0		19	361					9.73	8.05	8.635	8.04	10.28	12.025	7162.33	7.17094	8994	6600000	46976	171798	92.2	211726	998.8	3808.85	568.8	7	36383	18395	561650	4.27	6349.4	3330	1149	12.393	41952.4	52961.9	33.7669
上海市			2018	0	0	0	0	0	0	4	1	1	0	10.5558	57	3249					9.73	8.05	8.635	8.04	10.28	12.025	7162.33	7.17094	8994	6600000	46976	171798	92.2	211726	998.8	3808.85	568.8	7	36383	18395	561650	4.27	6349.4	3330	1149	12.393	41952.4	52961.9	33.7669
上海市			2018	0	0	0	0	0	0	4	0	1	0		49	2401					9.73	8.05	8.635	8.04	10.28	12.025	7162.33	7.17094	8994	6600000	46976	171798	92.2	211726	998.8	3808.85	568.8	7	36383	18395	561650	4.27	6349.4	3330	1149	12.393	41952.4	52961.9	33.7669
上海市	企业	外资所有或外资控股	2018	0	0	0	0	1	0	11	1	1	0	11.6952	37	1369					9.73	8.05	8.635	8.04	10.28	12.025	7162.33	7.17094	8994	6600000	46976	171798	92.2	211726	998.8	3808.85	568.8	7	36383	18395	561650	4.27	6349.4	3330	1149	12.393	41952.4	52961.9	33.7669
上海市	企业	国有或国有控股	2018	0	0	0	1	1	0	9	1	1	0	11.5129	59	3481					9.73	8.05	8.635	8.04	10.28	12.025	7162.33	7.17094	8994	6600000	46976	171798	92.2	211726	998.8	3808.85	568.8	7	36383	18395	561650	4.27	6349.4	3330	1149	12.393	41952.4	52961.9	33.7669
上海市			2018	0	0	0	0	1	0	6	1	1	0	10.4913	56	3136					9.73	8.05	8.635	8.04	10.28	12.025	7162.33	7.17094	8994	6600000	46976	171798	92.2	211726	998.8	3808.85	568.8	7	36383	18395	561650	4.27	6349.4	3330	1149	12.393	41952.4	52961.9	33.7669
上海市	企业	集体所有或集体控股	2018	0	0	0	0	1	0	7	1	1	0	10.779	29	841					9.73	8.05	8.635	8.04	10.28	12.025	7162.33	7.17094	8994	6600000	46976	171798	92.2	211726	998.8	3808.85	568.8	7	36383	18395	561650	4.27	6349.4	3330	1149	12.393	41952.4	52961.9	33.7669
上海市	企业	私有/民营或私有/民营控股	2018	0	0	0	0	1	0	7	1	0	0	10.6454	32	1024					9.73	8.05	8.635	8.04	10.28	12.025	7162.33	7.17094	8994	6600000	46976	171798	92.2	211726	998.8	3808.85	568.8	7	36383	18395	561650	4.27	6349.4	3330	1149	12.393	41952.4	52961.9	33.7669
上海市			2018	0	0	0	0	0	0	6	1	0	1	10.5241	53	2809					9.73	8.05	8.635	8.04	10.28	12.025	7162.33	7.17094	8994	6600000	46976	171798	92.2	211726	998.8	3808.85	568.8	7	36383	18395	561650	4.27	6349.4	3330	1149	12.393	41952.4	52961.9	33.7669
上海市	企业	国有或国有控股	2018	0	0	0	1	0	0	6	1	1	0	10.5966	46	2116					9.73	8.05	8.635	8.04	10.28	12.025	7162.33	7.17094	8994	6600000	46976	171798	92.2	211726	998.8	3808.85	568.8	7	36383	18395	561650	4.27	6349.4	3330	1149	12.393	41952.4	52961.9	33.7669
上海市			2018	0	0	0	0	0	0	6	1	1	0	10.6213	58	3364					9.73	8.05	8.635	8.04	10.28	12.025	7162.33	7.17094	8994	6600000	46976	171798	92.2	211726	998.8	3808.85	568.8	7	36383	18395	561650	4.27	6349.4	3330	1149	12.393	41952.4	52961.9	33.7669
上海市			2018	0	0	0	0	0	0	7	1	1	0	10.4913	33	1089					9.73	8.05	8.635	8.04	10.28	12.025	7162.33	7.17094	8994	6600000	46976	171798	92.2	211726	998.8	3808.85	568.8	7	36383	18395	561650	4.27	6349.4	3330	1149	12.393	41952.4	52961.9	33.7669
上海市	事业单位	国有或国有控股	2018	0	0	0	1	0	0	9	1	1	0	11.5129	49	2401					9.73	8.05	8.635	8.04	10.28	12.025	7162.33	7.17094	8994	6600000	46976	171798	92.2	211726	998.8	3808.85	568.8	7	36383	18395	561650	4.27	6349.4	3330	1149	12.393	41952.4	52961.9	33.7669
上海市	企业	国有或国有控股	2018	0	0	0	1	1	0	11	0	1	0	11.5129	29	841					9.73	8.05	8.635	8.04	10.28	12.025	7162.33	7.17094	8994	6600000	46976	171798	92.2	211726	998.8	3808.85	568.8	7	36383	18395	561650	4.27	6349.4	3330	1149	12.393	41952.4	52961.9	33.7669
上海市			2018	0	0	0	0	1	0	4	1	1	0	10.3089	63	3969					9.73	8.05	8.635	8.04	10.28	12.025	7162.33	7.17094	8994	6600000	46976	171798	92.2	211726	998.8	3808.85	568.8	7	36383	18395	561650	4.27	6349.4	3330	1149	12.393	41952.4	52961.9	33.7669
上海市			2018	0	0	0	0	0	0	6	1	1	0	10.779	58	3364					9.73	8.05	8.635	8.04	10.28	12.025	7162.33	7.17094	8994	6600000	46976	171798	92.2	211726	998.8	3808.85	568.8	7	36383	18395	561650	4.27	6349.4	3330	1149	12.393	41952.4	52961.9	33.7669
上海市			2018	0	0	0	0	1	0	7	1	1	0	10.779	65	4225					9.73	8.05	8.635	8.04	10.28	12.025	7162.33	7.17094	8994	6600000	46976	171798	92.2	211726	998.8	3808.85	568.8	7	36383	18395	561650	4.27	6349.4	3330	1149	12.393	41952.4	52961.9	33.7669
上海市	企业	私有/民营或私有/民营控股	2018	0	0	0	0	0	0	6	1	1	0	9.90349	54	2916					9.73	8.05	8.635	8.04	10.28	12.025	7162.33	7.17094	8994	6600000	46976	171798	92.2	211726	998.8	3808.85	568.8	7	36383	18395	561650	4.27	6349.4	3330	1149	12.393	41952.4	52961.9	33.7669
上海市	企业	国有或国有控股	2018	0	0	0	1	1	0	10	1	1	0	11.1562	56	3136					9.73	8.05	8.635	8.04	10.28	12.025	7162.33	7.17094	8994	6600000	46976	171798	92.2	211726	998.8	3808.85	568.8	7	36383	18395	561650	4.27	6349.4	3330	1149	12.393	41952.4	52961.9	33.7669
上海市			2018	0	0	0	0	1	0	6	1	0	0		18	324					9.73	8.05	8.635	8.04	10.28	12.025	7162.33	7.17094	8994	6600000	46976	171798	92.2	211726	998.8	3808.85	568.8	7	36383	18395	561650	4.27	6349.4	3330	1149	12.393	41952.4	52961.9	33.7669
上海市	-8	国有或国有控股	2018	0	0	0	-8	0	1	12	1	1	0	11.6952	50	2500					9.73	8.05	8.635	8.04	10.28	12.025	7162.33	7.17094	8994	6600000	46976	171798	92.2	211726	998.8	3808.85	568.8	7	36383	18395	561650	4.27	6349.4	3330	1149	12.393	41952.4	52961.9	33.7669
上海市	企业	集体所有或集体控股	2018	0	0	0	0	1	0	6	1	0	0	10.1902	54	2916					9.73	8.05	8.635	8.04	10.28	12.025	7162.33	7.17094	8994	6600000	46976	171798	92.2	211726	998.8	3808.85	568.8	7	36383	18395	561650	4.27	6349.4	3330	1149	12.393	41952.4	52961.9	33.7669
上海市			2018	0	0	0	0	0	0	6	1	1	0	10.0345	62	3844					9.73	8.05	8.635	8.04	10.28	12.025	7162.33	7.17094	8994	6600000	46976	171798	92.2	211726	998.8	3808.85	568.8	7	36383	18395	561650	4.27	6349.4	3330	1149	12.393	41952.4	52961.9	33.7669
上海市	党政机关		2018	0	0	0	1	1	0	6	1	0	1	12.6115	57	3249					9.73	8.05	8.635	8.04	10.28	12.025	7162.33	7.17094	8994	6600000	46976	171798	92.2	211726	998.8	3808.85	568.8	7	36383	18395	561650	4.27	6349.4	3330	1149	12.393	41952.4	52961.9	33.7669
上海市			2018	0	0	0	0	0	0	4	1	0	1	9.48797	48	2304					9.73	8.05	8.635	8.04	10.28	12.025	7162.33	7.17094	8994	6600000	46976	171798	92.2	211726	998.8	3808.85	568.8	7	36383	18395	561650	4.27	6349.4	3330	1149	12.393	41952.4	52961.9	33.7669
上海市	社会团体、居/村委会	国有或国有控股	2018	0	0	0	0	0	0	10	1	1	0	11.0974	34	1156					9.73	8.05	8.635	8.04	10.28	12.025	7162.33	7.17094	8994	6600000	46976	171798	92.2	211726	998.8	3808.85	568.8	7	36383	18395	561650	4.27	6349.4	3330	1149	12.393	41952.4	52961.9	33.7669
上海市			2018	0	0	0	0	0	0	4	1	1	0	10.3089	64	4096					9.73	8.05	8.635	8.04	10.28	12.025	7162.33	7.17094	8994	6600000	46976	171798	92.2	211726	998.8	3808.85	568.8	7	36383	18395	561650	4.27	6349.4	3330	1149	12.393	41952.4	52961.9	33.7669
上海市	企业	私有/民营或私有/民营控股	2018	0	0	0	0	1	1	8	1	0	0	10.779	39	1521					9.73	8.05	8.635	8.04	10.28	12.025	7162.33	7.17094	8994	6600000	46976	171798	92.2	211726	998.8	3808.85	568.8	7	36383	18395	561650	4.27	6349.4	3330	1149	12.393	41952.4	52961.9	33.7669
上海市	企业	-8	2018	0	0	0	0	0	0	9	1	0	0		34	1156					9.73	8.05	8.635	8.04	10.28	12.025	7162.33	7.17094	8994	6600000	46976	171798	92.2	211726	998.8	3808.85	568.8	7	36383	18395	561650	4.27	6349.4	3330	1149	12.393	41952.4	52961.9	33.7669
上海市	无单位/自雇（包括个体户）		2018	0	0	0	0	0	0	7	1	0	0	10.8198	42	1764					9.73	8.05	8.635	8.04	10.28	12.025	7162.33	7.17094	8994	6600000	46976	171798	92.2	211726	998.8	3808.85	568.8	7	36383	18395	561650	4.27	6349.4	3330	1149	12.393	41952.4	52961.9	33.7669
上海市			2018	0	0	0	0	1	0	5	1	1	0	10.1811	56	3136					9.73	8.05	8.635	8.04	10.28	12.025	7162.33	7.17094	8994	6600000	46976	171798	92.2	211726	998.8	3808.85	568.8	7	36383	18395	561650	4.27	6349.4	3330	1149	12.393	41952.4	52961.9	33.7669
上海市			2018	0	0	0	0	0	0	6	1	1	0	10.4913	58	3364					9.73	8.05	8.635	8.04	10.28	12.025	7162.33	7.17094	8994	6600000	46976	171798	92.2	211726	998.8	3808.85	568.8	7	36383	18395	561650	4.27	6349.4	3330	1149	12.393	41952.4	52961.9	33.7669
上海市			2018	0	0	0	0	0	0	6	1	1	0	10.5866	56	3136					9.73	8.05	8.635	8.04	10.28	12.025	7162.33	7.17094	8994	6600000	46976	171798	92.2	211726	998.8	3808.85	568.8	7	36383	18395	561650	4.27	6349.4	3330	1149	12.393	41952.4	52961.9	33.7669
上海市	社会团体、居/村委会	-8	2018	0	0	0	0	1	1	11	1	1	0	11.0821	33	1089					9.73	8.05	8.635	8.04	10.28	12.025	7162.33	7.17094	8994	6600000	46976	171798	92.2	211726	998.8	3808.85	568.8	7	36383	18395	561650	4.27	6349.4	3330	1149	12.393	41952.4	52961.9	33.7669
上海市			2018	0	0	0	0	0	0	4	1	1	0	10.3089	52	2704					9.73	8.05	8.635	8.04	10.28	12.025	7162.33	7.17094	8994	6600000	46976	171798	92.2	211726	998.8	3808.85	568.8	7	36383	18395	561650	4.27	6349.4	3330	1149	12.393	41952.4	52961.9	33.7669
上海市			2018	0	0	0	0	0	0	4	1	1	0	10.6164	63	3969					9.73	8.05	8.635	8.04	10.28	12.025	7162.33	7.17094	8994	6600000	46976	171798	92.2	211726	998.8	3808.85	568.8	7	36383	18395	561650	4.27	6349.4	3330	1149	12.393	41952.4	52961.9	33.7669
上海市			2018	0	0	0	0	0	0	6	1	1	0	10.5713	55	3025					9.73	8.05	8.635	8.04	10.28	12.025	7162.33	7.17094	8994	6600000	46976	171798	92.2	211726	998.8	3808.85	568.8	7	36383	18395	561650	4.27	6349.4	3330	1149	12.393	41952.4	52961.9	33.7669
上海市	企业	国有或国有控股	2018	0	0	0	1	1	1	10	1	1	0	11.4721	52	2704					9.73	8.05	8.635	8.04	10.28	12.025	7162.33	7.17094	8994	6600000	46976	171798	92.2	211726	998.8	3808.85	568.8	7	36383	18395	561650	4.27	6349.4	3330	1149	12.393	41952.4	52961.9	33.7669
上海市	企业	国有或国有控股	2018	0	0	0	1	0	0	12	1	1	0	11.5129	35	1225					9.73	8.05	8.635	8.04	10.28	12.025	7162.33	7.17094	8994	6600000	46976	171798	92.2	211726	998.8	3808.85	568.8	7	36383	18395	561650	4.27	6349.4	3330	1149	12.393	41952.4	52961.9	33.7669
上海市	事业单位	国有或国有控股	2018	0	0	0	1	0	0	9	1	1	0	11.0021	42	1764					9.73	8.05	8.635	8.04	10.28	12.025	7162.33	7.17094	8994	6600000	46976	171798	92.2	211726	998.8	3808.85	568.8	7	36383	18395	561650	4.27	6349.4	3330	1149	12.393	41952.4	52961.9	33.7669
上海市			2018	0	0	0	0	0	0	4	1	1	0	10.4913	64	4096					9.73	8.05	8.635	8.04	10.28	12.025	7162.33	7.17094	8994	6600000	46976	171798	92.2	211726	998.8	3808.85	568.8	7	36383	18395	561650	4.27	6349.4	3330	1149	12.393	41952.4	52961.9	33.7669
上海市			2018	0	0	0	0	1	0	11	1	1	0	10.8198	53	2809					9.73	8.05	8.635	8.04	10.28	12.025	7162.33	7.17094	8994	6600000	46976	171798	92.2	211726	998.8	3808.85	568.8	7	36383	18395	561650	4.27	6349.4	3330	1149	12.393	41952.4	52961.9	33.7669
上海市	-8	-8	2018	0	0	0	-8	1	0	5	1	1	0	10.1346	58	3364					9.73	8.05	8.635	8.04	10.28	12.025	7162.33	7.17094	8994	6600000	46976	171798	92.2	211726	998.8	3808.85	568.8	7	36383	18395	561650	4.27	6349.4	3330	1149	12.393	41952.4	52961.9	33.7669
上海市			2018	0	0	0	0	0	0	4	1	1	0	10.4913	62	3844					9.73	8.05	8.635	8.04	10.28	12.025	7162.33	7.17094	8994	6600000	46976	171798	92.2	211726	998.8	3808.85	568.8	7	36383	18395	561650	4.27	6349.4	3330	1149	12.393	41952.4	52961.9	33.7669
上海市	企业	私有/民营或私有/民营控股	2018	0	0	0	0	1	0	13	1	0	0		28	784					9.73	8.05	8.635	8.04	10.28	12.025	7162.33	7.17094	8994	6600000	46976	171798	92.2	211726	998.8	3808.85	568.8	7	36383	18395	561650	4.27	6349.4	3330	1149	12.393	41952.4	52961.9	33.7669
上海市	企业	国有或国有控股	2018	0	0	0	1	0	0	6	1	1	0	10.4913	49	2401					9.73	8.05	8.635	8.04	10.28	12.025	7162.33	7.17094	8994	6600000	46976	171798	92.2	211726	998.8	3808.85	568.8	7	36383	18395	561650	4.27	6349.4	3330	1149	12.393	41952.4	52961.9	33.7669
上海市	企业	集体所有或集体控股	2018	0	0	0	0	0	0	6	1	1	0	10.0958	40	1600					9.73	8.05	8.635	8.04	10.28	12.025	7162.33	7.17094	8994	6600000	46976	171798	92.2	211726	998.8	3808.85	568.8	7	36383	18395	561650	4.27	6349.4	3330	1149	12.393	41952.4	52961.9	33.7669
上海市	企业	集体所有或集体控股	2018	0	0	0	0	0	0	11	1	1	0	11.6082	41	1681					9.73	8.05	8.635	8.04	10.28	12.025	7162.33	7.17094	8994	6600000	46976	171798	92.2	211726	998.8	3808.85	568.8	7	36383	18395	561650	4.27	6349.4	3330	1149	12.393	41952.4	52961.9	33.7669
上海市	事业单位	国有或国有控股	2018	0	0	0	1	0	0	12	1	1	0	11.6082	44	1936					9.73	8.05	8.635	8.04	10.28	12.025	7162.33	7.17094	8994	6600000	46976	171798	92.2	211726	998.8	3808.85	568.8	7	36383	18395	561650	4.27	6349.4	3330	1149	12.393	41952.4	52961.9	33.7669
上海市	企业	私有/民营或私有/民营控股	2018	0	0	0	0	0	0	10	1	1	0	10.5866	27	729					9.73	8.05	8.635	8.04	10.28	12.025	7162.33	7.17094	8994	6600000	46976	171798	92.2	211726	998.8	3808.85	568.8	7	36383	18395	561650	4.27	6349.4	3330	1149	12.393	41952.4	52961.9	33.7669
上海市	社会团体、居/村委会	集体所有或集体控股	2018	0	0	0	0	1	0	8	1	0	1	10.0958	53	2809					9.73	8.05	8.635	8.04	10.28	12.025	7162.33	7.17094	8994	6600000	46976	171798	92.2	211726	998.8	3808.85	568.8	7	36383	18395	561650	4.27	6349.4	3330	1149	12.393	41952.4	52961.9	33.7669
上海市	企业	私有/民营或私有/民营控股	2018	0	0	0	0	0	0	12	1	0	0	10.7144	26	676					9.73	8.05	8.635	8.04	10.28	12.025	7162.33	7.17094	8994	6600000	46976	171798	92.2	211726	998.8	3808.85	568.8	7	36383	18395	561650	4.27	6349.4	3330	1149	12.393	41952.4	52961.9	33.7669
上海市	企业	外资所有或外资控股	2018	0	0	0	0	1	1	9	1	0	1	11.0021	55	3025					9.73	8.05	8.635	8.04	10.28	12.025	7162.33	7.17094	8994	6600000	46976	171798	92.2	211726	998.8	3808.85	568.8	7	36383	18395	561650	4.27	6349.4	3330	1149	12.393	41952.4	52961.9	33.7669
上海市	-8	-8	2018	0	0	0	-8	1	0	12	1	0	0	12.2061	29	841					9.73	8.05	8.635	8.04	10.28	12.025	7162.33	7.17094	8994	6600000	46976	171798	92.2	211726	998.8	3808.85	568.8	7	36383	18395	561650	4.27	6349.4	3330	1149	12.393	41952.4	52961.9	33.7669
上海市	企业	私有/民营或私有/民营控股	2018	0	0	0	0	1	0	12	1	1	0	12.1007	29	841					9.73	8.05	8.635	8.04	10.28	12.025	7162.33	7.17094	8994	6600000	46976	171798	92.2	211726	998.8	3808.85	568.8	7	36383	18395	561650	4.27	6349.4	3330	1149	12.393	41952.4	52961.9	33.7669
上海市	事业单位	国有或国有控股	2018	0	0	0	1	1	0	9	1	1	0	11.0021	30	900					9.73	8.05	8.635	8.04	10.28	12.025	7162.33	7.17094	8994	6600000	46976	171798	92.2	211726	998.8	3808.85	568.8	7	36383	18395	561650	4.27	6349.4	3330	1149	12.393	41952.4	52961.9	33.7669
上海市	无单位/自雇（包括个体户）		2018	1	1	0	0	0	0	5	1	0	0	11.0021	34	1156					9.73	8.05	8.635	8.04	10.28	12.025	7162.33	7.17094	8994	6600000	46976	171798	92.2	211726	998.8	3808.85	568.8	7	36383	18395	561650	4.27	6349.4	3330	1149	12.393	41952.4	52961.9	33.7669
上海市	事业单位	国有或国有控股	2018	0	0	0	1	1	0	11	1	1	0	11.1844	46	2116					9.73	8.05	8.635	8.04	10.28	12.025	7162.33	7.17094	8994	6600000	46976	171798	92.2	211726	998.8	3808.85	568.8	7	36383	18395	561650	4.27	6349.4	3330	1149	12.393	41952.4	52961.9	33.7669
上海市			2018	0	0	0	0	1	0	12	1	0	0		25	625					9.73	8.05	8.635	8.04	10.28	12.025	7162.33	7.17094	8994	6600000	46976	171798	92.2	211726	998.8	3808.85	568.8	7	36383	18395	561650	4.27	6349.4	3330	1149	12.393	41952.4	52961.9	33.7669
上海市	企业	国有或国有控股	2018	0	0	0	1	1	0	4	1	0	0	11.0821	40	1600					9.73	8.05	8.635	8.04	10.28	12.025	7162.33	7.17094	8994	6600000	46976	171798	92.2	211726	998.8	3808.85	568.8	7	36383	18395	561650	4.27	6349.4	3330	1149	12.393	41952.4	52961.9	33.7669
上海市	-8	私有/民营或私有/民营控股	2018	0	0	0	-8	0	1	12	1	0	0	10.5966	27	729					9.73	8.05	8.635	8.04	10.28	12.025	7162.33	7.17094	8994	6600000	46976	171798	92.2	211726	998.8	3808.85	568.8	7	36383	18395	561650	4.27	6349.4	3330	1149	12.393	41952.4	52961.9	33.7669
上海市	-8	-8	2018	0	0	0	-8	0	0	6	1	1	0	10.4631	58	3364					9.73	8.05	8.635	8.04	10.28	12.025	7162.33	7.17094	8994	6600000	46976	171798	92.2	211726	998.8	3808.85	568.8	7	36383	18395	561650	4.27	6349.4	3330	1149	12.393	41952.4	52961.9	33.7669
上海市	企业	国有或国有控股	2018	0	0	0	1	1	0	12	1	0	0	11.0021	34	1156					9.73	8.05	8.635	8.04	10.28	12.025	7162.33	7.17094	8994	6600000	46976	171798	92.2	211726	998.8	3808.85	568.8	7	36383	18395	561650	4.27	6349.4	3330	1149	12.393	41952.4	52961.9	33.7669
上海市			2018	0	0	0	0	0	0	6	0	0	1	10.5966	55	3025					9.73	8.05	8.635	8.04	10.28	12.025	7162.33	7.17094	8994	6600000	46976	171798	92.2	211726	998.8	3808.85	568.8	7	36383	18395	561650	4.27	6349.4	3330	1149	12.393	41952.4	52961.9	33.7669
上海市			2018	0	0	0	0	1	0	4	1	1	0	10.5966	62	3844					9.73	8.05	8.635	8.04	10.28	12.025	7162.33	7.17094	8994	6600000	46976	171798	92.2	211726	998.8	3808.85	568.8	7	36383	18395	561650	4.27	6349.4	3330	1149	12.393	41952.4	52961.9	33.7669
上海市	社会团体、居/村委会	-8	2018	0	0	0	0	0	0	10	0	1	0		28	784					9.73	8.05	8.635	8.04	10.28	12.025	7162.33	7.17094	8994	6600000	46976	171798	92.2	211726	998.8	3808.85	568.8	7	36383	18395	561650	4.27	6349.4	3330	1149	12.393	41952.4	52961.9	33.7669
上海市	企业	私有/民营或私有/民营控股	2018	0	0	0	0	0	0	10	1	1	0	10.8198	37	1369					9.73	8.05	8.635	8.04	10.28	12.025	7162.33	7.17094	8994	6600000	46976	171798	92.2	211726	998.8	3808.85	568.8	7	36383	18395	561650	4.27	6349.4	3330	1149	12.393	41952.4	52961.9	33.7669
上海市	无单位/自雇（包括个体户）		2018	1	1	0	0	0	0	6	1	1	0	11.2898	46	2116					9.73	8.05	8.635	8.04	10.28	12.025	7162.33	7.17094	8994	6600000	46976	171798	92.2	211726	998.8	3808.85	568.8	7	36383	18395	561650	4.27	6349.4	3330	1149	12.393	41952.4	52961.9	33.7669
上海市	企业	集体所有或集体控股	2018	0	0	0	0	0	1	6	1	1	0	10.1659	29	841					9.73	8.05	8.635	8.04	10.28	12.025	7162.33	7.17094	8994	6600000	46976	171798	92.2	211726	998.8	3808.85	568.8	7	36383	18395	561650	4.27	6349.4	3330	1149	12.393	41952.4	52961.9	33.7669
上海市	党政机关		2018	0	0	0	1	1	0	9	1	1	0		49	2401					9.73	8.05	8.635	8.04	10.28	12.025	7162.33	7.17094	8994	6600000	46976	171798	92.2	211726	998.8	3808.85	568.8	7	36383	18395	561650	4.27	6349.4	3330	1149	12.393	41952.4	52961.9	33.7669
上海市			2018	0	0	0	0	0	0	1	0	1	0		59	3481					9.73	8.05	8.635	8.04	10.28	12.025	7162.33	7.17094	8994	6600000	46976	171798	92.2	211726	998.8	3808.85	568.8	7	36383	18395	561650	4.27	6349.4	3330	1149	12.393	41952.4	52961.9	33.7669
上海市	企业	私有/民营或私有/民营控股	2018	0	0	0	0	1	0	5	1	1	0	11.0021	40	1600					9.73	8.05	8.635	8.04	10.28	12.025	7162.33	7.17094	8994	6600000	46976	171798	92.2	211726	998.8	3808.85	568.8	7	36383	18395	561650	4.27	6349.4	3330	1149	12.393	41952.4	52961.9	33.7669
上海市	事业单位	国有或国有控股	2018	0	0	0	1	0	0	10	1	1	0	11.1562	44	1936					9.73	8.05	8.635	8.04	10.28	12.025	7162.33	7.17094	8994	6600000	46976	171798	92.2	211726	998.8	3808.85	568.8	7	36383	18395	561650	4.27	6349.4	3330	1149	12.393	41952.4	52961.9	33.7669
上海市			2018	0	0	0	0	1	0	6	1	0	1	10.779	61	3721					9.73	8.05	8.635	8.04	10.28	12.025	7162.33	7.17094	8994	6600000	46976	171798	92.2	211726	998.8	3808.85	568.8	7	36383	18395	561650	4.27	6349.4	3330	1149	12.393	41952.4	52961.9	33.7669
上海市	企业	外资所有或外资控股	2018	0	0	0	0	0	0	11	1	1	0	11.0021	38	1444					9.73	8.05	8.635	8.04	10.28	12.025	7162.33	7.17094	8994	6600000	46976	171798	92.2	211726	998.8	3808.85	568.8	7	36383	18395	561650	4.27	6349.4	3330	1149	12.393	41952.4	52961.9	33.7669
上海市	企业	私有/民营或私有/民营控股	2018	0	0	0	0	1	0	10	1	0	0	11.0021	34	1156					9.73	8.05	8.635	8.04	10.28	12.025	7162.33	7.17094	8994	6600000	46976	171798	92.2	211726	998.8	3808.85	568.8	7	36383	18395	561650	4.27	6349.4	3330	1149	12.393	41952.4	52961.9	33.7669
上海市	企业	私有/民营或私有/民营控股	2018	0	0	0	0	0	0	10	1	1	0	11.3386	27	729					9.73	8.05	8.635	8.04	10.28	12.025	7162.33	7.17094	8994	6600000	46976	171798	92.2	211726	998.8	3808.85	568.8	7	36383	18395	561650	4.27	6349.4	3330	1149	12.393	41952.4	52961.9	33.7669
上海市	事业单位	国有或国有控股	2018	0	0	0	1	0	0	11	1	1	0	11.6952	31	961					9.73	8.05	8.635	8.04	10.28	12.025	7162.33	7.17094	8994	6600000	46976	171798	92.2	211726	998.8	3808.85	568.8	7	36383	18395	561650	4.27	6349.4	3330	1149	12.393	41952.4	52961.9	33.7669
上海市			2018	0	0	0	0	1	1	7	1	1	0	10.779	62	3844					9.73	8.05	8.635	8.04	10.28	12.025	7162.33	7.17094	8994	6600000	46976	171798	92.2	211726	998.8	3808.85	568.8	7	36383	18395	561650	4.27	6349.4	3330	1149	12.393	41952.4	52961.9	33.7669
上海市	无单位/自雇（包括个体户）		2018	1	0	1	0	1	0	10	1	1	0	10.8198	43	1849					9.73	8.05	8.635	8.04	10.28	12.025	7162.33	7.17094	8994	6600000	46976	171798	92.2	211726	998.8	3808.85	568.8	7	36383	18395	561650	4.27	6349.4	3330	1149	12.393	41952.4	52961.9	33.7669
上海市	社会团体、居/村委会	其他	2018	0	0	0	0	0	0	10	1	0	0	10.3089	30	900					9.73	8.05	8.635	8.04	10.28	12.025	7162.33	7.17094	8994	6600000	46976	171798	92.2	211726	998.8	3808.85	568.8	7	36383	18395	561650	4.27	6349.4	3330	1149	12.393	41952.4	52961.9	33.7669
上海市	企业	港澳台资或港澳台资控股	2018	0	0	0	0	1	0	11	1	1	0	11.4076	32	1024					9.73	8.05	8.635	8.04	10.28	12.025	7162.33	7.17094	8994	6600000	46976	171798	92.2	211726	998.8	3808.85	568.8	7	36383	18395	561650	4.27	6349.4	3330	1149	12.393	41952.4	52961.9	33.7669
上海市	企业	国有或国有控股	2018	0	0	0	1	0	0	3	1	1	0	10.3089	42	1764					9.73	8.05	8.635	8.04	10.28	12.025	7162.33	7.17094	8994	6600000	46976	171798	92.2	211726	998.8	3808.85	568.8	7	36383	18395	561650	4.27	6349.4	3330	1149	12.393	41952.4	52961.9	33.7669
上海市			2018	0	0	0	0	1	0	10	1	0	0		22	484					9.73	8.05	8.635	8.04	10.28	12.025	7162.33	7.17094	8994	6600000	46976	171798	92.2	211726	998.8	3808.85	568.8	7	36383	18395	561650	4.27	6349.4	3330	1149	12.393	41952.4	52961.9	33.7669
上海市	企业	私有/民营或私有/民营控股	2018	0	0	0	0	1	0	9	1	0	0	11.5129	28	784					9.73	8.05	8.635	8.04	10.28	12.025	7162.33	7.17094	8994	6600000	46976	171798	92.2	211726	998.8	3808.85	568.8	7	36383	18395	561650	4.27	6349.4	3330	1149	12.393	41952.4	52961.9	33.7669
上海市			2018	0	0	0	0	1	0	6	1	1	0	9.48797	59	3481					9.73	8.05	8.635	8.04	10.28	12.025	7162.33	7.17094	8994	6600000	46976	171798	92.2	211726	998.8	3808.85	568.8	7	36383	18395	561650	4.27	6349.4	3330	1149	12.393	41952.4	52961.9	33.7669
上海市			2018	0	0	0	0	0	1	6	1	1	0	10.4913	59	3481					9.73	8.05	8.635	8.04	10.28	12.025	7162.33	7.17094	8994	6600000	46976	171798	92.2	211726	998.8	3808.85	568.8	7	36383	18395	561650	4.27	6349.4	3330	1149	12.393	41952.4	52961.9	33.7669
上海市	企业	国有或国有控股	2018	0	0	0	1	1	0	6	1	0	0	11.0021	58	3364					9.73	8.05	8.635	8.04	10.28	12.025	7162.33	7.17094	8994	6600000	46976	171798	92.2	211726	998.8	3808.85	568.8	7	36383	18395	561650	4.27	6349.4	3330	1149	12.393	41952.4	52961.9	33.7669
上海市	企业	国有或国有控股	2018	0	0	0	1	1	1	6	1	1	0	10.5966	50	2500					9.73	8.05	8.635	8.04	10.28	12.025	7162.33	7.17094	8994	6600000	46976	171798	92.2	211726	998.8	3808.85	568.8	7	36383	18395	561650	4.27	6349.4	3330	1149	12.393	41952.4	52961.9	33.7669
上海市	企业	国有或国有控股	2018	0	0	0	1	0	0	6	1	1	0	10.0858	56	3136					9.73	8.05	8.635	8.04	10.28	12.025	7162.33	7.17094	8994	6600000	46976	171798	92.2	211726	998.8	3808.85	568.8	7	36383	18395	561650	4.27	6349.4	3330	1149	12.393	41952.4	52961.9	33.7669
上海市			2018	0	0	0	0	1	1	10	1	1	0	11.0021	64	4096					9.73	8.05	8.635	8.04	10.28	12.025	7162.33	7.17094	8994	6600000	46976	171798	92.2	211726	998.8	3808.85	568.8	7	36383	18395	561650	4.27	6349.4	3330	1149	12.393	41952.4	52961.9	33.7669
上海市	企业	私有/民营或私有/民营控股	2018	0	0	0	0	1	0	13	1	1	0	13.1224	32	1024					9.73	8.05	8.635	8.04	10.28	12.025	7162.33	7.17094	8994	6600000	46976	171798	92.2	211726	998.8	3808.85	568.8	7	36383	18395	561650	4.27	6349.4	3330	1149	12.393	41952.4	52961.9	33.7669
上海市	企业	国有或国有控股	2018	0	0	0	1	0	0	12	1	1	0	11.0021	47	2209					9.73	8.05	8.635	8.04	10.28	12.025	7162.33	7.17094	8994	6600000	46976	171798	92.2	211726	998.8	3808.85	568.8	7	36383	18395	561650	4.27	6349.4	3330	1149	12.393	41952.4	52961.9	33.7669
上海市	企业	国有或国有控股	2018	0	0	0	1	0	0	12	1	0	0	12.0435	37	1369					9.73	8.05	8.635	8.04	10.28	12.025	7162.33	7.17094	8994	6600000	46976	171798	92.2	211726	998.8	3808.85	568.8	7	36383	18395	561650	4.27	6349.4	3330	1149	12.393	41952.4	52961.9	33.7669
上海市			2018	0	0	0	0	1	0	3	1	0	1	10.3089	62	3844					9.73	8.05	8.635	8.04	10.28	12.025	7162.33	7.17094	8994	6600000	46976	171798	92.2	211726	998.8	3808.85	568.8	7	36383	18395	561650	4.27	6349.4	3330	1149	12.393	41952.4	52961.9	33.7669
上海市			2018	0	0	0	0	1	0	4	1	1	0	10.779	63	3969					9.73	8.05	8.635	8.04	10.28	12.025	7162.33	7.17094	8994	6600000	46976	171798	92.2	211726	998.8	3808.85	568.8	7	36383	18395	561650	4.27	6349.4	3330	1149	12.393	41952.4	52961.9	33.7669
上海市			2018	0	0	0	0	1	0	4	1	1	0	10.8198	60	3600					9.73	8.05	8.635	8.04	10.28	12.025	7162.33	7.17094	8994	6600000	46976	171798	92.2	211726	998.8	3808.85	568.8	7	36383	18395	561650	4.27	6349.4	3330	1149	12.393	41952.4	52961.9	33.7669
上海市	企业	私有/民营或私有/民营控股	2018	0	0	0	0	1	0	4	1	1	0	10.8198	36	1296					9.73	8.05	8.635	8.04	10.28	12.025	7162.33	7.17094	8994	6600000	46976	171798	92.2	211726	998.8	3808.85	568.8	7	36383	18395	561650	4.27	6349.4	3330	1149	12.393	41952.4	52961.9	33.7669
上海市			2018	0	0	0	0	0	1	4	1	1	0	10.3089	60	3600					9.73	8.05	8.635	8.04	10.28	12.025	7162.33	7.17094	8994	6600000	46976	171798	92.2	211726	998.8	3808.85	568.8	7	36383	18395	561650	4.27	6349.4	3330	1149	12.393	41952.4	52961.9	33.7669
上海市			2018	0	0	0	0	1	0	11	1	1	0		58	3364					9.73	8.05	8.635	8.04	10.28	12.025	7162.33	7.17094	8994	6600000	46976	171798	92.2	211726	998.8	3808.85	568.8	7	36383	18395	561650	4.27	6349.4	3330	1149	12.393	41952.4	52961.9	33.7669
上海市	无单位/自雇（包括个体户）		2018	0	0	0	0	1	0	12	1	1	0	11.5129	45	2025					9.73	8.05	8.635	8.04	10.28	12.025	7162.33	7.17094	8994	6600000	46976	171798	92.2	211726	998.8	3808.85	568.8	7	36383	18395	561650	4.27	6349.4	3330	1149	12.393	41952.4	52961.9	33.7669
上海市	企业	国有或国有控股	2018	0	0	0	1	1	0	7	1	0	0		21	441					9.73	8.05	8.635	8.04	10.28	12.025	7162.33	7.17094	8994	6600000	46976	171798	92.2	211726	998.8	3808.85	568.8	7	36383	18395	561650	4.27	6349.4	3330	1149	12.393	41952.4	52961.9	33.7669
上海市			2018	0	0	0	0	0	0	4	1	1	0	10.5866	61	3721					9.73	8.05	8.635	8.04	10.28	12.025	7162.33	7.17094	8994	6600000	46976	171798	92.2	211726	998.8	3808.85	568.8	7	36383	18395	561650	4.27	6349.4	3330	1149	12.393	41952.4	52961.9	33.7669
上海市			2018	0	0	0	0	0	1	6	1	1	0	10.4913	59	3481					9.73	8.05	8.635	8.04	10.28	12.025	7162.33	7.17094	8994	6600000	46976	171798	92.2	211726	998.8	3808.85	568.8	7	36383	18395	561650	4.27	6349.4	3330	1149	12.393	41952.4	52961.9	33.7669
上海市	企业	国有或国有控股	2018	0	0	0	1	0	0	7	1	0	1	11.2898	50	2500					9.73	8.05	8.635	8.04	10.28	12.025	7162.33	7.17094	8994	6600000	46976	171798	92.2	211726	998.8	3808.85	568.8	7	36383	18395	561650	4.27	6349.4	3330	1149	12.393	41952.4	52961.9	33.7669
上海市			2018	0	0	0	0	1	0	4	1	1	0	9.40096	60	3600					9.73	8.05	8.635	8.04	10.28	12.025	7162.33	7.17094	8994	6600000	46976	171798	92.2	211726	998.8	3808.85	568.8	7	36383	18395	561650	4.27	6349.4	3330	1149	12.393	41952.4	52961.9	33.7669
上海市	企业	私有/民营或私有/民营控股	2018	0	0	0	0	0	0	11	1	1	0	11.0021	33	1089					9.73	8.05	8.635	8.04	10.28	12.025	7162.33	7.17094	8994	6600000	46976	171798	92.2	211726	998.8	3808.85	568.8	7	36383	18395	561650	4.27	6349.4	3330	1149	12.393	41952.4	52961.9	33.7669
上海市			2018	0	0	0	0	1	0	6	1	1	0	10.5241	59	3481					9.73	8.05	8.635	8.04	10.28	12.025	7162.33	7.17094	8994	6600000	46976	171798	92.2	211726	998.8	3808.85	568.8	7	36383	18395	561650	4.27	6349.4	3330	1149	12.393	41952.4	52961.9	33.7669
上海市			2018	0	0	0	0	0	1	12	1	1	0		39	1521					9.73	8.05	8.635	8.04	10.28	12.025	7162.33	7.17094	8994	6600000	46976	171798	92.2	211726	998.8	3808.85	568.8	7	36383	18395	561650	4.27	6349.4	3330	1149	12.393	41952.4	52961.9	33.7669
上海市	企业	国有或国有控股	2018	0	0	0	1	1	0	9	1	0	0	11.1154	25	625					9.73	8.05	8.635	8.04	10.28	12.025	7162.33	7.17094	8994	6600000	46976	171798	92.2	211726	998.8	3808.85	568.8	7	36383	18395	561650	4.27	6349.4	3330	1149	12.393	41952.4	52961.9	33.7669
上海市	企业	私有/民营或私有/民营控股	2018	0	0	0	0	1	0	12	1	0	0	11.0021	23	529					9.73	8.05	8.635	8.04	10.28	12.025	7162.33	7.17094	8994	6600000	46976	171798	92.2	211726	998.8	3808.85	568.8	7	36383	18395	561650	4.27	6349.4	3330	1149	12.393	41952.4	52961.9	33.7669
上海市	企业	国有或国有控股	2018	0	0	0	1	1	0	12	1	0	0	10.8198	23	529					9.73	8.05	8.635	8.04	10.28	12.025	7162.33	7.17094	8994	6600000	46976	171798	92.2	211726	998.8	3808.85	568.8	7	36383	18395	561650	4.27	6349.4	3330	1149	12.393	41952.4	52961.9	33.7669
上海市	企业	私有/民营或私有/民营控股	2018	0	0	0	0	0	0	5	1	1	0	11.2645	39	1521					9.73	8.05	8.635	8.04	10.28	12.025	7162.33	7.17094	8994	6600000	46976	171798	92.2	211726	998.8	3808.85	568.8	7	36383	18395	561650	4.27	6349.4	3330	1149	12.393	41952.4	52961.9	33.7669
上海市	企业	外资所有或外资控股	2018	0	0	0	0	0	0	12	1	0	0	10.779	26	676					9.73	8.05	8.635	8.04	10.28	12.025	7162.33	7.17094	8994	6600000	46976	171798	92.2	211726	998.8	3808.85	568.8	7	36383	18395	561650	4.27	6349.4	3330	1149	12.393	41952.4	52961.9	33.7669
上海市	企业	外资所有或外资控股	2018	0	0	0	0	0	0	6	1	1	0	10.4913	54	2916					9.73	8.05	8.635	8.04	10.28	12.025	7162.33	7.17094	8994	6600000	46976	171798	92.2	211726	998.8	3808.85	568.8	7	36383	18395	561650	4.27	6349.4	3330	1149	12.393	41952.4	52961.9	33.7669
上海市			2018	0	0	0	0	1	0	6	1	0	0	9.79813	57	3249					9.73	8.05	8.635	8.04	10.28	12.025	7162.33	7.17094	8994	6600000	46976	171798	92.2	211726	998.8	3808.85	568.8	7	36383	18395	561650	4.27	6349.4	3330	1149	12.393	41952.4	52961.9	33.7669
上海市			2018	0	0	0	0	0	0	9	1	1	0	10.4574	60	3600					9.73	8.05	8.635	8.04	10.28	12.025	7162.33	7.17094	8994	6600000	46976	171798	92.2	211726	998.8	3808.85	568.8	7	36383	18395	561650	4.27	6349.4	3330	1149	12.393	41952.4	52961.9	33.7669
上海市			2018	0	0	0	0	1	0	6	1	0	0	10.8198	59	3481					9.73	8.05	8.635	8.04	10.28	12.025	7162.33	7.17094	8994	6600000	46976	171798	92.2	211726	998.8	3808.85	568.8	7	36383	18395	561650	4.27	6349.4	3330	1149	12.393	41952.4	52961.9	33.7669
上海市	-8	-8	2018	0	0	0	-8	1	0	4	1	1	0	10.2036	64	4096					9.73	8.05	8.635	8.04	10.28	12.025	7162.33	7.17094	8994	6600000	46976	171798	92.2	211726	998.8	3808.85	568.8	7	36383	18395	561650	4.27	6349.4	3330	1149	12.393	41952.4	52961.9	33.7669
上海市			2018	0	0	0	0	0	1	12	1	1	0	11.2898	64	4096					9.73	8.05	8.635	8.04	10.28	12.025	7162.33	7.17094	8994	6600000	46976	171798	92.2	211726	998.8	3808.85	568.8	7	36383	18395	561650	4.27	6349.4	3330	1149	12.393	41952.4	52961.9	33.7669
上海市			2018	0	0	0	0	0	0	4	1	1	0	10.5241	60	3600					9.73	8.05	8.635	8.04	10.28	12.025	7162.33	7.17094	8994	6600000	46976	171798	92.2	211726	998.8	3808.85	568.8	7	36383	18395	561650	4.27	6349.4	3330	1149	12.393	41952.4	52961.9	33.7669
上海市			2018	0	0	0	0	1	0	6	1	1	0	9.16952	57	3249					9.73	8.05	8.635	8.04	10.28	12.025	7162.33	7.17094	8994	6600000	46976	171798	92.2	211726	998.8	3808.85	568.8	7	36383	18395	561650	4.27	6349.4	3330	1149	12.393	41952.4	52961.9	33.7669
上海市	企业	私有/民营或私有/民营控股	2018	0	0	0	0	1	0	11	1	0	1	12.2061	42	1764					9.73	8.05	8.635	8.04	10.28	12.025	7162.33	7.17094	8994	6600000	46976	171798	92.2	211726	998.8	3808.85	568.8	7	36383	18395	561650	4.27	6349.4	3330	1149	12.393	41952.4	52961.9	33.7669
上海市	社会团体、居/村委会	-8	2018	0	0	0	0	1	0	3	1	0	0	9.90349	46	2116					9.73	8.05	8.635	8.04	10.28	12.025	7162.33	7.17094	8994	6600000	46976	171798	92.2	211726	998.8	3808.85	568.8	7	36383	18395	561650	4.27	6349.4	3330	1149	12.393	41952.4	52961.9	33.7669
上海市			2018	0	0	0	0	0	0	6	1	1	0	10.8967	61	3721					9.73	8.05	8.635	8.04	10.28	12.025	7162.33	7.17094	8994	6600000	46976	171798	92.2	211726	998.8	3808.85	568.8	7	36383	18395	561650	4.27	6349.4	3330	1149	12.393	41952.4	52961.9	33.7669
上海市			2018	0	0	0	0	1	1	7	1	1	0	10.8198	62	3844					9.73	8.05	8.635	8.04	10.28	12.025	7162.33	7.17094	8994	6600000	46976	171798	92.2	211726	998.8	3808.85	568.8	7	36383	18395	561650	4.27	6349.4	3330	1149	12.393	41952.4	52961.9	33.7669
上海市	企业	私有/民营或私有/民营控股	2018	0	0	0	0	1	0	12	1	0	0	12.2061	42	1764					9.73	8.05	8.635	8.04	10.28	12.025	7162.33	7.17094	8994	6600000	46976	171798	92.2	211726	998.8	3808.85	568.8	7	36383	18395	561650	4.27	6349.4	3330	1149	12.393	41952.4	52961.9	33.7669
上海市			2018	0	0	0	0	1	0	6	1	1	0	10.4631	59	3481					9.73	8.05	8.635	8.04	10.28	12.025	7162.33	7.17094	8994	6600000	46976	171798	92.2	211726	998.8	3808.85	568.8	7	36383	18395	561650	4.27	6349.4	3330	1149	12.393	41952.4	52961.9	33.7669
上海市			2018	0	0	0	0	1	0	6	1	1	0	10.4574	41	1681					9.73	8.05	8.635	8.04	10.28	12.025	7162.33	7.17094	8994	6600000	46976	171798	92.2	211726	998.8	3808.85	568.8	7	36383	18395	561650	4.27	6349.4	3330	1149	12.393	41952.4	52961.9	33.7669
上海市	无单位/自雇（包括个体户）		2018	1	1	0	0	1	0	10	1	1	0	12.1007	43	1849					9.73	8.05	8.635	8.04	10.28	12.025	7162.33	7.17094	8994	6600000	46976	171798	92.2	211726	998.8	3808.85	568.8	7	36383	18395	561650	4.27	6349.4	3330	1149	12.393	41952.4	52961.9	33.7669
上海市	企业	私有/民营或私有/民营控股	2018	1	0	1	0	0	0	12	1	0	1	10.8198	45	2025					9.73	8.05	8.635	8.04	10.28	12.025	7162.33	7.17094	8994	6600000	46976	171798	92.2	211726	998.8	3808.85	568.8	7	36383	18395	561650	4.27	6349.4	3330	1149	12.393	41952.4	52961.9	33.7669
上海市			2018	0	0	0	0	0	0	4	1	1	0	10.4913	56	3136					9.73	8.05	8.635	8.04	10.28	12.025	7162.33	7.17094	8994	6600000	46976	171798	92.2	211726	998.8	3808.85	568.8	7	36383	18395	561650	4.27	6349.4	3330	1149	12.393	41952.4	52961.9	33.7669
上海市			2018	0	0	0	0	0	0	4	1	1	0	10.4913	53	2809					9.73	8.05	8.635	8.04	10.28	12.025	7162.33	7.17094	8994	6600000	46976	171798	92.2	211726	998.8	3808.85	568.8	7	36383	18395	561650	4.27	6349.4	3330	1149	12.393	41952.4	52961.9	33.7669
上海市			2018	0	0	0	0	0	0	6	1	1	0	10.5558	56	3136					9.73	8.05	8.635	8.04	10.28	12.025	7162.33	7.17094	8994	6600000	46976	171798	92.2	211726	998.8	3808.85	568.8	7	36383	18395	561650	4.27	6349.4	3330	1149	12.393	41952.4	52961.9	33.7669
上海市	企业	私有/民营或私有/民营控股	2018	0	0	0	0	0	0	12	1	1	0	11.6952	48	2304					9.73	8.05	8.635	8.04	10.28	12.025	7162.33	7.17094	8994	6600000	46976	171798	92.2	211726	998.8	3808.85	568.8	7	36383	18395	561650	4.27	6349.4	3330	1149	12.393	41952.4	52961.9	33.7669
上海市			2018	0	0	0	0	0	0	4	1	1	0	10.8198	59	3481					9.73	8.05	8.635	8.04	10.28	12.025	7162.33	7.17094	8994	6600000	46976	171798	92.2	211726	998.8	3808.85	568.8	7	36383	18395	561650	4.27	6349.4	3330	1149	12.393	41952.4	52961.9	33.7669
上海市	企业	港澳台资或港澳台资控股	2018	0	0	0	0	0	0	9	1	1	0	10.8967	44	1936					9.73	8.05	8.635	8.04	10.28	12.025	7162.33	7.17094	8994	6600000	46976	171798	92.2	211726	998.8	3808.85	568.8	7	36383	18395	561650	4.27	6349.4	3330	1149	12.393	41952.4	52961.9	33.7669
上海市	企业	私有/民营或私有/民营控股	2018	0	0	0	0	1	0	9	1	1	0	10.0433	37	1369					9.73	8.05	8.635	8.04	10.28	12.025	7162.33	7.17094	8994	6600000	46976	171798	92.2	211726	998.8	3808.85	568.8	7	36383	18395	561650	4.27	6349.4	3330	1149	12.393	41952.4	52961.9	33.7669
上海市	党政机关		2018	0	0	0	1	1	1	9	1	1	0	11.5129	45	2025					9.73	8.05	8.635	8.04	10.28	12.025	7162.33	7.17094	8994	6600000	46976	171798	92.2	211726	998.8	3808.85	568.8	7	36383	18395	561650	4.27	6349.4	3330	1149	12.393	41952.4	52961.9	33.7669
上海市	军队		2018	0	0	0	0	0	0	4	1	1	0	10.779	38	1444					9.73	8.05	8.635	8.04	10.28	12.025	7162.33	7.17094	8994	6600000	46976	171798	92.2	211726	998.8	3808.85	568.8	7	36383	18395	561650	4.27	6349.4	3330	1149	12.393	41952.4	52961.9	33.7669
上海市			2018	0	0	0	0	0	1	6	1	1	0	11.0021	60	3600					9.73	8.05	8.635	8.04	10.28	12.025	7162.33	7.17094	8994	6600000	46976	171798	92.2	211726	998.8	3808.85	568.8	7	36383	18395	561650	4.27	6349.4	3330	1149	12.393	41952.4	52961.9	33.7669
上海市	企业	-8	2018	0	0	0	0	1	0	12	1	1	0	11.5129	36	1296					9.73	8.05	8.635	8.04	10.28	12.025	7162.33	7.17094	8994	6600000	46976	171798	92.2	211726	998.8	3808.85	568.8	7	36383	18395	561650	4.27	6349.4	3330	1149	12.393	41952.4	52961.9	33.7669
上海市	无单位/自雇（包括个体户）		2018	0	0	0	0	0	0	9	1	1	0	10.5966	30	900					9.73	8.05	8.635	8.04	10.28	12.025	7162.33	7.17094	8994	6600000	46976	171798	92.2	211726	998.8	3808.85	568.8	7	36383	18395	561650	4.27	6349.4	3330	1149	12.393	41952.4	52961.9	33.7669
上海市	企业	国有或国有控股	2018	0	0	0	1	0	0	10	1	1	0	10.1266	46	2116					9.73	8.05	8.635	8.04	10.28	12.025	7162.33	7.17094	8994	6600000	46976	171798	92.2	211726	998.8	3808.85	568.8	7	36383	18395	561650	4.27	6349.4	3330	1149	12.393	41952.4	52961.9	33.7669
上海市			2018	0	0	0	0	1	0	7	1	0	1	10.5241	65	4225					9.73	8.05	8.635	8.04	10.28	12.025	7162.33	7.17094	8994	6600000	46976	171798	92.2	211726	998.8	3808.85	568.8	7	36383	18395	561650	4.27	6349.4	3330	1149	12.393	41952.4	52961.9	33.7669
上海市			2018	0	0	0	0	0	0	6	1	1	0	10.5558	56	3136					9.73	8.05	8.635	8.04	10.28	12.025	7162.33	7.17094	8994	6600000	46976	171798	92.2	211726	998.8	3808.85	568.8	7	36383	18395	561650	4.27	6349.4	3330	1149	12.393	41952.4	52961.9	33.7669
上海市	企业	国有或国有控股	2018	0	0	0	1	0	0	12	1	0	1	11.2898	39	1521					9.73	8.05	8.635	8.04	10.28	12.025	7162.33	7.17094	8994	6600000	46976	171798	92.2	211726	998.8	3808.85	568.8	7	36383	18395	561650	4.27	6349.4	3330	1149	12.393	41952.4	52961.9	33.7669
上海市	企业	外资所有或外资控股	2018	0	0	0	0	1	0	12	1	1	0	12.8992	40	1600					9.73	8.05	8.635	8.04	10.28	12.025	7162.33	7.17094	8994	6600000	46976	171798	92.2	211726	998.8	3808.85	568.8	7	36383	18395	561650	4.27	6349.4	3330	1149	12.393	41952.4	52961.9	33.7669
上海市			2018	0	0	0	0	1	1	9	1	1	0	11.5209	64	4096					9.73	8.05	8.635	8.04	10.28	12.025	7162.33	7.17094	8994	6600000	46976	171798	92.2	211726	998.8	3808.85	568.8	7	36383	18395	561650	4.27	6349.4	3330	1149	12.393	41952.4	52961.9	33.7669
上海市			2018	0	0	0	0	0	0	7	1	0	1	10.3089	57	3249					9.73	8.05	8.635	8.04	10.28	12.025	7162.33	7.17094	8994	6600000	46976	171798	92.2	211726	998.8	3808.85	568.8	7	36383	18395	561650	4.27	6349.4	3330	1149	12.393	41952.4	52961.9	33.7669
上海市			2018	0	0	0	0	1	0	7	1	0	0		18	324					9.73	8.05	8.635	8.04	10.28	12.025	7162.33	7.17094	8994	6600000	46976	171798	92.2	211726	998.8	3808.85	568.8	7	36383	18395	561650	4.27	6349.4	3330	1149	12.393	41952.4	52961.9	33.7669
上海市	企业	私有/民营或私有/民营控股	2018	0	0	0	0	1	0	7	1	0	0	10.5614	20	400					9.73	8.05	8.635	8.04	10.28	12.025	7162.33	7.17094	8994	6600000	46976	171798	92.2	211726	998.8	3808.85	568.8	7	36383	18395	561650	4.27	6349.4	3330	1149	12.393	41952.4	52961.9	33.7669
上海市	企业	外资所有或外资控股	2018	0	0	0	0	1	0	11	1	0	0	11.6952	44	1936					9.73	8.05	8.635	8.04	10.28	12.025	7162.33	7.17094	8994	6600000	46976	171798	92.2	211726	998.8	3808.85	568.8	7	36383	18395	561650	4.27	6349.4	3330	1149	12.393	41952.4	52961.9	33.7669
上海市			2018	0	0	0	0	0	0	6	1	0	0		18	324					9.73	8.05	8.635	8.04	10.28	12.025	7162.33	7.17094	8994	6600000	46976	171798	92.2	211726	998.8	3808.85	568.8	7	36383	18395	561650	4.27	6349.4	3330	1149	12.393	41952.4	52961.9	33.7669
上海市	企业	国有或国有控股	2018	0	0	0	1	0	0	10	1	1	0	11.0021	47	2209					9.73	8.05	8.635	8.04	10.28	12.025	7162.33	7.17094	8994	6600000	46976	171798	92.2	211726	998.8	3808.85	568.8	7	36383	18395	561650	4.27	6349.4	3330	1149	12.393	41952.4	52961.9	33.7669
上海市	企业	外资所有或外资控股	2018	0	0	0	0	0	1	12	1	0	0		20	400					9.73	8.05	8.635	8.04	10.28	12.025	7162.33	7.17094	8994	6600000	46976	171798	92.2	211726	998.8	3808.85	568.8	7	36383	18395	561650	4.27	6349.4	3330	1149	12.393	41952.4	52961.9	33.7669
上海市	企业	私有/民营或私有/民营控股	2018	0	0	0	0	1	0	12	1	0	0	11.2898	26	676					9.73	8.05	8.635	8.04	10.28	12.025	7162.33	7.17094	8994	6600000	46976	171798	92.2	211726	998.8	3808.85	568.8	7	36383	18395	561650	4.27	6349.4	3330	1149	12.393	41952.4	52961.9	33.7669
上海市	企业	国有或国有控股	2018	0	0	0	1	0	1	12	1	1	0	10.8198	40	1600					9.73	8.05	8.635	8.04	10.28	12.025	7162.33	7.17094	8994	6600000	46976	171798	92.2	211726	998.8	3808.85	568.8	7	36383	18395	561650	4.27	6349.4	3330	1149	12.393	41952.4	52961.9	33.7669
上海市			2018	0	0	0	0	0	0	4	1	1	0	9.98045	51	2601					9.73	8.05	8.635	8.04	10.28	12.025	7162.33	7.17094	8994	6600000	46976	171798	92.2	211726	998.8	3808.85	568.8	7	36383	18395	561650	4.27	6349.4	3330	1149	12.393	41952.4	52961.9	33.7669
上海市	党政机关		2018	0	0	0	1	1	1	10	1	1	0	11.9576	48	2304					9.73	8.05	8.635	8.04	10.28	12.025	7162.33	7.17094	8994	6600000	46976	171798	92.2	211726	998.8	3808.85	568.8	7	36383	18395	561650	4.27	6349.4	3330	1149	12.393	41952.4	52961.9	33.7669
上海市	企业	国有或国有控股	2018	0	0	0	1	1	0	9	1	1	0	11.0021	38	1444					9.73	8.05	8.635	8.04	10.28	12.025	7162.33	7.17094	8994	6600000	46976	171798	92.2	211726	998.8	3808.85	568.8	7	36383	18395	561650	4.27	6349.4	3330	1149	12.393	41952.4	52961.9	33.7669
上海市	事业单位	国有或国有控股	2018	0	0	0	1	1	0	6	1	1	0	11.9184	55	3025					9.73	8.05	8.635	8.04	10.28	12.025	7162.33	7.17094	8994	6600000	46976	171798	92.2	211726	998.8	3808.85	568.8	7	36383	18395	561650	4.27	6349.4	3330	1149	12.393	41952.4	52961.9	33.7669
上海市	企业	私有/民营或私有/民营控股	2018	0	0	0	0	0	0	7	1	1	0	11.0021	31	961					9.73	8.05	8.635	8.04	10.28	12.025	7162.33	7.17094	8994	6600000	46976	171798	92.2	211726	998.8	3808.85	568.8	7	36383	18395	561650	4.27	6349.4	3330	1149	12.393	41952.4	52961.9	33.7669
上海市	企业	国有或国有控股	2018	0	0	0	1	1	1	10	1	1	0	11.4721	28	784					9.73	8.05	8.635	8.04	10.28	12.025	7162.33	7.17094	8994	6600000	46976	171798	92.2	211726	998.8	3808.85	568.8	7	36383	18395	561650	4.27	6349.4	3330	1149	12.393	41952.4	52961.9	33.7669
上海市			2018	0	0	0	0	0	1	7	1	1	0	10.779	60	3600					9.73	8.05	8.635	8.04	10.28	12.025	7162.33	7.17094	8994	6600000	46976	171798	92.2	211726	998.8	3808.85	568.8	7	36383	18395	561650	4.27	6349.4	3330	1149	12.393	41952.4	52961.9	33.7669
上海市	企业	私有/民营或私有/民营控股	2018	0	0	0	0	0	0	9	1	0	0	10.3089	41	1681					9.73	8.05	8.635	8.04	10.28	12.025	7162.33	7.17094	8994	6600000	46976	171798	92.2	211726	998.8	3808.85	568.8	7	36383	18395	561650	4.27	6349.4	3330	1149	12.393	41952.4	52961.9	33.7669
上海市			2018	0	0	0	0	0	0	4	0	1	0	9.79813	58	3364					9.73	8.05	8.635	8.04	10.28	12.025	7162.33	7.17094	8994	6600000	46976	171798	92.2	211726	998.8	3808.85	568.8	7	36383	18395	561650	4.27	6349.4	3330	1149	12.393	41952.4	52961.9	33.7669
上海市	企业	港澳台资或港澳台资控股	2018	0	0	0	0	0	0	10	1	1	0	10.8198	41	1681					9.73	8.05	8.635	8.04	10.28	12.025	7162.33	7.17094	8994	6600000	46976	171798	92.2	211726	998.8	3808.85	568.8	7	36383	18395	561650	4.27	6349.4	3330	1149	12.393	41952.4	52961.9	33.7669
上海市			2018	0	0	0	0	0	0	12	1	0	0		18	324					9.73	8.05	8.635	8.04	10.28	12.025	7162.33	7.17094	8994	6600000	46976	171798	92.2	211726	998.8	3808.85	568.8	7	36383	18395	561650	4.27	6349.4	3330	1149	12.393	41952.4	52961.9	33.7669
上海市	党政机关		2018	0	0	0	1	1	1	9	1	1	0	11.5129	58	3364					9.73	8.05	8.635	8.04	10.28	12.025	7162.33	7.17094	8994	6600000	46976	171798	92.2	211726	998.8	3808.85	568.8	7	36383	18395	561650	4.27	6349.4	3330	1149	12.393	41952.4	52961.9	33.7669
上海市	事业单位	国有或国有控股	2018	0	0	0	1	1	0	9	1	0	0	11.1844	38	1444					9.73	8.05	8.635	8.04	10.28	12.025	7162.33	7.17094	8994	6600000	46976	171798	92.2	211726	998.8	3808.85	568.8	7	36383	18395	561650	4.27	6349.4	3330	1149	12.393	41952.4	52961.9	33.7669
上海市			2018	0	0	0	0	0	0	10	1	0	0	10.779	30	900					9.73	8.05	8.635	8.04	10.28	12.025	7162.33	7.17094	8994	6600000	46976	171798	92.2	211726	998.8	3808.85	568.8	7	36383	18395	561650	4.27	6349.4	3330	1149	12.393	41952.4	52961.9	33.7669
上海市	-8	-8	2018	0	0	0	-8	0	0	10	1	0	0	10.779	24	576					9.73	8.05	8.635	8.04	10.28	12.025	7162.33	7.17094	8994	6600000	46976	171798	92.2	211726	998.8	3808.85	568.8	7	36383	18395	561650	4.27	6349.4	3330	1149	12.393	41952.4	52961.9	33.7669
上海市			2018	0	0	0	0	0	1	6	1	1	0	10.4913	64	4096					9.73	8.05	8.635	8.04	10.28	12.025	7162.33	7.17094	8994	6600000	46976	171798	92.2	211726	998.8	3808.85	568.8	7	36383	18395	561650	4.27	6349.4	3330	1149	12.393	41952.4	52961.9	33.7669
上海市	企业	外资所有或外资控股	2018	0	0	0	0	0	0	6	1	1	0	9.61581	44	1936					9.73	8.05	8.635	8.04	10.28	12.025	7162.33	7.17094	8994	6600000	46976	171798	92.2	211726	998.8	3808.85	568.8	7	36383	18395	561650	4.27	6349.4	3330	1149	12.393	41952.4	52961.9	33.7669
上海市			2018	0	0	0	0	0	0	9	1	1	0	10.4913	57	3249					9.73	8.05	8.635	8.04	10.28	12.025	7162.33	7.17094	8994	6600000	46976	171798	92.2	211726	998.8	3808.85	568.8	7	36383	18395	561650	4.27	6349.4	3330	1149	12.393	41952.4	52961.9	33.7669
上海市			2018	0	0	0	0	1	1	4	1	1	0	10.779	65	4225					9.73	8.05	8.635	8.04	10.28	12.025	7162.33	7.17094	8994	6600000	46976	171798	92.2	211726	998.8	3808.85	568.8	7	36383	18395	561650	4.27	6349.4	3330	1149	12.393	41952.4	52961.9	33.7669
上海市			2018	0	0	0	0	0	0	10	1	0	0		29	841					9.73	8.05	8.635	8.04	10.28	12.025	7162.33	7.17094	8994	6600000	46976	171798	92.2	211726	998.8	3808.85	568.8	7	36383	18395	561650	4.27	6349.4	3330	1149	12.393	41952.4	52961.9	33.7669
上海市	企业	私有/民营或私有/民营控股	2018	0	0	0	0	1	0	7	1	0	0	10.5966	26	676					9.73	8.05	8.635	8.04	10.28	12.025	7162.33	7.17094	8994	6600000	46976	171798	92.2	211726	998.8	3808.85	568.8	7	36383	18395	561650	4.27	6349.4	3330	1149	12.393	41952.4	52961.9	33.7669
上海市			2018	0	0	0	0	0	0	4	1	0	1	10.3089	63	3969					9.73	8.05	8.635	8.04	10.28	12.025	7162.33	7.17094	8994	6600000	46976	171798	92.2	211726	998.8	3808.85	568.8	7	36383	18395	561650	4.27	6349.4	3330	1149	12.393	41952.4	52961.9	33.7669
上海市	企业	集体所有或集体控股	2018	0	0	0	0	0	0	12	1	0	0	10.8198	28	784					9.73	8.05	8.635	8.04	10.28	12.025	7162.33	7.17094	8994	6600000	46976	171798	92.2	211726	998.8	3808.85	568.8	7	36383	18395	561650	4.27	6349.4	3330	1149	12.393	41952.4	52961.9	33.7669
上海市	企业	国有或国有控股	2018	0	0	0	1	0	0	10	1	0	0	10.5966	28	784					9.73	8.05	8.635	8.04	10.28	12.025	7162.33	7.17094	8994	6600000	46976	171798	92.2	211726	998.8	3808.85	568.8	7	36383	18395	561650	4.27	6349.4	3330	1149	12.393	41952.4	52961.9	33.7669
上海市	企业	外资所有或外资控股	2018	0	0	0	0	0	0	6	1	1	0	10.4913	33	1089					9.73	8.05	8.635	8.04	10.28	12.025	7162.33	7.17094	8994	6600000	46976	171798	92.2	211726	998.8	3808.85	568.8	7	36383	18395	561650	4.27	6349.4	3330	1149	12.393	41952.4	52961.9	33.7669
上海市			2018	0	0	0	0	1	0	4	1	1	0	10.6164	61	3721					9.73	8.05	8.635	8.04	10.28	12.025	7162.33	7.17094	8994	6600000	46976	171798	92.2	211726	998.8	3808.85	568.8	7	36383	18395	561650	4.27	6349.4	3330	1149	12.393	41952.4	52961.9	33.7669
上海市			2018	0	0	0	0	0	1	10	1	1	0	11.5129	63	3969					9.73	8.05	8.635	8.04	10.28	12.025	7162.33	7.17094	8994	6600000	46976	171798	92.2	211726	998.8	3808.85	568.8	7	36383	18395	561650	4.27	6349.4	3330	1149	12.393	41952.4	52961.9	33.7669
上海市	无单位/自雇（包括个体户）		2018	0	0	0	0	1	0	10	1	1	0	9.9915	58	3364					9.73	8.05	8.635	8.04	10.28	12.025	7162.33	7.17094	8994	6600000	46976	171798	92.2	211726	998.8	3808.85	568.8	7	36383	18395	561650	4.27	6349.4	3330	1149	12.393	41952.4	52961.9	33.7669
上海市	企业	私有/民营或私有/民营控股	2018	0	0	0	0	0	0	12	1	0	0	10.8198	27	729					9.73	8.05	8.635	8.04	10.28	12.025	7162.33	7.17094	8994	6600000	46976	171798	92.2	211726	998.8	3808.85	568.8	7	36383	18395	561650	4.27	6349.4	3330	1149	12.393	41952.4	52961.9	33.7669
上海市	企业	私有/民营或私有/民营控股	2018	1	0	1	0	1	0	10	1	1	0	11.0021	42	1764					9.73	8.05	8.635	8.04	10.28	12.025	7162.33	7.17094	8994	6600000	46976	171798	92.2	211726	998.8	3808.85	568.8	7	36383	18395	561650	4.27	6349.4	3330	1149	12.393	41952.4	52961.9	33.7669
上海市	企业	外资所有或外资控股	2018	0	0	0	0	0	1	9	1	0	0	11.4721	48	2304					9.73	8.05	8.635	8.04	10.28	12.025	7162.33	7.17094	8994	6600000	46976	171798	92.2	211726	998.8	3808.85	568.8	7	36383	18395	561650	4.27	6349.4	3330	1149	12.393	41952.4	52961.9	33.7669
上海市	企业	外资所有或外资控股	2018	0	0	0	0	1	0	12	1	1	0	13.1224	45	2025					9.73	8.05	8.635	8.04	10.28	12.025	7162.33	7.17094	8994	6600000	46976	171798	92.2	211726	998.8	3808.85	568.8	7	36383	18395	561650	4.27	6349.4	3330	1149	12.393	41952.4	52961.9	33.7669
上海市			2018	0	0	0	0	0	0	12	1	0	0		23	529					9.73	8.05	8.635	8.04	10.28	12.025	7162.33	7.17094	8994	6600000	46976	171798	92.2	211726	998.8	3808.85	568.8	7	36383	18395	561650	4.27	6349.4	3330	1149	12.393	41952.4	52961.9	33.7669
上海市			2018	0	0	0	0	1	0	6	1	1	0	10.2888	48	2304					9.73	8.05	8.635	8.04	10.28	12.025	7162.33	7.17094	8994	6600000	46976	171798	92.2	211726	998.8	3808.85	568.8	7	36383	18395	561650	4.27	6349.4	3330	1149	12.393	41952.4	52961.9	33.7669
上海市	企业	私有/民营或私有/民营控股	2018	0	0	0	0	0	0	10	1	1	0	11.5129	47	2209					9.73	8.05	8.635	8.04	10.28	12.025	7162.33	7.17094	8994	6600000	46976	171798	92.2	211726	998.8	3808.85	568.8	7	36383	18395	561650	4.27	6349.4	3330	1149	12.393	41952.4	52961.9	33.7669
上海市	-8	-8	2018	1	1	0	-8	1	0	4	1	1	0	9.39266	57	3249					9.73	8.05	8.635	8.04	10.28	12.025	7162.33	7.17094	8994	6600000	46976	171798	92.2	211726	998.8	3808.85	568.8	7	36383	18395	561650	4.27	6349.4	3330	1149	12.393	41952.4	52961.9	33.7669
上海市			2018	0	0	0	0	0	0	10	1	0	0		25	625					9.73	8.05	8.635	8.04	10.28	12.025	7162.33	7.17094	8994	6600000	46976	171798	92.2	211726	998.8	3808.85	568.8	7	36383	18395	561650	4.27	6349.4	3330	1149	12.393	41952.4	52961.9	33.7669
上海市			2018	0	0	0	0	0	0	6	1	1	0	10.5744	60	3600					9.73	8.05	8.635	8.04	10.28	12.025	7162.33	7.17094	8994	6600000	46976	171798	92.2	211726	998.8	3808.85	568.8	7	36383	18395	561650	4.27	6349.4	3330	1149	12.393	41952.4	52961.9	33.7669
上海市			2018	0	0	0	0	0	0	6	1	0	1	10.4913	57	3249					9.73	8.05	8.635	8.04	10.28	12.025	7162.33	7.17094	8994	6600000	46976	171798	92.2	211726	998.8	3808.85	568.8	7	36383	18395	561650	4.27	6349.4	3330	1149	12.393	41952.4	52961.9	33.7669
上海市			2018	0	0	0	0	0	0	6	1	1	0	10.4913	58	3364					9.73	8.05	8.635	8.04	10.28	12.025	7162.33	7.17094	8994	6600000	46976	171798	92.2	211726	998.8	3808.85	568.8	7	36383	18395	561650	4.27	6349.4	3330	1149	12.393	41952.4	52961.9	33.7669
上海市	社会团体、居/村委会	-8	2018	0	0	0	0	0	1	9	1	1	0	10.4631	48	2304					9.73	8.05	8.635	8.04	10.28	12.025	7162.33	7.17094	8994	6600000	46976	171798	92.2	211726	998.8	3808.85	568.8	7	36383	18395	561650	4.27	6349.4	3330	1149	12.393	41952.4	52961.9	33.7669
上海市	企业	集体所有或集体控股	2018	0	0	0	0	1	0	6	1	0	1	10.2256	56	3136					9.73	8.05	8.635	8.04	10.28	12.025	7162.33	7.17094	8994	6600000	46976	171798	92.2	211726	998.8	3808.85	568.8	7	36383	18395	561650	4.27	6349.4	3330	1149	12.393	41952.4	52961.9	33.7669
上海市			2018	0	0	0	0	0	0	4	1	0	1	10.5558	63	3969					9.73	8.05	8.635	8.04	10.28	12.025	7162.33	7.17094	8994	6600000	46976	171798	92.2	211726	998.8	3808.85	568.8	7	36383	18395	561650	4.27	6349.4	3330	1149	12.393	41952.4	52961.9	33.7669
上海市	无单位/自雇（包括个体户）		2018	1	1	0	0	0	0	4	0	1	0	10.3089	45	2025					9.73	8.05	8.635	8.04	10.28	12.025	7162.33	7.17094	8994	6600000	46976	171798	92.2	211726	998.8	3808.85	568.8	7	36383	18395	561650	4.27	6349.4	3330	1149	12.393	41952.4	52961.9	33.7669
上海市			2018	0	0	0	0	0	1	9	1	1	0	10.6454	58	3364					9.73	8.05	8.635	8.04	10.28	12.025	7162.33	7.17094	8994	6600000	46976	171798	92.2	211726	998.8	3808.85	568.8	7	36383	18395	561650	4.27	6349.4	3330	1149	12.393	41952.4	52961.9	33.7669
上海市	企业	国有或国有控股	2018	0	0	0	1	1	0	6	1	1	0	11.5129	50	2500					9.73	8.05	8.635	8.04	10.28	12.025	7162.33	7.17094	8994	6600000	46976	171798	92.2	211726	998.8	3808.85	568.8	7	36383	18395	561650	4.27	6349.4	3330	1149	12.393	41952.4	52961.9	33.7669
上海市	社会团体、居/村委会	-8	2018	0	0	0	0	0	0	4	1	0	0	9.86266	21	441					9.73	8.05	8.635	8.04	10.28	12.025	7162.33	7.17094	8994	6600000	46976	171798	92.2	211726	998.8	3808.85	568.8	7	36383	18395	561650	4.27	6349.4	3330	1149	12.393	41952.4	52961.9	33.7669
上海市	企业	国有或国有控股	2018	0	0	0	1	1	0	4	1	1	0	10.8198	56	3136					9.73	8.05	8.635	8.04	10.28	12.025	7162.33	7.17094	8994	6600000	46976	171798	92.2	211726	998.8	3808.85	568.8	7	36383	18395	561650	4.27	6349.4	3330	1149	12.393	41952.4	52961.9	33.7669
上海市	企业	私有/民营或私有/民营控股	2018	0	0	0	0	1	0	10	1	0	0	12.7939	34	1156					9.73	8.05	8.635	8.04	10.28	12.025	7162.33	7.17094	8994	6600000	46976	171798	92.2	211726	998.8	3808.85	568.8	7	36383	18395	561650	4.27	6349.4	3330	1149	12.393	41952.4	52961.9	33.7669
上海市	-8	-8	2018	0	0	0	-8	0	0	11	1	1	0	11.0021	47	2209					9.73	8.05	8.635	8.04	10.28	12.025	7162.33	7.17094	8994	6600000	46976	171798	92.2	211726	998.8	3808.85	568.8	7	36383	18395	561650	4.27	6349.4	3330	1149	12.393	41952.4	52961.9	33.7669
上海市	企业	私有/民营或私有/民营控股	2018	0	0	0	0	0	0	6	1	1	0	10.779	55	3025					9.73	8.05	8.635	8.04	10.28	12.025	7162.33	7.17094	8994	6600000	46976	171798	92.2	211726	998.8	3808.85	568.8	7	36383	18395	561650	4.27	6349.4	3330	1149	12.393	41952.4	52961.9	33.7669
上海市			2018	0	0	0	0	0	0	4	1	1	0	10.779	56	3136					9.73	8.05	8.635	8.04	10.28	12.025	7162.33	7.17094	8994	6600000	46976	171798	92.2	211726	998.8	3808.85	568.8	7	36383	18395	561650	4.27	6349.4	3330	1149	12.393	41952.4	52961.9	33.7669
上海市			2018	0	0	0	0	1	0	6	1	0	0	9.15694	58	3364					9.73	8.05	8.635	8.04	10.28	12.025	7162.33	7.17094	8994	6600000	46976	171798	92.2	211726	998.8	3808.85	568.8	7	36383	18395	561650	4.27	6349.4	3330	1149	12.393	41952.4	52961.9	33.7669
上海市			2018	0	0	0	0	0	0	6	1	1	0	10.4913	62	3844					9.73	8.05	8.635	8.04	10.28	12.025	7162.33	7.17094	8994	6600000	46976	171798	92.2	211726	998.8	3808.85	568.8	7	36383	18395	561650	4.27	6349.4	3330	1149	12.393	41952.4	52961.9	33.7669
上海市	事业单位	国有或国有控股	2018	0	0	0	1	1	0	9	1	1	0	11.0021	54	2916					9.73	8.05	8.635	8.04	10.28	12.025	7162.33	7.17094	8994	6600000	46976	171798	92.2	211726	998.8	3808.85	568.8	7	36383	18395	561650	4.27	6349.4	3330	1149	12.393	41952.4	52961.9	33.7669
上海市	企业	私有/民营或私有/民营控股	2018	0	0	0	0	0	0	12	1	0	0	11.2898	37	1369					9.73	8.05	8.635	8.04	10.28	12.025	7162.33	7.17094	8994	6600000	46976	171798	92.2	211726	998.8	3808.85	568.8	7	36383	18395	561650	4.27	6349.4	3330	1149	12.393	41952.4	52961.9	33.7669
上海市			2018	0	0	0	0	1	0	4	1	1	0	10.4223	49	2401					9.73	8.05	8.635	8.04	10.28	12.025	7162.33	7.17094	8994	6600000	46976	171798	92.2	211726	998.8	3808.85	568.8	7	36383	18395	561650	4.27	6349.4	3330	1149	12.393	41952.4	52961.9	33.7669
上海市	事业单位	国有或国有控股	2018	0	0	0	1	0	1	12	1	1	0	13.5924	32	1024					9.73	8.05	8.635	8.04	10.28	12.025	7162.33	7.17094	8994	6600000	46976	171798	92.2	211726	998.8	3808.85	568.8	7	36383	18395	561650	4.27	6349.4	3330	1149	12.393	41952.4	52961.9	33.7669
上海市			2018	0	0	0	0	0	0	6	1	0	0	10.3089	65	4225					9.73	8.05	8.635	8.04	10.28	12.025	7162.33	7.17094	8994	6600000	46976	171798	92.2	211726	998.8	3808.85	568.8	7	36383	18395	561650	4.27	6349.4	3330	1149	12.393	41952.4	52961.9	33.7669
上海市	社会团体、居/村委会	-8	2018	0	0	0	0	0	0	12	1	1	0	10.5966	55	3025					9.73	8.05	8.635	8.04	10.28	12.025	7162.33	7.17094	8994	6600000	46976	171798	92.2	211726	998.8	3808.85	568.8	7	36383	18395	561650	4.27	6349.4	3330	1149	12.393	41952.4	52961.9	33.7669
上海市			2018	0	0	0	0	1	0	6	1	1	0	10.5241	54	2916					9.73	8.05	8.635	8.04	10.28	12.025	7162.33	7.17094	8994	6600000	46976	171798	92.2	211726	998.8	3808.85	568.8	7	36383	18395	561650	4.27	6349.4	3330	1149	12.393	41952.4	52961.9	33.7669
上海市	企业	私有/民营或私有/民营控股	2018	0	0	0	0	1	0	12	1	0	0	10.5966	39	1521					9.73	8.05	8.635	8.04	10.28	12.025	7162.33	7.17094	8994	6600000	46976	171798	92.2	211726	998.8	3808.85	568.8	7	36383	18395	561650	4.27	6349.4	3330	1149	12.393	41952.4	52961.9	33.7669
上海市	企业	私有/民营或私有/民营控股	2018	0	0	0	0	0	0	11	1	1	0	11.2898	51	2601					9.73	8.05	8.635	8.04	10.28	12.025	7162.33	7.17094	8994	6600000	46976	171798	92.2	211726	998.8	3808.85	568.8	7	36383	18395	561650	4.27	6349.4	3330	1149	12.393	41952.4	52961.9	33.7669
上海市	事业单位	国有或国有控股	2018	0	0	0	1	0	0	10	1	1	0	11.4076	36	1296					9.73	8.05	8.635	8.04	10.28	12.025	7162.33	7.17094	8994	6600000	46976	171798	92.2	211726	998.8	3808.85	568.8	7	36383	18395	561650	4.27	6349.4	3330	1149	12.393	41952.4	52961.9	33.7669
上海市			2018	0	0	0	0	0	0	4	1	1	0	10.4913	62	3844					9.73	8.05	8.635	8.04	10.28	12.025	7162.33	7.17094	8994	6600000	46976	171798	92.2	211726	998.8	3808.85	568.8	7	36383	18395	561650	4.27	6349.4	3330	1149	12.393	41952.4	52961.9	33.7669
上海市			2021	0	0	0	0	1	0	6	1	0	0	10.4913	59	3481					9.93	8.45	9.04	8.44	10.98	12.72	7555.34	7.56442	8351	7800000	54339	183932	93.8	519488	998.8	3816.73	635.7	7.36	36642	18957	579218	4.37	6751.7	3327	1120	12.1546	45233.9	57691.7	32.8514
上海市			2021	0	0	0	0	0	0	4	0	1	0	10.3089	53	2809					9.93	8.45	9.04	8.44	10.98	12.72	7555.34	7.56442	8351	7800000	54339	183932	93.8	519488	998.8	3816.73	635.7	7.36	36642	18957	579218	4.37	6751.7	3327	1120	12.1546	45233.9	57691.7	32.8514
上海市	企业	私有/民营或私有/民营控股	2021	0	0	0	0	0	0	12	1	1	0	11.2898	32	1024					9.93	8.45	9.04	8.44	10.98	12.72	7555.34	7.56442	8351	7800000	54339	183932	93.8	519488	998.8	3816.73	635.7	7.36	36642	18957	579218	4.37	6751.7	3327	1120	12.1546	45233.9	57691.7	32.8514
上海市	企业	国有或国有控股	2021	0	0	0	1	0	0	12	1	1	0	11.5129	29	841					9.93	8.45	9.04	8.44	10.98	12.72	7555.34	7.56442	8351	7800000	54339	183932	93.8	519488	998.8	3816.73	635.7	7.36	36642	18957	579218	4.37	6751.7	3327	1120	12.1546	45233.9	57691.7	32.8514
上海市	企业	私有/民营或私有/民营控股	2021	0	0	0	0	1	0	10	1	1	0	11.9829	39	1521					9.93	8.45	9.04	8.44	10.98	12.72	7555.34	7.56442	8351	7800000	54339	183932	93.8	519488	998.8	3816.73	635.7	7.36	36642	18957	579218	4.37	6751.7	3327	1120	12.1546	45233.9	57691.7	32.8514
上海市			2021	0	0	0	0	0	0	4	1	1	0	10.4913	64	4096					9.93	8.45	9.04	8.44	10.98	12.72	7555.34	7.56442	8351	7800000	54339	183932	93.8	519488	998.8	3816.73	635.7	7.36	36642	18957	579218	4.37	6751.7	3327	1120	12.1546	45233.9	57691.7	32.8514
上海市			2021	0	0	0	0	1	0	12	1	0	0	9.21034	27	729					9.93	8.45	9.04	8.44	10.98	12.72	7555.34	7.56442	8351	7800000	54339	183932	93.8	519488	998.8	3816.73	635.7	7.36	36642	18957	579218	4.37	6751.7	3327	1120	12.1546	45233.9	57691.7	32.8514
上海市	企业	私有/民营或私有/民营控股	2021	0	0	0	0	1	0	12	1	1	0	16.1181	29	841					9.93	8.45	9.04	8.44	10.98	12.72	7555.34	7.56442	8351	7800000	54339	183932	93.8	519488	998.8	3816.73	635.7	7.36	36642	18957	579218	4.37	6751.7	3327	1120	12.1546	45233.9	57691.7	32.8514
上海市	无单位/自雇（包括个体户）		2021	0	0	0	0	0	0	4	0	1	0	10.5966	35	1225					9.93	8.45	9.04	8.44	10.98	12.72	7555.34	7.56442	8351	7800000	54339	183932	93.8	519488	998.8	3816.73	635.7	7.36	36642	18957	579218	4.37	6751.7	3327	1120	12.1546	45233.9	57691.7	32.8514
上海市	事业单位	国有或国有控股	2021	0	0	0	1	1	0	9	1	1	0	11.5129	46	2116					9.93	8.45	9.04	8.44	10.98	12.72	7555.34	7.56442	8351	7800000	54339	183932	93.8	519488	998.8	3816.73	635.7	7.36	36642	18957	579218	4.37	6751.7	3327	1120	12.1546	45233.9	57691.7	32.8514
上海市			2021	0	0	0	0	0	0	4	1	1	0	10.5966	58	3364					9.93	8.45	9.04	8.44	10.98	12.72	7555.34	7.56442	8351	7800000	54339	183932	93.8	519488	998.8	3816.73	635.7	7.36	36642	18957	579218	4.37	6751.7	3327	1120	12.1546	45233.9	57691.7	32.8514
上海市			2021	0	0	0	0	1	1	9	1	1	0	10.779	60	3600					9.93	8.45	9.04	8.44	10.98	12.72	7555.34	7.56442	8351	7800000	54339	183932	93.8	519488	998.8	3816.73	635.7	7.36	36642	18957	579218	4.37	6751.7	3327	1120	12.1546	45233.9	57691.7	32.8514
上海市			2021	0	0	0	0	0	0	4	1	1	0	10.2681	63	3969					9.93	8.45	9.04	8.44	10.98	12.72	7555.34	7.56442	8351	7800000	54339	183932	93.8	519488	998.8	3816.73	635.7	7.36	36642	18957	579218	4.37	6751.7	3327	1120	12.1546	45233.9	57691.7	32.8514
上海市			2021	0	0	0	0	0	0	3	1	0	1	9.16952	50	2500					9.93	8.45	9.04	8.44	10.98	12.72	7555.34	7.56442	8351	7800000	54339	183932	93.8	519488	998.8	3816.73	635.7	7.36	36642	18957	579218	4.37	6751.7	3327	1120	12.1546	45233.9	57691.7	32.8514
上海市	企业	国有或国有控股	2021	0	0	0	1	0	0	7	1	1	0	11.5129	40	1600					9.93	8.45	9.04	8.44	10.98	12.72	7555.34	7.56442	8351	7800000	54339	183932	93.8	519488	998.8	3816.73	635.7	7.36	36642	18957	579218	4.37	6751.7	3327	1120	12.1546	45233.9	57691.7	32.8514
上海市	企业	国有或国有控股	2021	1	0	1	1	1	1	6	0	1	0	11.0021	58	3364					9.93	8.45	9.04	8.44	10.98	12.72	7555.34	7.56442	8351	7800000	54339	183932	93.8	519488	998.8	3816.73	635.7	7.36	36642	18957	579218	4.37	6751.7	3327	1120	12.1546	45233.9	57691.7	32.8514
上海市	企业	外资所有或外资控股	2021	0	0	0	0	1	0	9	1	0	0	11.2898	26	676					9.93	8.45	9.04	8.44	10.98	12.72	7555.34	7.56442	8351	7800000	54339	183932	93.8	519488	998.8	3816.73	635.7	7.36	36642	18957	579218	4.37	6751.7	3327	1120	12.1546	45233.9	57691.7	32.8514
上海市			2021	0	0	0	0	1	0	4	1	1	0	10.8198	64	4096					9.93	8.45	9.04	8.44	10.98	12.72	7555.34	7.56442	8351	7800000	54339	183932	93.8	519488	998.8	3816.73	635.7	7.36	36642	18957	579218	4.37	6751.7	3327	1120	12.1546	45233.9	57691.7	32.8514
上海市	事业单位	国有或国有控股	2021	0	0	0	1	0	0	10	0	0	0	10.1266	22	484					9.93	8.45	9.04	8.44	10.98	12.72	7555.34	7.56442	8351	7800000	54339	183932	93.8	519488	998.8	3816.73	635.7	7.36	36642	18957	579218	4.37	6751.7	3327	1120	12.1546	45233.9	57691.7	32.8514
上海市	企业	私有/民营或私有/民营控股	2021	0	0	0	0	1	0	12	1	1	0	10.5966	56	3136					9.93	8.45	9.04	8.44	10.98	12.72	7555.34	7.56442	8351	7800000	54339	183932	93.8	519488	998.8	3816.73	635.7	7.36	36642	18957	579218	4.37	6751.7	3327	1120	12.1546	45233.9	57691.7	32.8514
上海市	企业	私有/民营或私有/民营控股	2021	0	0	0	0	1	0	10	1	0	0	11.4076	31	961					9.93	8.45	9.04	8.44	10.98	12.72	7555.34	7.56442	8351	7800000	54339	183932	93.8	519488	998.8	3816.73	635.7	7.36	36642	18957	579218	4.37	6751.7	3327	1120	12.1546	45233.9	57691.7	32.8514
上海市	企业	私有/民营或私有/民营控股	2021	0	0	0	0	1	0	9	1	1	0	11.2898	35	1225					9.93	8.45	9.04	8.44	10.98	12.72	7555.34	7.56442	8351	7800000	54339	183932	93.8	519488	998.8	3816.73	635.7	7.36	36642	18957	579218	4.37	6751.7	3327	1120	12.1546	45233.9	57691.7	32.8514
上海市			2021	0	0	0	0	0	0	6	1	1	0	10.4913	60	3600					9.93	8.45	9.04	8.44	10.98	12.72	7555.34	7.56442	8351	7800000	54339	183932	93.8	519488	998.8	3816.73	635.7	7.36	36642	18957	579218	4.37	6751.7	3327	1120	12.1546	45233.9	57691.7	32.8514
上海市	企业	私有/民营或私有/民营控股	2021	1	1	0	0	1	0	7	1	1	0	11.6952	30	900					9.93	8.45	9.04	8.44	10.98	12.72	7555.34	7.56442	8351	7800000	54339	183932	93.8	519488	998.8	3816.73	635.7	7.36	36642	18957	579218	4.37	6751.7	3327	1120	12.1546	45233.9	57691.7	32.8514
上海市	企业	国有或国有控股	2021	0	0	0	1	1	0	12	1	0	0	11.6952	30	900					9.93	8.45	9.04	8.44	10.98	12.72	7555.34	7.56442	8351	7800000	54339	183932	93.8	519488	998.8	3816.73	635.7	7.36	36642	18957	579218	4.37	6751.7	3327	1120	12.1546	45233.9	57691.7	32.8514
上海市	企业	私有/民营或私有/民营控股	2021	0	0	0	0	1	0	10	0	0	0	11.9184	27	729					9.93	8.45	9.04	8.44	10.98	12.72	7555.34	7.56442	8351	7800000	54339	183932	93.8	519488	998.8	3816.73	635.7	7.36	36642	18957	579218	4.37	6751.7	3327	1120	12.1546	45233.9	57691.7	32.8514
上海市			2021	0	0	0	0	0	0	6	1	1	0	10.4631	62	3844					9.93	8.45	9.04	8.44	10.98	12.72	7555.34	7.56442	8351	7800000	54339	183932	93.8	519488	998.8	3816.73	635.7	7.36	36642	18957	579218	4.37	6751.7	3327	1120	12.1546	45233.9	57691.7	32.8514
上海市	事业单位	不知道	2021	0	0	0	1	1	0	11	1	0	0	11.7753	26	676					9.93	8.45	9.04	8.44	10.98	12.72	7555.34	7.56442	8351	7800000	54339	183932	93.8	519488	998.8	3816.73	635.7	7.36	36642	18957	579218	4.37	6751.7	3327	1120	12.1546	45233.9	57691.7	32.8514
上海市			2021	0	0	0	0	0	0	4	1	1	0	10.4913	60	3600					9.93	8.45	9.04	8.44	10.98	12.72	7555.34	7.56442	8351	7800000	54339	183932	93.8	519488	998.8	3816.73	635.7	7.36	36642	18957	579218	4.37	6751.7	3327	1120	12.1546	45233.9	57691.7	32.8514
上海市			2021	0	0	0	0	0	0	4	1	1	0	10.6454	65	4225					9.93	8.45	9.04	8.44	10.98	12.72	7555.34	7.56442	8351	7800000	54339	183932	93.8	519488	998.8	3816.73	635.7	7.36	36642	18957	579218	4.37	6751.7	3327	1120	12.1546	45233.9	57691.7	32.8514
上海市	企业	国有或国有控股	2021	0	0	0	1	1	1	9	1	1	0	11.6952	50	2500					9.93	8.45	9.04	8.44	10.98	12.72	7555.34	7.56442	8351	7800000	54339	183932	93.8	519488	998.8	3816.73	635.7	7.36	36642	18957	579218	4.37	6751.7	3327	1120	12.1546	45233.9	57691.7	32.8514
上海市			2021	0	0	0	0	0	0	4	1	1	0	7.78322	49	2401					9.93	8.45	9.04	8.44	10.98	12.72	7555.34	7.56442	8351	7800000	54339	183932	93.8	519488	998.8	3816.73	635.7	7.36	36642	18957	579218	4.37	6751.7	3327	1120	12.1546	45233.9	57691.7	32.8514
上海市	事业单位	国有或国有控股	2021	0	0	0	1	1	0	6	1	1	0	11.2252	58	3364					9.93	8.45	9.04	8.44	10.98	12.72	7555.34	7.56442	8351	7800000	54339	183932	93.8	519488	998.8	3816.73	635.7	7.36	36642	18957	579218	4.37	6751.7	3327	1120	12.1546	45233.9	57691.7	32.8514
上海市			2021	0	0	0	0	0	0	4	1	0	1	10.8198	64	4096					9.93	8.45	9.04	8.44	10.98	12.72	7555.34	7.56442	8351	7800000	54339	183932	93.8	519488	998.8	3816.73	635.7	7.36	36642	18957	579218	4.37	6751.7	3327	1120	12.1546	45233.9	57691.7	32.8514
上海市			2021	0	0	0	0	0	0	4	1	1	0	10.5966	65	4225					9.93	8.45	9.04	8.44	10.98	12.72	7555.34	7.56442	8351	7800000	54339	183932	93.8	519488	998.8	3816.73	635.7	7.36	36642	18957	579218	4.37	6751.7	3327	1120	12.1546	45233.9	57691.7	32.8514
上海市	事业单位	外资所有或外资控股	2021	0	0	0	1	1	0	12	0	0	0	8.16052	21	441					9.93	8.45	9.04	8.44	10.98	12.72	7555.34	7.56442	8351	7800000	54339	183932	93.8	519488	998.8	3816.73	635.7	7.36	36642	18957	579218	4.37	6751.7	3327	1120	12.1546	45233.9	57691.7	32.8514
上海市	企业	港澳台资或港澳台资控股	2021	0	0	0	0	0	1	12	1	1	0	11.1562	35	1225					9.93	8.45	9.04	8.44	10.98	12.72	7555.34	7.56442	8351	7800000	54339	183932	93.8	519488	998.8	3816.73	635.7	7.36	36642	18957	579218	4.37	6751.7	3327	1120	12.1546	45233.9	57691.7	32.8514
上海市			2021	0	0	0	0	0	0	6	1	1	0	10.6454	56	3136					9.93	8.45	9.04	8.44	10.98	12.72	7555.34	7.56442	8351	7800000	54339	183932	93.8	519488	998.8	3816.73	635.7	7.36	36642	18957	579218	4.37	6751.7	3327	1120	12.1546	45233.9	57691.7	32.8514
上海市			2021	0	0	0	0	1	0	6	1	0	0	11.0021	64	4096					9.93	8.45	9.04	8.44	10.98	12.72	7555.34	7.56442	8351	7800000	54339	183932	93.8	519488	998.8	3816.73	635.7	7.36	36642	18957	579218	4.37	6751.7	3327	1120	12.1546	45233.9	57691.7	32.8514
上海市	企业	私有/民营或私有/民营控股	2021	0	0	0	0	1	0	13	1	1	0	13.5278	44	1936					9.93	8.45	9.04	8.44	10.98	12.72	7555.34	7.56442	8351	7800000	54339	183932	93.8	519488	998.8	3816.73	635.7	7.36	36642	18957	579218	4.37	6751.7	3327	1120	12.1546	45233.9	57691.7	32.8514
上海市			2021	0	0	0	0	0	0	7	1	1	0	16.1181	57	3249					9.93	8.45	9.04	8.44	10.98	12.72	7555.34	7.56442	8351	7800000	54339	183932	93.8	519488	998.8	3816.73	635.7	7.36	36642	18957	579218	4.37	6751.7	3327	1120	12.1546	45233.9	57691.7	32.8514
上海市	企业	私有/民营或私有/民营控股	2021	0	0	0	0	1	0	3	1	1	0	10.4631	58	3364					9.93	8.45	9.04	8.44	10.98	12.72	7555.34	7.56442	8351	7800000	54339	183932	93.8	519488	998.8	3816.73	635.7	7.36	36642	18957	579218	4.37	6751.7	3327	1120	12.1546	45233.9	57691.7	32.8514
上海市	企业	外资所有或外资控股	2021	0	0	0	0	1	0	12	1	1	0	12.2061	36	1296					9.93	8.45	9.04	8.44	10.98	12.72	7555.34	7.56442	8351	7800000	54339	183932	93.8	519488	998.8	3816.73	635.7	7.36	36642	18957	579218	4.37	6751.7	3327	1120	12.1546	45233.9	57691.7	32.8514
上海市	企业	外资所有或外资控股	2021	0	0	0	0	0	0	4	1	0	0	10.1811	54	2916					9.93	8.45	9.04	8.44	10.98	12.72	7555.34	7.56442	8351	7800000	54339	183932	93.8	519488	998.8	3816.73	635.7	7.36	36642	18957	579218	4.37	6751.7	3327	1120	12.1546	45233.9	57691.7	32.8514
上海市	企业	私有/民营或私有/民营控股	2021	0	0	0	0	0	0	6	1	0	1	10.8198	40	1600					9.93	8.45	9.04	8.44	10.98	12.72	7555.34	7.56442	8351	7800000	54339	183932	93.8	519488	998.8	3816.73	635.7	7.36	36642	18957	579218	4.37	6751.7	3327	1120	12.1546	45233.9	57691.7	32.8514
上海市			2021	0	0	0	0	0	1	6	1	1	0	16.1181	60	3600					9.93	8.45	9.04	8.44	10.98	12.72	7555.34	7.56442	8351	7800000	54339	183932	93.8	519488	998.8	3816.73	635.7	7.36	36642	18957	579218	4.37	6751.7	3327	1120	12.1546	45233.9	57691.7	32.8514
上海市	企业	私有/民营或私有/民营控股	2021	0	0	0	0	0	0	10	1	1	0	11.6952	35	1225					9.93	8.45	9.04	8.44	10.98	12.72	7555.34	7.56442	8351	7800000	54339	183932	93.8	519488	998.8	3816.73	635.7	7.36	36642	18957	579218	4.37	6751.7	3327	1120	12.1546	45233.9	57691.7	32.8514
上海市	无单位/自雇（包括个体户）		2021	1	1	0	0	0	0	4	0	0	0	11.5129	35	1225					9.93	8.45	9.04	8.44	10.98	12.72	7555.34	7.56442	8351	7800000	54339	183932	93.8	519488	998.8	3816.73	635.7	7.36	36642	18957	579218	4.37	6751.7	3327	1120	12.1546	45233.9	57691.7	32.8514
上海市	企业	国有或国有控股	2021	0	0	0	1	0	1	12	1	1	0	12.2061	52	2704					9.93	8.45	9.04	8.44	10.98	12.72	7555.34	7.56442	8351	7800000	54339	183932	93.8	519488	998.8	3816.73	635.7	7.36	36642	18957	579218	4.37	6751.7	3327	1120	12.1546	45233.9	57691.7	32.8514
上海市			2021	0	0	0	0	1	0	4	1	0	1	10.4631	63	3969					9.93	8.45	9.04	8.44	10.98	12.72	7555.34	7.56442	8351	7800000	54339	183932	93.8	519488	998.8	3816.73	635.7	7.36	36642	18957	579218	4.37	6751.7	3327	1120	12.1546	45233.9	57691.7	32.8514
上海市	企业	私有/民营或私有/民营控股	2021	0	0	0	0	1	0	12	1	0	0	10.8198	24	576					9.93	8.45	9.04	8.44	10.98	12.72	7555.34	7.56442	8351	7800000	54339	183932	93.8	519488	998.8	3816.73	635.7	7.36	36642	18957	579218	4.37	6751.7	3327	1120	12.1546	45233.9	57691.7	32.8514
上海市			2021	0	0	0	0	1	0	4	1	1	0	10.4913	55	3025					9.93	8.45	9.04	8.44	10.98	12.72	7555.34	7.56442	8351	7800000	54339	183932	93.8	519488	998.8	3816.73	635.7	7.36	36642	18957	579218	4.37	6751.7	3327	1120	12.1546	45233.9	57691.7	32.8514
上海市	企业	私有/民营或私有/民营控股	2021	0	0	0	0	0	0	5	1	0	0	10.8198	25	625					9.93	8.45	9.04	8.44	10.98	12.72	7555.34	7.56442	8351	7800000	54339	183932	93.8	519488	998.8	3816.73	635.7	7.36	36642	18957	579218	4.37	6751.7	3327	1120	12.1546	45233.9	57691.7	32.8514
上海市	企业	私有/民营或私有/民营控股	2021	0	0	0	0	1	0	6	1	1	0	11.0021	59	3481					9.93	8.45	9.04	8.44	10.98	12.72	7555.34	7.56442	8351	7800000	54339	183932	93.8	519488	998.8	3816.73	635.7	7.36	36642	18957	579218	4.37	6751.7	3327	1120	12.1546	45233.9	57691.7	32.8514
上海市			2021	0	0	0	0	1	0	6	1	1	0	10.5966	61	3721					9.93	8.45	9.04	8.44	10.98	12.72	7555.34	7.56442	8351	7800000	54339	183932	93.8	519488	998.8	3816.73	635.7	7.36	36642	18957	579218	4.37	6751.7	3327	1120	12.1546	45233.9	57691.7	32.8514
上海市	企业	私有/民营或私有/民营控股	2021	0	0	0	0	1	0	4	1	1	0	10.3089	55	3025					9.93	8.45	9.04	8.44	10.98	12.72	7555.34	7.56442	8351	7800000	54339	183932	93.8	519488	998.8	3816.73	635.7	7.36	36642	18957	579218	4.37	6751.7	3327	1120	12.1546	45233.9	57691.7	32.8514
上海市			2021	0	0	0	0	0	0	2	0	1	0		63	3969					9.93	8.45	9.04	8.44	10.98	12.72	7555.34	7.56442	8351	7800000	54339	183932	93.8	519488	998.8	3816.73	635.7	7.36	36642	18957	579218	4.37	6751.7	3327	1120	12.1546	45233.9	57691.7	32.8514
上海市	企业	私有/民营或私有/民营控股	2021	0	0	0	0	1	0	12	1	1	0	13.017	35	1225					9.93	8.45	9.04	8.44	10.98	12.72	7555.34	7.56442	8351	7800000	54339	183932	93.8	519488	998.8	3816.73	635.7	7.36	36642	18957	579218	4.37	6751.7	3327	1120	12.1546	45233.9	57691.7	32.8514
上海市	企业	私有/民营或私有/民营控股	2021	0	0	0	0	0	0	6	1	1	0	10.3089	47	2209					9.93	8.45	9.04	8.44	10.98	12.72	7555.34	7.56442	8351	7800000	54339	183932	93.8	519488	998.8	3816.73	635.7	7.36	36642	18957	579218	4.37	6751.7	3327	1120	12.1546	45233.9	57691.7	32.8514
上海市			2021	0	0	0	0	0	0	3	1	0	1	16.1181	58	3364					9.93	8.45	9.04	8.44	10.98	12.72	7555.34	7.56442	8351	7800000	54339	183932	93.8	519488	998.8	3816.73	635.7	7.36	36642	18957	579218	4.37	6751.7	3327	1120	12.1546	45233.9	57691.7	32.8514
上海市	企业	私有/民营或私有/民营控股	2021	0	0	0	0	0	0	6	0	1	0	10.3089	44	1936					9.93	8.45	9.04	8.44	10.98	12.72	7555.34	7.56442	8351	7800000	54339	183932	93.8	519488	998.8	3816.73	635.7	7.36	36642	18957	579218	4.37	6751.7	3327	1120	12.1546	45233.9	57691.7	32.8514
上海市			2021	0	0	0	0	0	0	7	1	0	1	11.2898	61	3721					9.93	8.45	9.04	8.44	10.98	12.72	7555.34	7.56442	8351	7800000	54339	183932	93.8	519488	998.8	3816.73	635.7	7.36	36642	18957	579218	4.37	6751.7	3327	1120	12.1546	45233.9	57691.7	32.8514
上海市	企业	外资所有或外资控股	2021	0	0	0	0	1	0	12	1	0	0	11.0021	23	529					9.93	8.45	9.04	8.44	10.98	12.72	7555.34	7.56442	8351	7800000	54339	183932	93.8	519488	998.8	3816.73	635.7	7.36	36642	18957	579218	4.37	6751.7	3327	1120	12.1546	45233.9	57691.7	32.8514
上海市			2021	0	0	0	0	1	0	3	1	1	0	10.5966	63	3969					9.93	8.45	9.04	8.44	10.98	12.72	7555.34	7.56442	8351	7800000	54339	183932	93.8	519488	998.8	3816.73	635.7	7.36	36642	18957	579218	4.37	6751.7	3327	1120	12.1546	45233.9	57691.7	32.8514
上海市	企业	私有/民营或私有/民营控股	2021	0	0	0	0	1	0	7	0	1	0	11.9184	34	1156					9.93	8.45	9.04	8.44	10.98	12.72	7555.34	7.56442	8351	7800000	54339	183932	93.8	519488	998.8	3816.73	635.7	7.36	36642	18957	579218	4.37	6751.7	3327	1120	12.1546	45233.9	57691.7	32.8514
上海市	企业	私有/民营或私有/民营控股	2021	0	0	0	0	0	0	5	1	1	0	11.0021	49	2401					9.93	8.45	9.04	8.44	10.98	12.72	7555.34	7.56442	8351	7800000	54339	183932	93.8	519488	998.8	3816.73	635.7	7.36	36642	18957	579218	4.37	6751.7	3327	1120	12.1546	45233.9	57691.7	32.8514
上海市	党政机关		2021	0	0	0	1	0	1	12	1	1	0	11.5129	27	729					9.93	8.45	9.04	8.44	10.98	12.72	7555.34	7.56442	8351	7800000	54339	183932	93.8	519488	998.8	3816.73	635.7	7.36	36642	18957	579218	4.37	6751.7	3327	1120	12.1546	45233.9	57691.7	32.8514
上海市	企业	私有/民营或私有/民营控股	2021	0	0	0	0	0	0	10	0	1	0	11.1844	34	1156					9.93	8.45	9.04	8.44	10.98	12.72	7555.34	7.56442	8351	7800000	54339	183932	93.8	519488	998.8	3816.73	635.7	7.36	36642	18957	579218	4.37	6751.7	3327	1120	12.1546	45233.9	57691.7	32.8514
上海市			2021	0	0	0	0	0	0	4	1	1	0	9.92329	60	3600					9.93	8.45	9.04	8.44	10.98	12.72	7555.34	7.56442	8351	7800000	54339	183932	93.8	519488	998.8	3816.73	635.7	7.36	36642	18957	579218	4.37	6751.7	3327	1120	12.1546	45233.9	57691.7	32.8514
上海市			2021	0	0	0	0	1	0	6	0	0	0		20	400					9.93	8.45	9.04	8.44	10.98	12.72	7555.34	7.56442	8351	7800000	54339	183932	93.8	519488	998.8	3816.73	635.7	7.36	36642	18957	579218	4.37	6751.7	3327	1120	12.1546	45233.9	57691.7	32.8514
上海市	企业	其他	2021	0	0	0	0	1	0	5	1	1	0	11.6082	47	2209					9.93	8.45	9.04	8.44	10.98	12.72	7555.34	7.56442	8351	7800000	54339	183932	93.8	519488	998.8	3816.73	635.7	7.36	36642	18957	579218	4.37	6751.7	3327	1120	12.1546	45233.9	57691.7	32.8514
上海市			2021	0	0	0	0	1	0	6	1	0	0	10.1659	60	3600					9.93	8.45	9.04	8.44	10.98	12.72	7555.34	7.56442	8351	7800000	54339	183932	93.8	519488	998.8	3816.73	635.7	7.36	36642	18957	579218	4.37	6751.7	3327	1120	12.1546	45233.9	57691.7	32.8514
上海市			2021	0	0	0	0	0	0	4	1	1	0	10.5966	64	4096					9.93	8.45	9.04	8.44	10.98	12.72	7555.34	7.56442	8351	7800000	54339	183932	93.8	519488	998.8	3816.73	635.7	7.36	36642	18957	579218	4.37	6751.7	3327	1120	12.1546	45233.9	57691.7	32.8514
上海市			2021	0	0	0	0	0	0	9	1	0	0		46	2116					9.93	8.45	9.04	8.44	10.98	12.72	7555.34	7.56442	8351	7800000	54339	183932	93.8	519488	998.8	3816.73	635.7	7.36	36642	18957	579218	4.37	6751.7	3327	1120	12.1546	45233.9	57691.7	32.8514
上海市			2021	0	0	0	0	0	0	10	0	0	0	12.8992	26	676					9.93	8.45	9.04	8.44	10.98	12.72	7555.34	7.56442	8351	7800000	54339	183932	93.8	519488	998.8	3816.73	635.7	7.36	36642	18957	579218	4.37	6751.7	3327	1120	12.1546	45233.9	57691.7	32.8514
上海市			2021	0	0	0	0	0	0	7	1	1	0	10.5966	63	3969					9.93	8.45	9.04	8.44	10.98	12.72	7555.34	7.56442	8351	7800000	54339	183932	93.8	519488	998.8	3816.73	635.7	7.36	36642	18957	579218	4.37	6751.7	3327	1120	12.1546	45233.9	57691.7	32.8514
上海市	无单位/自雇（包括个体户）		2021	0	0	0	0	0	0	3	0	0	1	10.6736	61	3721					9.93	8.45	9.04	8.44	10.98	12.72	7555.34	7.56442	8351	7800000	54339	183932	93.8	519488	998.8	3816.73	635.7	7.36	36642	18957	579218	4.37	6751.7	3327	1120	12.1546	45233.9	57691.7	32.8514
上海市	企业	私有/民营或私有/民营控股	2021	0	0	0	0	0	1	10	1	0	1	11.5129	49	2401					9.93	8.45	9.04	8.44	10.98	12.72	7555.34	7.56442	8351	7800000	54339	183932	93.8	519488	998.8	3816.73	635.7	7.36	36642	18957	579218	4.37	6751.7	3327	1120	12.1546	45233.9	57691.7	32.8514
上海市	党政机关		2021	0	0	0	1	1	1	11	1	1	0	12.6761	47	2209					9.93	8.45	9.04	8.44	10.98	12.72	7555.34	7.56442	8351	7800000	54339	183932	93.8	519488	998.8	3816.73	635.7	7.36	36642	18957	579218	4.37	6751.7	3327	1120	12.1546	45233.9	57691.7	32.8514
上海市	企业	国有或国有控股	2021	0	0	0	1	1	1	13	1	0	0	11.6952	32	1024					9.93	8.45	9.04	8.44	10.98	12.72	7555.34	7.56442	8351	7800000	54339	183932	93.8	519488	998.8	3816.73	635.7	7.36	36642	18957	579218	4.37	6751.7	3327	1120	12.1546	45233.9	57691.7	32.8514
上海市			2021	0	0	0	0	0	0	6	1	1	0		59	3481					9.93	8.45	9.04	8.44	10.98	12.72	7555.34	7.56442	8351	7800000	54339	183932	93.8	519488	998.8	3816.73	635.7	7.36	36642	18957	579218	4.37	6751.7	3327	1120	12.1546	45233.9	57691.7	32.8514
上海市	企业	私有/民营或私有/民营控股	2021	0	0	0	0	0	0	6	1	1	0	11.0021	44	1936					9.93	8.45	9.04	8.44	10.98	12.72	7555.34	7.56442	8351	7800000	54339	183932	93.8	519488	998.8	3816.73	635.7	7.36	36642	18957	579218	4.37	6751.7	3327	1120	12.1546	45233.9	57691.7	32.8514
上海市	事业单位	国有或国有控股	2021	0	0	0	1	0	0	10	1	1	0	11.9184	50	2500					9.93	8.45	9.04	8.44	10.98	12.72	7555.34	7.56442	8351	7800000	54339	183932	93.8	519488	998.8	3816.73	635.7	7.36	36642	18957	579218	4.37	6751.7	3327	1120	12.1546	45233.9	57691.7	32.8514
上海市			2021	0	0	0	0	0	0	4	1	0	1	9.90349	63	3969					9.93	8.45	9.04	8.44	10.98	12.72	7555.34	7.56442	8351	7800000	54339	183932	93.8	519488	998.8	3816.73	635.7	7.36	36642	18957	579218	4.37	6751.7	3327	1120	12.1546	45233.9	57691.7	32.8514
上海市	企业	其他	2021	0	0	0	0	0	0	10	1	1	0	11.0021	20	400					9.93	8.45	9.04	8.44	10.98	12.72	7555.34	7.56442	8351	7800000	54339	183932	93.8	519488	998.8	3816.73	635.7	7.36	36642	18957	579218	4.37	6751.7	3327	1120	12.1546	45233.9	57691.7	32.8514
上海市	企业	私有/民营或私有/民营控股	2021	1	0	1	0	0	0	6	1	1	0	13.1224	55	3025					9.93	8.45	9.04	8.44	10.98	12.72	7555.34	7.56442	8351	7800000	54339	183932	93.8	519488	998.8	3816.73	635.7	7.36	36642	18957	579218	4.37	6751.7	3327	1120	12.1546	45233.9	57691.7	32.8514
上海市			2021	0	0	0	0	0	0	6	1	1	0	10.6164	59	3481					9.93	8.45	9.04	8.44	10.98	12.72	7555.34	7.56442	8351	7800000	54339	183932	93.8	519488	998.8	3816.73	635.7	7.36	36642	18957	579218	4.37	6751.7	3327	1120	12.1546	45233.9	57691.7	32.8514
上海市	企业	国有或国有控股	2021	0	0	0	1	1	0	9	1	1	0	11.0021	31	961					9.93	8.45	9.04	8.44	10.98	12.72	7555.34	7.56442	8351	7800000	54339	183932	93.8	519488	998.8	3816.73	635.7	7.36	36642	18957	579218	4.37	6751.7	3327	1120	12.1546	45233.9	57691.7	32.8514
上海市	企业	私有/民营或私有/民营控股	2021	0	0	0	0	0	0	6	1	1	0	10.5966	41	1681					9.93	8.45	9.04	8.44	10.98	12.72	7555.34	7.56442	8351	7800000	54339	183932	93.8	519488	998.8	3816.73	635.7	7.36	36642	18957	579218	4.37	6751.7	3327	1120	12.1546	45233.9	57691.7	32.8514
上海市	事业单位	国有或国有控股	2021	0	0	0	1	0	0	9	1	1	0	10.5966	38	1444					9.93	8.45	9.04	8.44	10.98	12.72	7555.34	7.56442	8351	7800000	54339	183932	93.8	519488	998.8	3816.73	635.7	7.36	36642	18957	579218	4.37	6751.7	3327	1120	12.1546	45233.9	57691.7	32.8514
上海市	企业	私有/民营或私有/民营控股	2021	0	0	0	0	1	0	4	0	0	0		19	361					9.93	8.45	9.04	8.44	10.98	12.72	7555.34	7.56442	8351	7800000	54339	183932	93.8	519488	998.8	3816.73	635.7	7.36	36642	18957	579218	4.37	6751.7	3327	1120	12.1546	45233.9	57691.7	32.8514
上海市			2021	0	0	0	0	0	0	4	1	1	0		57	3249					9.93	8.45	9.04	8.44	10.98	12.72	7555.34	7.56442	8351	7800000	54339	183932	93.8	519488	998.8	3816.73	635.7	7.36	36642	18957	579218	4.37	6751.7	3327	1120	12.1546	45233.9	57691.7	32.8514
上海市			2021	0	0	0	0	1	0	5	1	1	0	16.1181	53	2809					9.93	8.45	9.04	8.44	10.98	12.72	7555.34	7.56442	8351	7800000	54339	183932	93.8	519488	998.8	3816.73	635.7	7.36	36642	18957	579218	4.37	6751.7	3327	1120	12.1546	45233.9	57691.7	32.8514
上海市			2021	0	0	0	0	1	0	6	1	0	0	10.8198	43	1849					9.93	8.45	9.04	8.44	10.98	12.72	7555.34	7.56442	8351	7800000	54339	183932	93.8	519488	998.8	3816.73	635.7	7.36	36642	18957	579218	4.37	6751.7	3327	1120	12.1546	45233.9	57691.7	32.8514
上海市	企业	私有/民营或私有/民营控股	2021	1	0	1	0	1	0	12	1	1	0	12.6115	44	1936					9.93	8.45	9.04	8.44	10.98	12.72	7555.34	7.56442	8351	7800000	54339	183932	93.8	519488	998.8	3816.73	635.7	7.36	36642	18957	579218	4.37	6751.7	3327	1120	12.1546	45233.9	57691.7	32.8514
上海市	企业	私有/民营或私有/民营控股	2021	0	0	0	0	1	0	4	0	1	0	10.8198	33	1089					9.93	8.45	9.04	8.44	10.98	12.72	7555.34	7.56442	8351	7800000	54339	183932	93.8	519488	998.8	3816.73	635.7	7.36	36642	18957	579218	4.37	6751.7	3327	1120	12.1546	45233.9	57691.7	32.8514
上海市			2021	0	0	0	0	1	0	6	1	1	0	16.1181	61	3721					9.93	8.45	9.04	8.44	10.98	12.72	7555.34	7.56442	8351	7800000	54339	183932	93.8	519488	998.8	3816.73	635.7	7.36	36642	18957	579218	4.37	6751.7	3327	1120	12.1546	45233.9	57691.7	32.8514
上海市			2021	0	0	0	0	0	0	9	1	1	0	10.4223	58	3364					9.93	8.45	9.04	8.44	10.98	12.72	7555.34	7.56442	8351	7800000	54339	183932	93.8	519488	998.8	3816.73	635.7	7.36	36642	18957	579218	4.37	6751.7	3327	1120	12.1546	45233.9	57691.7	32.8514
上海市	企业	私有/民营或私有/民营控股	2021	1	0	1	0	1	0	12	1	1	0	11.6082	48	2304					9.93	8.45	9.04	8.44	10.98	12.72	7555.34	7.56442	8351	7800000	54339	183932	93.8	519488	998.8	3816.73	635.7	7.36	36642	18957	579218	4.37	6751.7	3327	1120	12.1546	45233.9	57691.7	32.8514
上海市	企业	私有/民营或私有/民营控股	2021	0	0	0	0	1	0	6	1	0	0	11.2898	39	1521					9.93	8.45	9.04	8.44	10.98	12.72	7555.34	7.56442	8351	7800000	54339	183932	93.8	519488	998.8	3816.73	635.7	7.36	36642	18957	579218	4.37	6751.7	3327	1120	12.1546	45233.9	57691.7	32.8514
上海市			2021	0	0	0	0	1	0	4	1	1	0	10.7144	61	3721					9.93	8.45	9.04	8.44	10.98	12.72	7555.34	7.56442	8351	7800000	54339	183932	93.8	519488	998.8	3816.73	635.7	7.36	36642	18957	579218	4.37	6751.7	3327	1120	12.1546	45233.9	57691.7	32.8514
上海市			2021	0	0	0	0	0	0	3	1	1	0	9.61581	63	3969					9.93	8.45	9.04	8.44	10.98	12.72	7555.34	7.56442	8351	7800000	54339	183932	93.8	519488	998.8	3816.73	635.7	7.36	36642	18957	579218	4.37	6751.7	3327	1120	12.1546	45233.9	57691.7	32.8514
上海市			2021	0	0	0	0	0	0	1	1	0	1	10.4913	59	3481					9.93	8.45	9.04	8.44	10.98	12.72	7555.34	7.56442	8351	7800000	54339	183932	93.8	519488	998.8	3816.73	635.7	7.36	36642	18957	579218	4.37	6751.7	3327	1120	12.1546	45233.9	57691.7	32.8514
上海市	企业	私有/民营或私有/民营控股	2021	0	0	0	0	0	0	10	1	0	1	11.5129	49	2401					9.93	8.45	9.04	8.44	10.98	12.72	7555.34	7.56442	8351	7800000	54339	183932	93.8	519488	998.8	3816.73	635.7	7.36	36642	18957	579218	4.37	6751.7	3327	1120	12.1546	45233.9	57691.7	32.8514
上海市	企业	私有/民营或私有/民营控股	2021	0	0	0	0	1	0	11	1	1	0	11.5129	29	841					9.93	8.45	9.04	8.44	10.98	12.72	7555.34	7.56442	8351	7800000	54339	183932	93.8	519488	998.8	3816.73	635.7	7.36	36642	18957	579218	4.37	6751.7	3327	1120	12.1546	45233.9	57691.7	32.8514
上海市	企业	国有或国有控股	2021	0	0	0	1	1	0	6	1	0	1	11.1562	60	3600					9.93	8.45	9.04	8.44	10.98	12.72	7555.34	7.56442	8351	7800000	54339	183932	93.8	519488	998.8	3816.73	635.7	7.36	36642	18957	579218	4.37	6751.7	3327	1120	12.1546	45233.9	57691.7	32.8514
上海市	企业	私有/民营或私有/民营控股	2021	0	0	0	0	0	0	13	1	0	0	12.2061	27	729					9.93	8.45	9.04	8.44	10.98	12.72	7555.34	7.56442	8351	7800000	54339	183932	93.8	519488	998.8	3816.73	635.7	7.36	36642	18957	579218	4.37	6751.7	3327	1120	12.1546	45233.9	57691.7	32.8514
上海市	企业	私有/民营或私有/民营控股	2021	0	0	0	0	0	0	10	1	1	0	10.4913	38	1444					9.93	8.45	9.04	8.44	10.98	12.72	7555.34	7.56442	8351	7800000	54339	183932	93.8	519488	998.8	3816.73	635.7	7.36	36642	18957	579218	4.37	6751.7	3327	1120	12.1546	45233.9	57691.7	32.8514
上海市			2021	0	0	0	0	0	0	4	1	1	0	10.3089	58	3364					9.93	8.45	9.04	8.44	10.98	12.72	7555.34	7.56442	8351	7800000	54339	183932	93.8	519488	998.8	3816.73	635.7	7.36	36642	18957	579218	4.37	6751.7	3327	1120	12.1546	45233.9	57691.7	32.8514
上海市			2021	0	0	0	0	0	0	6	1	1	0	10.4913	56	3136					9.93	8.45	9.04	8.44	10.98	12.72	7555.34	7.56442	8351	7800000	54339	183932	93.8	519488	998.8	3816.73	635.7	7.36	36642	18957	579218	4.37	6751.7	3327	1120	12.1546	45233.9	57691.7	32.8514
上海市	事业单位	国有或国有控股	2021	0	0	0	1	1	0	9	1	1	0	11.5129	57	3249					9.93	8.45	9.04	8.44	10.98	12.72	7555.34	7.56442	8351	7800000	54339	183932	93.8	519488	998.8	3816.73	635.7	7.36	36642	18957	579218	4.37	6751.7	3327	1120	12.1546	45233.9	57691.7	32.8514
上海市	事业单位	不知道	2021	0	0	0	1	0	0	12	1	0	0	11.0021	37	1369					9.93	8.45	9.04	8.44	10.98	12.72	7555.34	7.56442	8351	7800000	54339	183932	93.8	519488	998.8	3816.73	635.7	7.36	36642	18957	579218	4.37	6751.7	3327	1120	12.1546	45233.9	57691.7	32.8514
上海市			2021	0	0	0	0	0	0	4	1	1	0	10.4913	61	3721					9.93	8.45	9.04	8.44	10.98	12.72	7555.34	7.56442	8351	7800000	54339	183932	93.8	519488	998.8	3816.73	635.7	7.36	36642	18957	579218	4.37	6751.7	3327	1120	12.1546	45233.9	57691.7	32.8514
上海市			2021	0	0	0	0	0	1	10	1	1	0	10.5966	60	3600					9.93	8.45	9.04	8.44	10.98	12.72	7555.34	7.56442	8351	7800000	54339	183932	93.8	519488	998.8	3816.73	635.7	7.36	36642	18957	579218	4.37	6751.7	3327	1120	12.1546	45233.9	57691.7	32.8514
上海市			2021	0	0	0	0	0	0	4	1	1	0	10.5966	59	3481					9.93	8.45	9.04	8.44	10.98	12.72	7555.34	7.56442	8351	7800000	54339	183932	93.8	519488	998.8	3816.73	635.7	7.36	36642	18957	579218	4.37	6751.7	3327	1120	12.1546	45233.9	57691.7	32.8514
上海市	无单位/自雇（包括个体户）		2021	1	1	0	0	0	0	4	1	1	0	10.5966	45	2025					9.93	8.45	9.04	8.44	10.98	12.72	7555.34	7.56442	8351	7800000	54339	183932	93.8	519488	998.8	3816.73	635.7	7.36	36642	18957	579218	4.37	6751.7	3327	1120	12.1546	45233.9	57691.7	32.8514
上海市	其他	其他	2021	0	0	0	0	1	0	4	0	1	0	10.8198	45	2025					9.93	8.45	9.04	8.44	10.98	12.72	7555.34	7.56442	8351	7800000	54339	183932	93.8	519488	998.8	3816.73	635.7	7.36	36642	18957	579218	4.37	6751.7	3327	1120	12.1546	45233.9	57691.7	32.8514
上海市	企业	国有或国有控股	2021	0	0	0	1	0	1	12	1	1	0	12.8992	44	1936					9.93	8.45	9.04	8.44	10.98	12.72	7555.34	7.56442	8351	7800000	54339	183932	93.8	519488	998.8	3816.73	635.7	7.36	36642	18957	579218	4.37	6751.7	3327	1120	12.1546	45233.9	57691.7	32.8514
上海市	党政机关		2021	0	0	0	1	1	0	12	1	1	0	12.2061	29	841					9.93	8.45	9.04	8.44	10.98	12.72	7555.34	7.56442	8351	7800000	54339	183932	93.8	519488	998.8	3816.73	635.7	7.36	36642	18957	579218	4.37	6751.7	3327	1120	12.1546	45233.9	57691.7	32.8514
上海市			2021	0	0	0	0	0	0	6	1	1	0	10.3089	59	3481					9.93	8.45	9.04	8.44	10.98	12.72	7555.34	7.56442	8351	7800000	54339	183932	93.8	519488	998.8	3816.73	635.7	7.36	36642	18957	579218	4.37	6751.7	3327	1120	12.1546	45233.9	57691.7	32.8514
上海市			2021	0	0	0	0	0	0	3	0	0	1	10.4913	64	4096					9.93	8.45	9.04	8.44	10.98	12.72	7555.34	7.56442	8351	7800000	54339	183932	93.8	519488	998.8	3816.73	635.7	7.36	36642	18957	579218	4.37	6751.7	3327	1120	12.1546	45233.9	57691.7	32.8514
上海市			2021	0	0	0	0	1	0	6	1	1	0	11.0021	59	3481					9.93	8.45	9.04	8.44	10.98	12.72	7555.34	7.56442	8351	7800000	54339	183932	93.8	519488	998.8	3816.73	635.7	7.36	36642	18957	579218	4.37	6751.7	3327	1120	12.1546	45233.9	57691.7	32.8514
上海市	企业	私有/民营或私有/民营控股	2021	0	0	0	0	0	0	4	1	1	0	10.5966	40	1600					9.93	8.45	9.04	8.44	10.98	12.72	7555.34	7.56442	8351	7800000	54339	183932	93.8	519488	998.8	3816.73	635.7	7.36	36642	18957	579218	4.37	6751.7	3327	1120	12.1546	45233.9	57691.7	32.8514
上海市			2021	0	0	0	0	0	0	4	0	0	0		43	1849					9.93	8.45	9.04	8.44	10.98	12.72	7555.34	7.56442	8351	7800000	54339	183932	93.8	519488	998.8	3816.73	635.7	7.36	36642	18957	579218	4.37	6751.7	3327	1120	12.1546	45233.9	57691.7	32.8514
上海市			2021	0	0	0	0	0	0	4	1	1	0	10.5966	64	4096					9.93	8.45	9.04	8.44	10.98	12.72	7555.34	7.56442	8351	7800000	54339	183932	93.8	519488	998.8	3816.73	635.7	7.36	36642	18957	579218	4.37	6751.7	3327	1120	12.1546	45233.9	57691.7	32.8514
上海市			2021	0	0	0	0	0	0	4	1	0	0	10.8198	65	4225					9.93	8.45	9.04	8.44	10.98	12.72	7555.34	7.56442	8351	7800000	54339	183932	93.8	519488	998.8	3816.73	635.7	7.36	36642	18957	579218	4.37	6751.7	3327	1120	12.1546	45233.9	57691.7	32.8514
上海市			2021	0	0	0	0	0	0	4	1	0	0	9.33873	44	1936					9.93	8.45	9.04	8.44	10.98	12.72	7555.34	7.56442	8351	7800000	54339	183932	93.8	519488	998.8	3816.73	635.7	7.36	36642	18957	579218	4.37	6751.7	3327	1120	12.1546	45233.9	57691.7	32.8514
上海市			2021	0	0	0	0	0	0	4	1	1	0	11.1562	64	4096					9.93	8.45	9.04	8.44	10.98	12.72	7555.34	7.56442	8351	7800000	54339	183932	93.8	519488	998.8	3816.73	635.7	7.36	36642	18957	579218	4.37	6751.7	3327	1120	12.1546	45233.9	57691.7	32.8514
上海市	企业	私有/民营或私有/民营控股	2021	0	0	0	0	0	0	12	1	1	0	12.2061	53	2809					9.93	8.45	9.04	8.44	10.98	12.72	7555.34	7.56442	8351	7800000	54339	183932	93.8	519488	998.8	3816.73	635.7	7.36	36642	18957	579218	4.37	6751.7	3327	1120	12.1546	45233.9	57691.7	32.8514
上海市	企业	私有/民营或私有/民营控股	2021	0	0	0	0	0	0	6	1	1	0	10.8198	47	2209					9.93	8.45	9.04	8.44	10.98	12.72	7555.34	7.56442	8351	7800000	54339	183932	93.8	519488	998.8	3816.73	635.7	7.36	36642	18957	579218	4.37	6751.7	3327	1120	12.1546	45233.9	57691.7	32.8514
上海市	企业	私有/民营或私有/民营控股	2021	0	0	0	0	1	0	4	1	1	0	16.1181	48	2304					9.93	8.45	9.04	8.44	10.98	12.72	7555.34	7.56442	8351	7800000	54339	183932	93.8	519488	998.8	3816.73	635.7	7.36	36642	18957	579218	4.37	6751.7	3327	1120	12.1546	45233.9	57691.7	32.8514
上海市	党政机关		2021	0	0	0	1	1	1	11	1	1	0	11.4076	36	1296					9.93	8.45	9.04	8.44	10.98	12.72	7555.34	7.56442	8351	7800000	54339	183932	93.8	519488	998.8	3816.73	635.7	7.36	36642	18957	579218	4.37	6751.7	3327	1120	12.1546	45233.9	57691.7	32.8514
上海市			2021	0	0	0	0	0	1	4	1	1	0	10.7277	65	4225					9.93	8.45	9.04	8.44	10.98	12.72	7555.34	7.56442	8351	7800000	54339	183932	93.8	519488	998.8	3816.73	635.7	7.36	36642	18957	579218	4.37	6751.7	3327	1120	12.1546	45233.9	57691.7	32.8514
上海市	无单位/自雇（包括个体户）		2021	1	1	0	0	1	0	9	1	1	0	12.1007	49	2401					9.93	8.45	9.04	8.44	10.98	12.72	7555.34	7.56442	8351	7800000	54339	183932	93.8	519488	998.8	3816.73	635.7	7.36	36642	18957	579218	4.37	6751.7	3327	1120	12.1546	45233.9	57691.7	32.8514
上海市	企业	国有或国有控股	2021	0	0	0	1	1	1	6	1	1	0	10.3089	56	3136					9.93	8.45	9.04	8.44	10.98	12.72	7555.34	7.56442	8351	7800000	54339	183932	93.8	519488	998.8	3816.73	635.7	7.36	36642	18957	579218	4.37	6751.7	3327	1120	12.1546	45233.9	57691.7	32.8514
上海市			2021	0	0	0	0	0	0	6	1	0	1	9.39266	47	2209					9.93	8.45	9.04	8.44	10.98	12.72	7555.34	7.56442	8351	7800000	54339	183932	93.8	519488	998.8	3816.73	635.7	7.36	36642	18957	579218	4.37	6751.7	3327	1120	12.1546	45233.9	57691.7	32.8514
上海市	事业单位	国有或国有控股	2021	0	0	0	1	1	0	6	1	1	0	11.5129	39	1521					9.93	8.45	9.04	8.44	10.98	12.72	7555.34	7.56442	8351	7800000	54339	183932	93.8	519488	998.8	3816.73	635.7	7.36	36642	18957	579218	4.37	6751.7	3327	1120	12.1546	45233.9	57691.7	32.8514
上海市	企业	私有/民营或私有/民营控股	2021	0	0	0	0	1	0	4	1	0	0	10.3089	34	1156					9.93	8.45	9.04	8.44	10.98	12.72	7555.34	7.56442	8351	7800000	54339	183932	93.8	519488	998.8	3816.73	635.7	7.36	36642	18957	579218	4.37	6751.7	3327	1120	12.1546	45233.9	57691.7	32.8514
上海市	企业	国有或国有控股	2021	0	0	0	1	1	0	9	1	1	0	12.2061	47	2209					9.93	8.45	9.04	8.44	10.98	12.72	7555.34	7.56442	8351	7800000	54339	183932	93.8	519488	998.8	3816.73	635.7	7.36	36642	18957	579218	4.37	6751.7	3327	1120	12.1546	45233.9	57691.7	32.8514
上海市	企业	外资所有或外资控股	2021	0	0	0	0	1	0	4	0	1	0	10.8198	36	1296					9.93	8.45	9.04	8.44	10.98	12.72	7555.34	7.56442	8351	7800000	54339	183932	93.8	519488	998.8	3816.73	635.7	7.36	36642	18957	579218	4.37	6751.7	3327	1120	12.1546	45233.9	57691.7	32.8514
上海市			2021	0	0	0	0	0	0	10	1	1	0		31	961					9.93	8.45	9.04	8.44	10.98	12.72	7555.34	7.56442	8351	7800000	54339	183932	93.8	519488	998.8	3816.73	635.7	7.36	36642	18957	579218	4.37	6751.7	3327	1120	12.1546	45233.9	57691.7	32.8514
上海市	无单位/自雇（包括个体户）		2021	1	1	0	0	1	0	12	1	1	0	10.5966	44	1936					9.93	8.45	9.04	8.44	10.98	12.72	7555.34	7.56442	8351	7800000	54339	183932	93.8	519488	998.8	3816.73	635.7	7.36	36642	18957	579218	4.37	6751.7	3327	1120	12.1546	45233.9	57691.7	32.8514
上海市			2021	0	0	0	0	1	0	4	1	1	0	10.779	63	3969					9.93	8.45	9.04	8.44	10.98	12.72	7555.34	7.56442	8351	7800000	54339	183932	93.8	519488	998.8	3816.73	635.7	7.36	36642	18957	579218	4.37	6751.7	3327	1120	12.1546	45233.9	57691.7	32.8514
上海市	企业	私有/民营或私有/民营控股	2021	0	0	0	0	0	0	4	1	1	0	10.8198	45	2025					9.93	8.45	9.04	8.44	10.98	12.72	7555.34	7.56442	8351	7800000	54339	183932	93.8	519488	998.8	3816.73	635.7	7.36	36642	18957	579218	4.37	6751.7	3327	1120	12.1546	45233.9	57691.7	32.8514
上海市			2021	0	0	0	0	0	1	4	1	1	0	10.3089	61	3721					9.93	8.45	9.04	8.44	10.98	12.72	7555.34	7.56442	8351	7800000	54339	183932	93.8	519488	998.8	3816.73	635.7	7.36	36642	18957	579218	4.37	6751.7	3327	1120	12.1546	45233.9	57691.7	32.8514
上海市			2021	0	0	0	0	0	0	4	1	1	0	10.4913	65	4225					9.93	8.45	9.04	8.44	10.98	12.72	7555.34	7.56442	8351	7800000	54339	183932	93.8	519488	998.8	3816.73	635.7	7.36	36642	18957	579218	4.37	6751.7	3327	1120	12.1546	45233.9	57691.7	32.8514
上海市			2021	0	0	0	0	0	0	4	1	1	0	10.8198	58	3364					9.93	8.45	9.04	8.44	10.98	12.72	7555.34	7.56442	8351	7800000	54339	183932	93.8	519488	998.8	3816.73	635.7	7.36	36642	18957	579218	4.37	6751.7	3327	1120	12.1546	45233.9	57691.7	32.8514
上海市	企业	私有/民营或私有/民营控股	2021	0	0	0	0	1	0	6	1	1	0	10.0858	55	3025					9.93	8.45	9.04	8.44	10.98	12.72	7555.34	7.56442	8351	7800000	54339	183932	93.8	519488	998.8	3816.73	635.7	7.36	36642	18957	579218	4.37	6751.7	3327	1120	12.1546	45233.9	57691.7	32.8514
上海市			2021	0	0	0	0	1	0	4	1	1	0	10.9613	64	4096					9.93	8.45	9.04	8.44	10.98	12.72	7555.34	7.56442	8351	7800000	54339	183932	93.8	519488	998.8	3816.73	635.7	7.36	36642	18957	579218	4.37	6751.7	3327	1120	12.1546	45233.9	57691.7	32.8514
上海市	企业	私有/民营或私有/民营控股	2021	1	0	1	0	1	0	13	1	1	0	12.4292	32	1024					9.93	8.45	9.04	8.44	10.98	12.72	7555.34	7.56442	8351	7800000	54339	183932	93.8	519488	998.8	3816.73	635.7	7.36	36642	18957	579218	4.37	6751.7	3327	1120	12.1546	45233.9	57691.7	32.8514
上海市	企业	私有/民营或私有/民营控股	2021	1	1	0	0	1	0	12	1	1	0	10.8198	54	2916					9.93	8.45	9.04	8.44	10.98	12.72	7555.34	7.56442	8351	7800000	54339	183932	93.8	519488	998.8	3816.73	635.7	7.36	36642	18957	579218	4.37	6751.7	3327	1120	12.1546	45233.9	57691.7	32.8514
上海市	党政机关		2021	0	0	0	1	1	0	4	1	1	0	10.8198	47	2209					9.93	8.45	9.04	8.44	10.98	12.72	7555.34	7.56442	8351	7800000	54339	183932	93.8	519488	998.8	3816.73	635.7	7.36	36642	18957	579218	4.37	6751.7	3327	1120	12.1546	45233.9	57691.7	32.8514
上海市			2021	0	0	0	0	0	0	3	0	0	1		55	3025					9.93	8.45	9.04	8.44	10.98	12.72	7555.34	7.56442	8351	7800000	54339	183932	93.8	519488	998.8	3816.73	635.7	7.36	36642	18957	579218	4.37	6751.7	3327	1120	12.1546	45233.9	57691.7	32.8514
上海市	社会团体、居/村委会	国有或国有控股	2021	0	0	0	0	0	0	9	0	1	0	10.5966	37	1369					9.93	8.45	9.04	8.44	10.98	12.72	7555.34	7.56442	8351	7800000	54339	183932	93.8	519488	998.8	3816.73	635.7	7.36	36642	18957	579218	4.37	6751.7	3327	1120	12.1546	45233.9	57691.7	32.8514
上海市	企业	国有或国有控股	2021	0	0	0	1	1	1	6	1	1	0	10.5966	51	2601					9.93	8.45	9.04	8.44	10.98	12.72	7555.34	7.56442	8351	7800000	54339	183932	93.8	519488	998.8	3816.73	635.7	7.36	36642	18957	579218	4.37	6751.7	3327	1120	12.1546	45233.9	57691.7	32.8514
上海市			2021	0	0	0	0	0	0	6	1	1	0	16.1111	54	2916					9.93	8.45	9.04	8.44	10.98	12.72	7555.34	7.56442	8351	7800000	54339	183932	93.8	519488	998.8	3816.73	635.7	7.36	36642	18957	579218	4.37	6751.7	3327	1120	12.1546	45233.9	57691.7	32.8514
上海市	事业单位	国有或国有控股	2021	0	0	0	1	1	1	11	1	1	0	11.5129	49	2401					9.93	8.45	9.04	8.44	10.98	12.72	7555.34	7.56442	8351	7800000	54339	183932	93.8	519488	998.8	3816.73	635.7	7.36	36642	18957	579218	4.37	6751.7	3327	1120	12.1546	45233.9	57691.7	32.8514
上海市	事业单位	国有或国有控股	2021	0	0	0	1	1	0	12	1	0	0	11.9184	54	2916					9.93	8.45	9.04	8.44	10.98	12.72	7555.34	7.56442	8351	7800000	54339	183932	93.8	519488	998.8	3816.73	635.7	7.36	36642	18957	579218	4.37	6751.7	3327	1120	12.1546	45233.9	57691.7	32.8514
上海市			2021	0	0	0	0	0	0	4	1	1	0	10.7277	62	3844					9.93	8.45	9.04	8.44	10.98	12.72	7555.34	7.56442	8351	7800000	54339	183932	93.8	519488	998.8	3816.73	635.7	7.36	36642	18957	579218	4.37	6751.7	3327	1120	12.1546	45233.9	57691.7	32.8514
上海市	事业单位	国有或国有控股	2021	0	0	0	1	1	0	6	1	1	0	10.8198	37	1369					9.93	8.45	9.04	8.44	10.98	12.72	7555.34	7.56442	8351	7800000	54339	183932	93.8	519488	998.8	3816.73	635.7	7.36	36642	18957	579218	4.37	6751.7	3327	1120	12.1546	45233.9	57691.7	32.8514
上海市	企业	外资所有或外资控股	2021	0	0	0	0	0	1	9	1	1	0	10.779	63	3969					9.93	8.45	9.04	8.44	10.98	12.72	7555.34	7.56442	8351	7800000	54339	183932	93.8	519488	998.8	3816.73	635.7	7.36	36642	18957	579218	4.37	6751.7	3327	1120	12.1546	45233.9	57691.7	32.8514
上海市			2021	0	0	0	0	0	0	10	1	0	0		18	324					9.93	8.45	9.04	8.44	10.98	12.72	7555.34	7.56442	8351	7800000	54339	183932	93.8	519488	998.8	3816.73	635.7	7.36	36642	18957	579218	4.37	6751.7	3327	1120	12.1546	45233.9	57691.7	32.8514
上海市	企业	私有/民营或私有/民营控股	2021	0	0	0	0	0	0	7	1	1	0		33	1089					9.93	8.45	9.04	8.44	10.98	12.72	7555.34	7.56442	8351	7800000	54339	183932	93.8	519488	998.8	3816.73	635.7	7.36	36642	18957	579218	4.37	6751.7	3327	1120	12.1546	45233.9	57691.7	32.8514
上海市	企业	外资所有或外资控股	2021	0	0	0	0	0	1	12	1	0	0	12.2061	25	625					9.93	8.45	9.04	8.44	10.98	12.72	7555.34	7.56442	8351	7800000	54339	183932	93.8	519488	998.8	3816.73	635.7	7.36	36642	18957	579218	4.37	6751.7	3327	1120	12.1546	45233.9	57691.7	32.8514
上海市	无单位/自雇（包括个体户）		2021	0	0	0	0	0	0	10	0	1	0	10.8198	27	729					9.93	8.45	9.04	8.44	10.98	12.72	7555.34	7.56442	8351	7800000	54339	183932	93.8	519488	998.8	3816.73	635.7	7.36	36642	18957	579218	4.37	6751.7	3327	1120	12.1546	45233.9	57691.7	32.8514
上海市	社会团体、居/村委会	国有或国有控股	2021	0	0	0	0	0	0	4	1	1	0	10.8198	48	2304					9.93	8.45	9.04	8.44	10.98	12.72	7555.34	7.56442	8351	7800000	54339	183932	93.8	519488	998.8	3816.73	635.7	7.36	36642	18957	579218	4.37	6751.7	3327	1120	12.1546	45233.9	57691.7	32.8514
上海市	企业	外资所有或外资控股	2021	0	0	0	0	1	1	12	1	1	0	14.221	41	1681					9.93	8.45	9.04	8.44	10.98	12.72	7555.34	7.56442	8351	7800000	54339	183932	93.8	519488	998.8	3816.73	635.7	7.36	36642	18957	579218	4.37	6751.7	3327	1120	12.1546	45233.9	57691.7	32.8514
上海市	企业	私有/民营或私有/民营控股	2021	0	0	0	0	1	0	12	1	0	0	9.90349	24	576					9.93	8.45	9.04	8.44	10.98	12.72	7555.34	7.56442	8351	7800000	54339	183932	93.8	519488	998.8	3816.73	635.7	7.36	36642	18957	579218	4.37	6751.7	3327	1120	12.1546	45233.9	57691.7	32.8514
上海市			2021	0	0	0	0	0	0	6	1	1	0	10.4913	62	3844					9.93	8.45	9.04	8.44	10.98	12.72	7555.34	7.56442	8351	7800000	54339	183932	93.8	519488	998.8	3816.73	635.7	7.36	36642	18957	579218	4.37	6751.7	3327	1120	12.1546	45233.9	57691.7	32.8514
上海市	事业单位	国有或国有控股	2021	0	0	0	1	0	0	12	1	0	0	11.4721	26	676					9.93	8.45	9.04	8.44	10.98	12.72	7555.34	7.56442	8351	7800000	54339	183932	93.8	519488	998.8	3816.73	635.7	7.36	36642	18957	579218	4.37	6751.7	3327	1120	12.1546	45233.9	57691.7	32.8514
上海市			2021	0	0	0	0	1	0	6	1	1	0	10.8198	64	4096					9.93	8.45	9.04	8.44	10.98	12.72	7555.34	7.56442	8351	7800000	54339	183932	93.8	519488	998.8	3816.73	635.7	7.36	36642	18957	579218	4.37	6751.7	3327	1120	12.1546	45233.9	57691.7	32.8514
上海市			2021	0	0	0	0	0	0	7	1	1	0	10.8967	56	3136					9.93	8.45	9.04	8.44	10.98	12.72	7555.34	7.56442	8351	7800000	54339	183932	93.8	519488	998.8	3816.73	635.7	7.36	36642	18957	579218	4.37	6751.7	3327	1120	12.1546	45233.9	57691.7	32.8514
上海市			2021	0	0	0	0	0	0	6	1	1	0	10.5966	63	3969					9.93	8.45	9.04	8.44	10.98	12.72	7555.34	7.56442	8351	7800000	54339	183932	93.8	519488	998.8	3816.73	635.7	7.36	36642	18957	579218	4.37	6751.7	3327	1120	12.1546	45233.9	57691.7	32.8514
上海市	企业	私有/民营或私有/民营控股	2021	0	0	0	0	1	1	10	0	1	0	11.9184	26	676					9.93	8.45	9.04	8.44	10.98	12.72	7555.34	7.56442	8351	7800000	54339	183932	93.8	519488	998.8	3816.73	635.7	7.36	36642	18957	579218	4.37	6751.7	3327	1120	12.1546	45233.9	57691.7	32.8514
上海市			2021	0	0	0	0	0	0	4	0	0	0		41	1681					9.93	8.45	9.04	8.44	10.98	12.72	7555.34	7.56442	8351	7800000	54339	183932	93.8	519488	998.8	3816.73	635.7	7.36	36642	18957	579218	4.37	6751.7	3327	1120	12.1546	45233.9	57691.7	32.8514
上海市	企业	私有/民营或私有/民营控股	2021	0	0	0	0	1	0	12	1	0	0	11.3386	25	625					9.93	8.45	9.04	8.44	10.98	12.72	7555.34	7.56442	8351	7800000	54339	183932	93.8	519488	998.8	3816.73	635.7	7.36	36642	18957	579218	4.37	6751.7	3327	1120	12.1546	45233.9	57691.7	32.8514
上海市			2021	0	0	0	0	0	0	10	1	0	0		18	324					9.93	8.45	9.04	8.44	10.98	12.72	7555.34	7.56442	8351	7800000	54339	183932	93.8	519488	998.8	3816.73	635.7	7.36	36642	18957	579218	4.37	6751.7	3327	1120	12.1546	45233.9	57691.7	32.8514
上海市			2021	0	0	0	0	0	0	12	1	1	0	11.0021	53	2809					9.93	8.45	9.04	8.44	10.98	12.72	7555.34	7.56442	8351	7800000	54339	183932	93.8	519488	998.8	3816.73	635.7	7.36	36642	18957	579218	4.37	6751.7	3327	1120	12.1546	45233.9	57691.7	32.8514
上海市	企业	国有或国有控股	2021	0	0	0	1	1	1	4	1	1	0	11.1844	50	2500					9.93	8.45	9.04	8.44	10.98	12.72	7555.34	7.56442	8351	7800000	54339	183932	93.8	519488	998.8	3816.73	635.7	7.36	36642	18957	579218	4.37	6751.7	3327	1120	12.1546	45233.9	57691.7	32.8514
上海市	企业	私有/民营或私有/民营控股	2021	1	0	1	0	0	1	13	1	1	0	12.6115	40	1600					9.93	8.45	9.04	8.44	10.98	12.72	7555.34	7.56442	8351	7800000	54339	183932	93.8	519488	998.8	3816.73	635.7	7.36	36642	18957	579218	4.37	6751.7	3327	1120	12.1546	45233.9	57691.7	32.8514
上海市			2021	0	0	0	0	0	0	6	1	0	1	10.8198	56	3136					9.93	8.45	9.04	8.44	10.98	12.72	7555.34	7.56442	8351	7800000	54339	183932	93.8	519488	998.8	3816.73	635.7	7.36	36642	18957	579218	4.37	6751.7	3327	1120	12.1546	45233.9	57691.7	32.8514
上海市	无单位/自雇（包括个体户）		2021	1	1	0	0	1	0	6	0	1	0	11.4076	34	1156					9.93	8.45	9.04	8.44	10.98	12.72	7555.34	7.56442	8351	7800000	54339	183932	93.8	519488	998.8	3816.73	635.7	7.36	36642	18957	579218	4.37	6751.7	3327	1120	12.1546	45233.9	57691.7	32.8514
上海市			2021	0	0	0	0	0	0	3	1	1	0	8.16052	59	3481					9.93	8.45	9.04	8.44	10.98	12.72	7555.34	7.56442	8351	7800000	54339	183932	93.8	519488	998.8	3816.73	635.7	7.36	36642	18957	579218	4.37	6751.7	3327	1120	12.1546	45233.9	57691.7	32.8514
上海市	企业	私有/民营或私有/民营控股	2021	0	0	0	0	1	0	9	1	1	0	11.5129	41	1681					9.93	8.45	9.04	8.44	10.98	12.72	7555.34	7.56442	8351	7800000	54339	183932	93.8	519488	998.8	3816.73	635.7	7.36	36642	18957	579218	4.37	6751.7	3327	1120	12.1546	45233.9	57691.7	32.8514
上海市			2021	0	0	0	0	0	0	8	1	1	0	10.7144	63	3969					9.93	8.45	9.04	8.44	10.98	12.72	7555.34	7.56442	8351	7800000	54339	183932	93.8	519488	998.8	3816.73	635.7	7.36	36642	18957	579218	4.37	6751.7	3327	1120	12.1546	45233.9	57691.7	32.8514
上海市			2021	0	0	0	0	1	0	3	1	1	0	16.1181	47	2209					9.93	8.45	9.04	8.44	10.98	12.72	7555.34	7.56442	8351	7800000	54339	183932	93.8	519488	998.8	3816.73	635.7	7.36	36642	18957	579218	4.37	6751.7	3327	1120	12.1546	45233.9	57691.7	32.8514
上海市	企业	国有或国有控股	2021	0	0	0	1	1	1	12	1	0	0	11.9184	24	576					9.93	8.45	9.04	8.44	10.98	12.72	7555.34	7.56442	8351	7800000	54339	183932	93.8	519488	998.8	3816.73	635.7	7.36	36642	18957	579218	4.37	6751.7	3327	1120	12.1546	45233.9	57691.7	32.8514
上海市	无单位/自雇（包括个体户）		2021	1	1	0	0	0	0	4	0	1	0	11.5129	45	2025					9.93	8.45	9.04	8.44	10.98	12.72	7555.34	7.56442	8351	7800000	54339	183932	93.8	519488	998.8	3816.73	635.7	7.36	36642	18957	579218	4.37	6751.7	3327	1120	12.1546	45233.9	57691.7	32.8514
上海市	事业单位	国有或国有控股	2021	0	0	0	1	1	0	6	1	1	0	16.1181	50	2500					9.93	8.45	9.04	8.44	10.98	12.72	7555.34	7.56442	8351	7800000	54339	183932	93.8	519488	998.8	3816.73	635.7	7.36	36642	18957	579218	4.37	6751.7	3327	1120	12.1546	45233.9	57691.7	32.8514
上海市	事业单位	国有或国有控股	2021	0	0	0	1	0	0	11	1	1	0	16.1181	36	1296					9.93	8.45	9.04	8.44	10.98	12.72	7555.34	7.56442	8351	7800000	54339	183932	93.8	519488	998.8	3816.73	635.7	7.36	36642	18957	579218	4.37	6751.7	3327	1120	12.1546	45233.9	57691.7	32.8514
上海市	无单位/自雇（包括个体户）		2021	1	1	0	0	0	0	10	0	1	0	12.3884	36	1296					9.93	8.45	9.04	8.44	10.98	12.72	7555.34	7.56442	8351	7800000	54339	183932	93.8	519488	998.8	3816.73	635.7	7.36	36642	18957	579218	4.37	6751.7	3327	1120	12.1546	45233.9	57691.7	32.8514
上海市	企业	外资所有或外资控股	2021	0	0	0	0	1	0	10	1	0	0	10.8198	60	3600					9.93	8.45	9.04	8.44	10.98	12.72	7555.34	7.56442	8351	7800000	54339	183932	93.8	519488	998.8	3816.73	635.7	7.36	36642	18957	579218	4.37	6751.7	3327	1120	12.1546	45233.9	57691.7	32.8514
上海市			2021	0	0	0	0	0	0	6	1	1	0	10.5453	55	3025					9.93	8.45	9.04	8.44	10.98	12.72	7555.34	7.56442	8351	7800000	54339	183932	93.8	519488	998.8	3816.73	635.7	7.36	36642	18957	579218	4.37	6751.7	3327	1120	12.1546	45233.9	57691.7	32.8514
上海市	企业	外资所有或外资控股	2021	0	0	0	0	0	0	12	1	1	0	11.5129	33	1089					9.93	8.45	9.04	8.44	10.98	12.72	7555.34	7.56442	8351	7800000	54339	183932	93.8	519488	998.8	3816.73	635.7	7.36	36642	18957	579218	4.37	6751.7	3327	1120	12.1546	45233.9	57691.7	32.8514
上海市	企业	外资所有或外资控股	2021	0	0	0	0	1	0	4	0	1	0	10.4913	43	1849					9.93	8.45	9.04	8.44	10.98	12.72	7555.34	7.56442	8351	7800000	54339	183932	93.8	519488	998.8	3816.73	635.7	7.36	36642	18957	579218	4.37	6751.7	3327	1120	12.1546	45233.9	57691.7	32.8514
上海市			2021	0	0	0	0	0	0	4	1	0	0	9.89344	59	3481					9.93	8.45	9.04	8.44	10.98	12.72	7555.34	7.56442	8351	7800000	54339	183932	93.8	519488	998.8	3816.73	635.7	7.36	36642	18957	579218	4.37	6751.7	3327	1120	12.1546	45233.9	57691.7	32.8514
上海市	企业	国有或国有控股	2021	0	0	0	1	0	0	5	1	1	0	11.0021	37	1369					9.93	8.45	9.04	8.44	10.98	12.72	7555.34	7.56442	8351	7800000	54339	183932	93.8	519488	998.8	3816.73	635.7	7.36	36642	18957	579218	4.37	6751.7	3327	1120	12.1546	45233.9	57691.7	32.8514
上海市			2021	0	0	0	0	1	0	6	1	1	0	10.6454	63	3969					9.93	8.45	9.04	8.44	10.98	12.72	7555.34	7.56442	8351	7800000	54339	183932	93.8	519488	998.8	3816.73	635.7	7.36	36642	18957	579218	4.37	6751.7	3327	1120	12.1546	45233.9	57691.7	32.8514
上海市	事业单位	集体所有或集体控股	2021	0	0	0	1	0	0	12	1	1	0	11.5129	37	1369					9.93	8.45	9.04	8.44	10.98	12.72	7555.34	7.56442	8351	7800000	54339	183932	93.8	519488	998.8	3816.73	635.7	7.36	36642	18957	579218	4.37	6751.7	3327	1120	12.1546	45233.9	57691.7	32.8514
上海市	企业	私有/民营或私有/民营控股	2021	0	0	0	0	0	0	12	1	0	0	11.2898	26	676					9.93	8.45	9.04	8.44	10.98	12.72	7555.34	7.56442	8351	7800000	54339	183932	93.8	519488	998.8	3816.73	635.7	7.36	36642	18957	579218	4.37	6751.7	3327	1120	12.1546	45233.9	57691.7	32.8514
上海市			2021	0	0	0	0	0	1	4	1	1	0	11.3386	61	3721					9.93	8.45	9.04	8.44	10.98	12.72	7555.34	7.56442	8351	7800000	54339	183932	93.8	519488	998.8	3816.73	635.7	7.36	36642	18957	579218	4.37	6751.7	3327	1120	12.1546	45233.9	57691.7	32.8514
上海市			2021	0	0	0	0	1	0	6	1	1	0	11.2898	62	3844					9.93	8.45	9.04	8.44	10.98	12.72	7555.34	7.56442	8351	7800000	54339	183932	93.8	519488	998.8	3816.73	635.7	7.36	36642	18957	579218	4.37	6751.7	3327	1120	12.1546	45233.9	57691.7	32.8514
上海市			2021	0	0	0	0	1	0	3	1	1	0	10.6454	63	3969					9.93	8.45	9.04	8.44	10.98	12.72	7555.34	7.56442	8351	7800000	54339	183932	93.8	519488	998.8	3816.73	635.7	7.36	36642	18957	579218	4.37	6751.7	3327	1120	12.1546	45233.9	57691.7	32.8514
上海市			2021	0	0	0	0	0	0	5	1	1	0	10.779	45	2025					9.93	8.45	9.04	8.44	10.98	12.72	7555.34	7.56442	8351	7800000	54339	183932	93.8	519488	998.8	3816.73	635.7	7.36	36642	18957	579218	4.37	6751.7	3327	1120	12.1546	45233.9	57691.7	32.8514
上海市	企业	外资所有或外资控股	2021	0	0	0	0	1	1	12	1	1	0	16.1181	44	1936					9.93	8.45	9.04	8.44	10.98	12.72	7555.34	7.56442	8351	7800000	54339	183932	93.8	519488	998.8	3816.73	635.7	7.36	36642	18957	579218	4.37	6751.7	3327	1120	12.1546	45233.9	57691.7	32.8514
上海市			2021	0	0	0	0	0	0	4	1	1	0	10.4043	64	4096					9.93	8.45	9.04	8.44	10.98	12.72	7555.34	7.56442	8351	7800000	54339	183932	93.8	519488	998.8	3816.73	635.7	7.36	36642	18957	579218	4.37	6751.7	3327	1120	12.1546	45233.9	57691.7	32.8514
上海市			2021	0	0	0	0	1	0	6	1	1	0	10.8198	65	4225					9.93	8.45	9.04	8.44	10.98	12.72	7555.34	7.56442	8351	7800000	54339	183932	93.8	519488	998.8	3816.73	635.7	7.36	36642	18957	579218	4.37	6751.7	3327	1120	12.1546	45233.9	57691.7	32.8514
上海市			2021	0	0	0	0	0	0	3	1	0	0	10.8198	63	3969					9.93	8.45	9.04	8.44	10.98	12.72	7555.34	7.56442	8351	7800000	54339	183932	93.8	519488	998.8	3816.73	635.7	7.36	36642	18957	579218	4.37	6751.7	3327	1120	12.1546	45233.9	57691.7	32.8514
上海市			2021	0	0	0	0	0	0	6	1	1	0	10.5966	59	3481					9.93	8.45	9.04	8.44	10.98	12.72	7555.34	7.56442	8351	7800000	54339	183932	93.8	519488	998.8	3816.73	635.7	7.36	36642	18957	579218	4.37	6751.7	3327	1120	12.1546	45233.9	57691.7	32.8514
上海市	企业	私有/民营或私有/民营控股	2021	0	0	0	0	1	0	12	1	1	0	16.1181	49	2401					9.93	8.45	9.04	8.44	10.98	12.72	7555.34	7.56442	8351	7800000	54339	183932	93.8	519488	998.8	3816.73	635.7	7.36	36642	18957	579218	4.37	6751.7	3327	1120	12.1546	45233.9	57691.7	32.8514
上海市			2021	0	0	0	0	0	0	4	1	0	1	10.5966	64	4096					9.93	8.45	9.04	8.44	10.98	12.72	7555.34	7.56442	8351	7800000	54339	183932	93.8	519488	998.8	3816.73	635.7	7.36	36642	18957	579218	4.37	6751.7	3327	1120	12.1546	45233.9	57691.7	32.8514
上海市			2021	0	0	0	0	0	0	6	1	1	0	10.8198	56	3136					9.93	8.45	9.04	8.44	10.98	12.72	7555.34	7.56442	8351	7800000	54339	183932	93.8	519488	998.8	3816.73	635.7	7.36	36642	18957	579218	4.37	6751.7	3327	1120	12.1546	45233.9	57691.7	32.8514
上海市	事业单位	国有或国有控股	2021	0	0	0	1	1	0	12	1	1	0	11.9184	41	1681					9.93	8.45	9.04	8.44	10.98	12.72	7555.34	7.56442	8351	7800000	54339	183932	93.8	519488	998.8	3816.73	635.7	7.36	36642	18957	579218	4.37	6751.7	3327	1120	12.1546	45233.9	57691.7	32.8514
上海市	企业	外资所有或外资控股	2021	0	0	0	0	0	1	12	1	1	0	12.2061	33	1089					9.93	8.45	9.04	8.44	10.98	12.72	7555.34	7.56442	8351	7800000	54339	183932	93.8	519488	998.8	3816.73	635.7	7.36	36642	18957	579218	4.37	6751.7	3327	1120	12.1546	45233.9	57691.7	32.8514
上海市	企业	国有或国有控股	2021	0	0	0	1	1	0	11	1	1	0	10.8198	39	1521					9.93	8.45	9.04	8.44	10.98	12.72	7555.34	7.56442	8351	7800000	54339	183932	93.8	519488	998.8	3816.73	635.7	7.36	36642	18957	579218	4.37	6751.7	3327	1120	12.1546	45233.9	57691.7	32.8514
上海市			2021	0	0	0	0	0	0	4	1	1	0	9.90349	54	2916					9.93	8.45	9.04	8.44	10.98	12.72	7555.34	7.56442	8351	7800000	54339	183932	93.8	519488	998.8	3816.73	635.7	7.36	36642	18957	579218	4.37	6751.7	3327	1120	12.1546	45233.9	57691.7	32.8514
上海市	无单位/自雇（包括个体户）		2021	0	0	0	0	0	0	10	1	0	0		20	400					9.93	8.45	9.04	8.44	10.98	12.72	7555.34	7.56442	8351	7800000	54339	183932	93.8	519488	998.8	3816.73	635.7	7.36	36642	18957	579218	4.37	6751.7	3327	1120	12.1546	45233.9	57691.7	32.8514
上海市	企业	私有/民营或私有/民营控股	2021	0	0	0	0	1	0	4	1	1	0	10.1659	47	2209					9.93	8.45	9.04	8.44	10.98	12.72	7555.34	7.56442	8351	7800000	54339	183932	93.8	519488	998.8	3816.73	635.7	7.36	36642	18957	579218	4.37	6751.7	3327	1120	12.1546	45233.9	57691.7	32.8514
上海市			2021	0	0	0	0	1	0	6	1	0	0	9.61581	58	3364					9.93	8.45	9.04	8.44	10.98	12.72	7555.34	7.56442	8351	7800000	54339	183932	93.8	519488	998.8	3816.73	635.7	7.36	36642	18957	579218	4.37	6751.7	3327	1120	12.1546	45233.9	57691.7	32.8514
上海市			2021	0	0	0	0	0	0	7	1	1	0	10.4913	61	3721					9.93	8.45	9.04	8.44	10.98	12.72	7555.34	7.56442	8351	7800000	54339	183932	93.8	519488	998.8	3816.73	635.7	7.36	36642	18957	579218	4.37	6751.7	3327	1120	12.1546	45233.9	57691.7	32.8514
上海市			2021	0	0	0	0	0	0	3	0	1	0		57	3249					9.93	8.45	9.04	8.44	10.98	12.72	7555.34	7.56442	8351	7800000	54339	183932	93.8	519488	998.8	3816.73	635.7	7.36	36642	18957	579218	4.37	6751.7	3327	1120	12.1546	45233.9	57691.7	32.8514
上海市	企业	私有/民营或私有/民营控股	2021	0	0	0	0	1	0	12	1	1	0	11.5129	45	2025					9.93	8.45	9.04	8.44	10.98	12.72	7555.34	7.56442	8351	7800000	54339	183932	93.8	519488	998.8	3816.73	635.7	7.36	36642	18957	579218	4.37	6751.7	3327	1120	12.1546	45233.9	57691.7	32.8514
上海市	企业	私有/民营或私有/民营控股	2021	0	0	0	0	0	1	11	1	0	1	11.1562	37	1369					9.93	8.45	9.04	8.44	10.98	12.72	7555.34	7.56442	8351	7800000	54339	183932	93.8	519488	998.8	3816.73	635.7	7.36	36642	18957	579218	4.37	6751.7	3327	1120	12.1546	45233.9	57691.7	32.8514
上海市			2021	0	0	0	0	0	0	6	1	0	1	10.5866	58	3364					9.93	8.45	9.04	8.44	10.98	12.72	7555.34	7.56442	8351	7800000	54339	183932	93.8	519488	998.8	3816.73	635.7	7.36	36642	18957	579218	4.37	6751.7	3327	1120	12.1546	45233.9	57691.7	32.8514
上海市	事业单位	国有或国有控股	2021	0	0	0	1	1	0	10	1	1	0	11.5129	47	2209					9.93	8.45	9.04	8.44	10.98	12.72	7555.34	7.56442	8351	7800000	54339	183932	93.8	519488	998.8	3816.73	635.7	7.36	36642	18957	579218	4.37	6751.7	3327	1120	12.1546	45233.9	57691.7	32.8514
上海市			2021	0	0	0	0	1	1	4	1	0	1	11.0021	52	2704					9.93	8.45	9.04	8.44	10.98	12.72	7555.34	7.56442	8351	7800000	54339	183932	93.8	519488	998.8	3816.73	635.7	7.36	36642	18957	579218	4.37	6751.7	3327	1120	12.1546	45233.9	57691.7	32.8514
上海市	企业	私有/民营或私有/民营控股	2021	0	0	0	0	0	1	12	1	1	0	12.7657	47	2209					9.93	8.45	9.04	8.44	10.98	12.72	7555.34	7.56442	8351	7800000	54339	183932	93.8	519488	998.8	3816.73	635.7	7.36	36642	18957	579218	4.37	6751.7	3327	1120	12.1546	45233.9	57691.7	32.8514
上海市	企业	国有或国有控股	2021	0	0	0	1	1	0	12	1	1	0	12.3884	41	1681					9.93	8.45	9.04	8.44	10.98	12.72	7555.34	7.56442	8351	7800000	54339	183932	93.8	519488	998.8	3816.73	635.7	7.36	36642	18957	579218	4.37	6751.7	3327	1120	12.1546	45233.9	57691.7	32.8514
上海市			2021	0	0	0	0	0	0	7	1	1	0	16.1181	61	3721					9.93	8.45	9.04	8.44	10.98	12.72	7555.34	7.56442	8351	7800000	54339	183932	93.8	519488	998.8	3816.73	635.7	7.36	36642	18957	579218	4.37	6751.7	3327	1120	12.1546	45233.9	57691.7	32.8514
上海市	企业	国有或国有控股	2021	0	0	0	1	1	0	8	1	1	0	11.1844	57	3249					9.93	8.45	9.04	8.44	10.98	12.72	7555.34	7.56442	8351	7800000	54339	183932	93.8	519488	998.8	3816.73	635.7	7.36	36642	18957	579218	4.37	6751.7	3327	1120	12.1546	45233.9	57691.7	32.8514
上海市			2021	0	0	0	0	0	0	7	1	1	0	10.3089	51	2601					9.93	8.45	9.04	8.44	10.98	12.72	7555.34	7.56442	8351	7800000	54339	183932	93.8	519488	998.8	3816.73	635.7	7.36	36642	18957	579218	4.37	6751.7	3327	1120	12.1546	45233.9	57691.7	32.8514
上海市	企业	外资所有或外资控股	2021	0	0	0	0	0	0	12	1	0	0	9.21034	34	1156					9.93	8.45	9.04	8.44	10.98	12.72	7555.34	7.56442	8351	7800000	54339	183932	93.8	519488	998.8	3816.73	635.7	7.36	36642	18957	579218	4.37	6751.7	3327	1120	12.1546	45233.9	57691.7	32.8514
上海市			2021	0	0	0	0	1	0	6	1	1	0	10.779	60	3600					9.93	8.45	9.04	8.44	10.98	12.72	7555.34	7.56442	8351	7800000	54339	183932	93.8	519488	998.8	3816.73	635.7	7.36	36642	18957	579218	4.37	6751.7	3327	1120	12.1546	45233.9	57691.7	32.8514
上海市	企业	私有/民营或私有/民营控股	2021	0	0	0	0	0	0	12	1	1	0	10.8198	35	1225					9.93	8.45	9.04	8.44	10.98	12.72	7555.34	7.56442	8351	7800000	54339	183932	93.8	519488	998.8	3816.73	635.7	7.36	36642	18957	579218	4.37	6751.7	3327	1120	12.1546	45233.9	57691.7	32.8514
上海市	企业	私有/民营或私有/民营控股	2021	0	0	0	0	0	0	12	1	1	0	11.5129	33	1089					9.93	8.45	9.04	8.44	10.98	12.72	7555.34	7.56442	8351	7800000	54339	183932	93.8	519488	998.8	3816.73	635.7	7.36	36642	18957	579218	4.37	6751.7	3327	1120	12.1546	45233.9	57691.7	32.8514
上海市			2021	0	0	0	0	0	0	4	1	1	0	10.6454	65	4225					9.93	8.45	9.04	8.44	10.98	12.72	7555.34	7.56442	8351	7800000	54339	183932	93.8	519488	998.8	3816.73	635.7	7.36	36642	18957	579218	4.37	6751.7	3327	1120	12.1546	45233.9	57691.7	32.8514
上海市	无单位/自雇（包括个体户）		2021	1	1	0	0	0	0	6	1	1	0	10.8198	37	1369					9.93	8.45	9.04	8.44	10.98	12.72	7555.34	7.56442	8351	7800000	54339	183932	93.8	519488	998.8	3816.73	635.7	7.36	36642	18957	579218	4.37	6751.7	3327	1120	12.1546	45233.9	57691.7	32.8514
上海市			2021	0	0	0	0	0	0	6	1	1	0	10.7277	60	3600					9.93	8.45	9.04	8.44	10.98	12.72	7555.34	7.56442	8351	7800000	54339	183932	93.8	519488	998.8	3816.73	635.7	7.36	36642	18957	579218	4.37	6751.7	3327	1120	12.1546	45233.9	57691.7	32.8514
上海市	无单位/自雇（包括个体户）		2021	0	0	0	0	0	0	4	1	1	0	10.8967	58	3364					9.93	8.45	9.04	8.44	10.98	12.72	7555.34	7.56442	8351	7800000	54339	183932	93.8	519488	998.8	3816.73	635.7	7.36	36642	18957	579218	4.37	6751.7	3327	1120	12.1546	45233.9	57691.7	32.8514
上海市			2021	0	0	0	0	0	0	6	1	1	0		49	2401					9.93	8.45	9.04	8.44	10.98	12.72	7555.34	7.56442	8351	7800000	54339	183932	93.8	519488	998.8	3816.73	635.7	7.36	36642	18957	579218	4.37	6751.7	3327	1120	12.1546	45233.9	57691.7	32.8514
上海市	企业	国有或国有控股	2021	0	0	0	1	1	0	12	1	1	0	12.6115	53	2809					9.93	8.45	9.04	8.44	10.98	12.72	7555.34	7.56442	8351	7800000	54339	183932	93.8	519488	998.8	3816.73	635.7	7.36	36642	18957	579218	4.37	6751.7	3327	1120	12.1546	45233.9	57691.7	32.8514
上海市			2021	0	0	0	0	0	0	7	1	1	0	10.7144	58	3364					9.93	8.45	9.04	8.44	10.98	12.72	7555.34	7.56442	8351	7800000	54339	183932	93.8	519488	998.8	3816.73	635.7	7.36	36642	18957	579218	4.37	6751.7	3327	1120	12.1546	45233.9	57691.7	32.8514
上海市	企业	集体所有或集体控股	2021	0	0	0	0	1	0	6	1	1	0	10.8198	53	2809					9.93	8.45	9.04	8.44	10.98	12.72	7555.34	7.56442	8351	7800000	54339	183932	93.8	519488	998.8	3816.73	635.7	7.36	36642	18957	579218	4.37	6751.7	3327	1120	12.1546	45233.9	57691.7	32.8514
上海市	企业	国有或国有控股	2021	0	0	0	1	0	1	12	1	1	0	12.2061	54	2916					9.93	8.45	9.04	8.44	10.98	12.72	7555.34	7.56442	8351	7800000	54339	183932	93.8	519488	998.8	3816.73	635.7	7.36	36642	18957	579218	4.37	6751.7	3327	1120	12.1546	45233.9	57691.7	32.8514
上海市	企业	私有/民营或私有/民营控股	2021	0	0	0	0	0	0	6	1	1	0	10.8198	35	1225					9.93	8.45	9.04	8.44	10.98	12.72	7555.34	7.56442	8351	7800000	54339	183932	93.8	519488	998.8	3816.73	635.7	7.36	36642	18957	579218	4.37	6751.7	3327	1120	12.1546	45233.9	57691.7	32.8514
上海市			2021	0	0	0	0	0	0	4	1	0	1	9.90349	39	1521					9.93	8.45	9.04	8.44	10.98	12.72	7555.34	7.56442	8351	7800000	54339	183932	93.8	519488	998.8	3816.73	635.7	7.36	36642	18957	579218	4.37	6751.7	3327	1120	12.1546	45233.9	57691.7	32.8514
上海市			2021	0	0	0	0	0	0	6	1	0	0		19	361					9.93	8.45	9.04	8.44	10.98	12.72	7555.34	7.56442	8351	7800000	54339	183932	93.8	519488	998.8	3816.73	635.7	7.36	36642	18957	579218	4.37	6751.7	3327	1120	12.1546	45233.9	57691.7	32.8514
上海市	企业	国有或国有控股	2021	1	1	0	1	1	0	10	0	1	0	11.5129	25	625					9.93	8.45	9.04	8.44	10.98	12.72	7555.34	7.56442	8351	7800000	54339	183932	93.8	519488	998.8	3816.73	635.7	7.36	36642	18957	579218	4.37	6751.7	3327	1120	12.1546	45233.9	57691.7	32.8514
上海市			2021	0	0	0	0	0	0	12	1	0	0	16.1181	20	400					9.93	8.45	9.04	8.44	10.98	12.72	7555.34	7.56442	8351	7800000	54339	183932	93.8	519488	998.8	3816.73	635.7	7.36	36642	18957	579218	4.37	6751.7	3327	1120	12.1546	45233.9	57691.7	32.8514
上海市			2021	0	0	0	0	0	0	4	0	1	0	10.7144	35	1225					9.93	8.45	9.04	8.44	10.98	12.72	7555.34	7.56442	8351	7800000	54339	183932	93.8	519488	998.8	3816.73	635.7	7.36	36642	18957	579218	4.37	6751.7	3327	1120	12.1546	45233.9	57691.7	32.8514
上海市	企业	国有或国有控股	2021	0	0	0	1	1	1	11	1	1	0	11.5129	34	1156					9.93	8.45	9.04	8.44	10.98	12.72	7555.34	7.56442	8351	7800000	54339	183932	93.8	519488	998.8	3816.73	635.7	7.36	36642	18957	579218	4.37	6751.7	3327	1120	12.1546	45233.9	57691.7	32.8514
上海市			2021	0	0	0	0	1	0	6	1	1	0	12.2061	60	3600					9.93	8.45	9.04	8.44	10.98	12.72	7555.34	7.56442	8351	7800000	54339	183932	93.8	519488	998.8	3816.73	635.7	7.36	36642	18957	579218	4.37	6751.7	3327	1120	12.1546	45233.9	57691.7	32.8514
上海市	企业	私有/民营或私有/民营控股	2021	0	0	0	0	1	0	4	1	1	0	10.5966	30	900					9.93	8.45	9.04	8.44	10.98	12.72	7555.34	7.56442	8351	7800000	54339	183932	93.8	519488	998.8	3816.73	635.7	7.36	36642	18957	579218	4.37	6751.7	3327	1120	12.1546	45233.9	57691.7	32.8514
上海市			2021	0	0	0	0	0	0	6	1	0	1	11.0021	57	3249					9.93	8.45	9.04	8.44	10.98	12.72	7555.34	7.56442	8351	7800000	54339	183932	93.8	519488	998.8	3816.73	635.7	7.36	36642	18957	579218	4.37	6751.7	3327	1120	12.1546	45233.9	57691.7	32.8514
上海市			2021	0	0	0	0	1	0	12	1	0	0	8.00637	21	441					9.93	8.45	9.04	8.44	10.98	12.72	7555.34	7.56442	8351	7800000	54339	183932	93.8	519488	998.8	3816.73	635.7	7.36	36642	18957	579218	4.37	6751.7	3327	1120	12.1546	45233.9	57691.7	32.8514
上海市			2021	0	0	0	0	1	1	3	1	1	0	11.0021	62	3844					9.93	8.45	9.04	8.44	10.98	12.72	7555.34	7.56442	8351	7800000	54339	183932	93.8	519488	998.8	3816.73	635.7	7.36	36642	18957	579218	4.37	6751.7	3327	1120	12.1546	45233.9	57691.7	32.8514
上海市	事业单位	国有或国有控股	2021	0	0	0	1	0	0	12	1	0	0	11.6952	28	784					9.93	8.45	9.04	8.44	10.98	12.72	7555.34	7.56442	8351	7800000	54339	183932	93.8	519488	998.8	3816.73	635.7	7.36	36642	18957	579218	4.37	6751.7	3327	1120	12.1546	45233.9	57691.7	32.8514
上海市	企业	其他	2021	0	0	0	0	1	1	12	1	1	0	11.9184	54	2916					9.93	8.45	9.04	8.44	10.98	12.72	7555.34	7.56442	8351	7800000	54339	183932	93.8	519488	998.8	3816.73	635.7	7.36	36642	18957	579218	4.37	6751.7	3327	1120	12.1546	45233.9	57691.7	32.8514
上海市	企业	外资所有或外资控股	2021	0	0	0	0	1	0	12	1	1	0	13.5924	36	1296					9.93	8.45	9.04	8.44	10.98	12.72	7555.34	7.56442	8351	7800000	54339	183932	93.8	519488	998.8	3816.73	635.7	7.36	36642	18957	579218	4.37	6751.7	3327	1120	12.1546	45233.9	57691.7	32.8514
上海市	企业	私有/民营或私有/民营控股	2021	1	0	1	0	0	0	1	1	0	0	13.8155	29	841					9.93	8.45	9.04	8.44	10.98	12.72	7555.34	7.56442	8351	7800000	54339	183932	93.8	519488	998.8	3816.73	635.7	7.36	36642	18957	579218	4.37	6751.7	3327	1120	12.1546	45233.9	57691.7	32.8514
上海市	企业	私有/民营或私有/民营控股	2021	0	0	0	0	1	0	10	1	1	0	13.1224	38	1444					9.93	8.45	9.04	8.44	10.98	12.72	7555.34	7.56442	8351	7800000	54339	183932	93.8	519488	998.8	3816.73	635.7	7.36	36642	18957	579218	4.37	6751.7	3327	1120	12.1546	45233.9	57691.7	32.8514
上海市			2021	0	0	0	0	0	0	7	1	1	0	9.90349	48	2304					9.93	8.45	9.04	8.44	10.98	12.72	7555.34	7.56442	8351	7800000	54339	183932	93.8	519488	998.8	3816.73	635.7	7.36	36642	18957	579218	4.37	6751.7	3327	1120	12.1546	45233.9	57691.7	32.8514
上海市	企业	外资所有或外资控股	2021	0	0	0	0	0	0	12	1	0	0	12.6115	43	1849					9.93	8.45	9.04	8.44	10.98	12.72	7555.34	7.56442	8351	7800000	54339	183932	93.8	519488	998.8	3816.73	635.7	7.36	36642	18957	579218	4.37	6751.7	3327	1120	12.1546	45233.9	57691.7	32.8514
上海市	企业	外资所有或外资控股	2021	0	0	0	0	0	1	10	0	0	0	11.0021	22	484					9.93	8.45	9.04	8.44	10.98	12.72	7555.34	7.56442	8351	7800000	54339	183932	93.8	519488	998.8	3816.73	635.7	7.36	36642	18957	579218	4.37	6751.7	3327	1120	12.1546	45233.9	57691.7	32.8514
上海市	无单位/自雇（包括个体户）		2021	1	1	0	0	1	0	4	1	1	0	12.2061	45	2025					9.93	8.45	9.04	8.44	10.98	12.72	7555.34	7.56442	8351	7800000	54339	183932	93.8	519488	998.8	3816.73	635.7	7.36	36642	18957	579218	4.37	6751.7	3327	1120	12.1546	45233.9	57691.7	32.8514
上海市	企业	外资所有或外资控股	2021	0	0	0	0	0	0	12	1	0	0	14.0779	46	2116					9.93	8.45	9.04	8.44	10.98	12.72	7555.34	7.56442	8351	7800000	54339	183932	93.8	519488	998.8	3816.73	635.7	7.36	36642	18957	579218	4.37	6751.7	3327	1120	12.1546	45233.9	57691.7	32.8514
上海市			2021	0	0	0	0	0	1	6	1	1	0	10.4913	60	3600					9.93	8.45	9.04	8.44	10.98	12.72	7555.34	7.56442	8351	7800000	54339	183932	93.8	519488	998.8	3816.73	635.7	7.36	36642	18957	579218	4.37	6751.7	3327	1120	12.1546	45233.9	57691.7	32.8514
上海市	企业	拒绝回答	2021	0	0	0	0	0	0	12	1	0	0	11.5129	30	900					9.93	8.45	9.04	8.44	10.98	12.72	7555.34	7.56442	8351	7800000	54339	183932	93.8	519488	998.8	3816.73	635.7	7.36	36642	18957	579218	4.37	6751.7	3327	1120	12.1546	45233.9	57691.7	32.8514
上海市	企业	外资所有或外资控股	2021	0	0	0	0	1	0	12	1	1	0	12.6115	35	1225					9.93	8.45	9.04	8.44	10.98	12.72	7555.34	7.56442	8351	7800000	54339	183932	93.8	519488	998.8	3816.73	635.7	7.36	36642	18957	579218	4.37	6751.7	3327	1120	12.1546	45233.9	57691.7	32.8514
上海市			2021	0	0	0	0	1	0	4	1	0	1	10.8198	60	3600					9.93	8.45	9.04	8.44	10.98	12.72	7555.34	7.56442	8351	7800000	54339	183932	93.8	519488	998.8	3816.73	635.7	7.36	36642	18957	579218	4.37	6751.7	3327	1120	12.1546	45233.9	57691.7	32.8514
上海市	事业单位	国有或国有控股	2021	0	0	0	1	1	0	6	1	0	0	11.4616	47	2209					9.93	8.45	9.04	8.44	10.98	12.72	7555.34	7.56442	8351	7800000	54339	183932	93.8	519488	998.8	3816.73	635.7	7.36	36642	18957	579218	4.37	6751.7	3327	1120	12.1546	45233.9	57691.7	32.8514
上海市	党政机关		2021	0	0	0	1	1	0	11	1	0	0	11.5129	30	900					9.93	8.45	9.04	8.44	10.98	12.72	7555.34	7.56442	8351	7800000	54339	183932	93.8	519488	998.8	3816.73	635.7	7.36	36642	18957	579218	4.37	6751.7	3327	1120	12.1546	45233.9	57691.7	32.8514
上海市	企业	外资所有或外资控股	2021	0	0	0	0	1	0	13	1	0	0	12.2061	32	1024					9.93	8.45	9.04	8.44	10.98	12.72	7555.34	7.56442	8351	7800000	54339	183932	93.8	519488	998.8	3816.73	635.7	7.36	36642	18957	579218	4.37	6751.7	3327	1120	12.1546	45233.9	57691.7	32.8514
上海市			2021	0	0	0	0	0	1	7	1	1	0	10.779	60	3600					9.93	8.45	9.04	8.44	10.98	12.72	7555.34	7.56442	8351	7800000	54339	183932	93.8	519488	998.8	3816.73	635.7	7.36	36642	18957	579218	4.37	6751.7	3327	1120	12.1546	45233.9	57691.7	32.8514
上海市			2021	0	0	0	0	0	0	11	0	1	0		30	900					9.93	8.45	9.04	8.44	10.98	12.72	7555.34	7.56442	8351	7800000	54339	183932	93.8	519488	998.8	3816.73	635.7	7.36	36642	18957	579218	4.37	6751.7	3327	1120	12.1546	45233.9	57691.7	32.8514
上海市			2021	0	0	0	0	0	0	4	1	1	0	10.5966	61	3721					9.93	8.45	9.04	8.44	10.98	12.72	7555.34	7.56442	8351	7800000	54339	183932	93.8	519488	998.8	3816.73	635.7	7.36	36642	18957	579218	4.37	6751.7	3327	1120	12.1546	45233.9	57691.7	32.8514
上海市	党政机关		2021	0	0	0	1	1	0	12	1	1	0	11.5129	31	961					9.93	8.45	9.04	8.44	10.98	12.72	7555.34	7.56442	8351	7800000	54339	183932	93.8	519488	998.8	3816.73	635.7	7.36	36642	18957	579218	4.37	6751.7	3327	1120	12.1546	45233.9	57691.7	32.8514
上海市			2021	0	0	0	0	1	1	7	1	1	0	11.2898	60	3600					9.93	8.45	9.04	8.44	10.98	12.72	7555.34	7.56442	8351	7800000	54339	183932	93.8	519488	998.8	3816.73	635.7	7.36	36642	18957	579218	4.37	6751.7	3327	1120	12.1546	45233.9	57691.7	32.8514
上海市			2021	0	0	0	0	1	0	4	1	1	0	9.90349	55	3025					9.93	8.45	9.04	8.44	10.98	12.72	7555.34	7.56442	8351	7800000	54339	183932	93.8	519488	998.8	3816.73	635.7	7.36	36642	18957	579218	4.37	6751.7	3327	1120	12.1546	45233.9	57691.7	32.8514
上海市			2021	0	0	0	0	1	0	4	1	0	1	11.0821	64	4096					9.93	8.45	9.04	8.44	10.98	12.72	7555.34	7.56442	8351	7800000	54339	183932	93.8	519488	998.8	3816.73	635.7	7.36	36642	18957	579218	4.37	6751.7	3327	1120	12.1546	45233.9	57691.7	32.8514
上海市			2021	0	0	0	0	1	0	4	1	1	0	9.39266	58	3364					9.93	8.45	9.04	8.44	10.98	12.72	7555.34	7.56442	8351	7800000	54339	183932	93.8	519488	998.8	3816.73	635.7	7.36	36642	18957	579218	4.37	6751.7	3327	1120	12.1546	45233.9	57691.7	32.8514
上海市	事业单位	私有/民营或私有/民营控股	2021	0	0	0	1	1	0	3	0	0	0	10.3089	27	729					9.93	8.45	9.04	8.44	10.98	12.72	7555.34	7.56442	8351	7800000	54339	183932	93.8	519488	998.8	3816.73	635.7	7.36	36642	18957	579218	4.37	6751.7	3327	1120	12.1546	45233.9	57691.7	32.8514
上海市			2021	0	0	0	0	1	0	6	1	1	0	16.1181	59	3481					9.93	8.45	9.04	8.44	10.98	12.72	7555.34	7.56442	8351	7800000	54339	183932	93.8	519488	998.8	3816.73	635.7	7.36	36642	18957	579218	4.37	6751.7	3327	1120	12.1546	45233.9	57691.7	32.8514
上海市	企业	私有/民营或私有/民营控股	2021	0	0	0	0	1	0	10	1	0	0	11.9184	28	784					9.93	8.45	9.04	8.44	10.98	12.72	7555.34	7.56442	8351	7800000	54339	183932	93.8	519488	998.8	3816.73	635.7	7.36	36642	18957	579218	4.37	6751.7	3327	1120	12.1546	45233.9	57691.7	32.8514
上海市	企业	国有或国有控股	2021	0	0	0	1	0	0	11	1	1	0	11.6952	40	1600					9.93	8.45	9.04	8.44	10.98	12.72	7555.34	7.56442	8351	7800000	54339	183932	93.8	519488	998.8	3816.73	635.7	7.36	36642	18957	579218	4.37	6751.7	3327	1120	12.1546	45233.9	57691.7	32.8514
上海市	企业	私有/民营或私有/民营控股	2021	0	0	0	0	0	0	10	1	0	0	10.8198	27	729					9.93	8.45	9.04	8.44	10.98	12.72	7555.34	7.56442	8351	7800000	54339	183932	93.8	519488	998.8	3816.73	635.7	7.36	36642	18957	579218	4.37	6751.7	3327	1120	12.1546	45233.9	57691.7	32.8514
上海市	企业	外资所有或外资控股	2021	0	0	0	0	1	0	10	1	1	0	11.5129	30	900					9.93	8.45	9.04	8.44	10.98	12.72	7555.34	7.56442	8351	7800000	54339	183932	93.8	519488	998.8	3816.73	635.7	7.36	36642	18957	579218	4.37	6751.7	3327	1120	12.1546	45233.9	57691.7	32.8514
上海市			2021	0	0	0	0	1	1	4	1	1	0	10.8967	61	3721					9.93	8.45	9.04	8.44	10.98	12.72	7555.34	7.56442	8351	7800000	54339	183932	93.8	519488	998.8	3816.73	635.7	7.36	36642	18957	579218	4.37	6751.7	3327	1120	12.1546	45233.9	57691.7	32.8514
上海市	事业单位	国有或国有控股	2021	0	0	0	1	0	0	9	1	1	0	10.779	52	2704					9.93	8.45	9.04	8.44	10.98	12.72	7555.34	7.56442	8351	7800000	54339	183932	93.8	519488	998.8	3816.73	635.7	7.36	36642	18957	579218	4.37	6751.7	3327	1120	12.1546	45233.9	57691.7	32.8514
上海市			2021	0	0	0	0	0	0	6	1	0	1	16.1181	60	3600					9.93	8.45	9.04	8.44	10.98	12.72	7555.34	7.56442	8351	7800000	54339	183932	93.8	519488	998.8	3816.73	635.7	7.36	36642	18957	579218	4.37	6751.7	3327	1120	12.1546	45233.9	57691.7	32.8514
上海市	企业	国有或国有控股	2021	0	0	0	1	1	0	9	1	1	0	11.5129	38	1444					9.93	8.45	9.04	8.44	10.98	12.72	7555.34	7.56442	8351	7800000	54339	183932	93.8	519488	998.8	3816.73	635.7	7.36	36642	18957	579218	4.37	6751.7	3327	1120	12.1546	45233.9	57691.7	32.8514
上海市	企业	私有/民营或私有/民营控股	2021	0	0	0	0	0	0	4	1	1	0	8.9872	55	3025					9.93	8.45	9.04	8.44	10.98	12.72	7555.34	7.56442	8351	7800000	54339	183932	93.8	519488	998.8	3816.73	635.7	7.36	36642	18957	579218	4.37	6751.7	3327	1120	12.1546	45233.9	57691.7	32.8514
上海市	事业单位	国有或国有控股	2021	0	0	0	1	1	0	10	1	1	0	10.5966	27	729					9.93	8.45	9.04	8.44	10.98	12.72	7555.34	7.56442	8351	7800000	54339	183932	93.8	519488	998.8	3816.73	635.7	7.36	36642	18957	579218	4.37	6751.7	3327	1120	12.1546	45233.9	57691.7	32.8514
上海市	企业	国有或国有控股	2021	0	0	0	1	1	1	12	1	1	0	12.1007	36	1296					9.93	8.45	9.04	8.44	10.98	12.72	7555.34	7.56442	8351	7800000	54339	183932	93.8	519488	998.8	3816.73	635.7	7.36	36642	18957	579218	4.37	6751.7	3327	1120	12.1546	45233.9	57691.7	32.8514
上海市			2021	0	0	0	0	0	1	9	1	1	0	11.1562	58	3364					9.93	8.45	9.04	8.44	10.98	12.72	7555.34	7.56442	8351	7800000	54339	183932	93.8	519488	998.8	3816.73	635.7	7.36	36642	18957	579218	4.37	6751.7	3327	1120	12.1546	45233.9	57691.7	32.8514
上海市			2021	0	0	0	0	0	0	10	1	1	0	10.5966	65	4225					9.93	8.45	9.04	8.44	10.98	12.72	7555.34	7.56442	8351	7800000	54339	183932	93.8	519488	998.8	3816.73	635.7	7.36	36642	18957	579218	4.37	6751.7	3327	1120	12.1546	45233.9	57691.7	32.8514
上海市	企业	私有/民营或私有/民营控股	2021	0	0	0	0	1	0	12	0	0	0	11.2898	24	576					9.93	8.45	9.04	8.44	10.98	12.72	7555.34	7.56442	8351	7800000	54339	183932	93.8	519488	998.8	3816.73	635.7	7.36	36642	18957	579218	4.37	6751.7	3327	1120	12.1546	45233.9	57691.7	32.8514
上海市	企业	私有/民营或私有/民营控股	2021	0	0	0	0	0	0	12	1	1	0	10.8198	33	1089					9.93	8.45	9.04	8.44	10.98	12.72	7555.34	7.56442	8351	7800000	54339	183932	93.8	519488	998.8	3816.73	635.7	7.36	36642	18957	579218	4.37	6751.7	3327	1120	12.1546	45233.9	57691.7	32.8514
上海市			2021	0	0	0	0	0	0	4	1	0	0	10.0858	53	2809					9.93	8.45	9.04	8.44	10.98	12.72	7555.34	7.56442	8351	7800000	54339	183932	93.8	519488	998.8	3816.73	635.7	7.36	36642	18957	579218	4.37	6751.7	3327	1120	12.1546	45233.9	57691.7	32.8514
上海市	企业	私有/民营或私有/民营控股	2021	1	1	0	0	0	0	12	1	1	0	11.0021	35	1225					9.93	8.45	9.04	8.44	10.98	12.72	7555.34	7.56442	8351	7800000	54339	183932	93.8	519488	998.8	3816.73	635.7	7.36	36642	18957	579218	4.37	6751.7	3327	1120	12.1546	45233.9	57691.7	32.8514
上海市	企业	私有/民营或私有/民营控股	2021	0	0	0	0	0	0	9	1	1	0	10.8198	36	1296					9.93	8.45	9.04	8.44	10.98	12.72	7555.34	7.56442	8351	7800000	54339	183932	93.8	519488	998.8	3816.73	635.7	7.36	36642	18957	579218	4.37	6751.7	3327	1120	12.1546	45233.9	57691.7	32.8514
上海市	企业	私有/民营或私有/民营控股	2021	0	0	0	0	0	0	12	1	0	0	16.1181	23	529					9.93	8.45	9.04	8.44	10.98	12.72	7555.34	7.56442	8351	7800000	54339	183932	93.8	519488	998.8	3816.73	635.7	7.36	36642	18957	579218	4.37	6751.7	3327	1120	12.1546	45233.9	57691.7	32.8514
上海市	企业	外资所有或外资控股	2021	0	0	0	0	1	0	12	1	1	0	11.5129	34	1156					9.93	8.45	9.04	8.44	10.98	12.72	7555.34	7.56442	8351	7800000	54339	183932	93.8	519488	998.8	3816.73	635.7	7.36	36642	18957	579218	4.37	6751.7	3327	1120	12.1546	45233.9	57691.7	32.8514
上海市			2021	0	0	0	0	1	0	6	1	1	0	10.4913	54	2916					9.93	8.45	9.04	8.44	10.98	12.72	7555.34	7.56442	8351	7800000	54339	183932	93.8	519488	998.8	3816.73	635.7	7.36	36642	18957	579218	4.37	6751.7	3327	1120	12.1546	45233.9	57691.7	32.8514
上海市	无单位/自雇（包括个体户）		2021	1	0	1	0	1	0	12	1	0	0	10.3089	25	625					9.93	8.45	9.04	8.44	10.98	12.72	7555.34	7.56442	8351	7800000	54339	183932	93.8	519488	998.8	3816.73	635.7	7.36	36642	18957	579218	4.37	6751.7	3327	1120	12.1546	45233.9	57691.7	32.8514
上海市			2021	0	0	0	0	1	0	6	1	1	0	10.5453	59	3481					9.93	8.45	9.04	8.44	10.98	12.72	7555.34	7.56442	8351	7800000	54339	183932	93.8	519488	998.8	3816.73	635.7	7.36	36642	18957	579218	4.37	6751.7	3327	1120	12.1546	45233.9	57691.7	32.8514
上海市			2021	0	0	0	0	0	0	4	1	1	0	10.6454	62	3844					9.93	8.45	9.04	8.44	10.98	12.72	7555.34	7.56442	8351	7800000	54339	183932	93.8	519488	998.8	3816.73	635.7	7.36	36642	18957	579218	4.37	6751.7	3327	1120	12.1546	45233.9	57691.7	32.8514
上海市			2021	0	0	0	0	0	0	7	1	1	0	11.1419	60	3600					9.93	8.45	9.04	8.44	10.98	12.72	7555.34	7.56442	8351	7800000	54339	183932	93.8	519488	998.8	3816.73	635.7	7.36	36642	18957	579218	4.37	6751.7	3327	1120	12.1546	45233.9	57691.7	32.8514
上海市	企业	私有/民营或私有/民营控股	2021	0	0	0	0	1	0	10	1	0	0	12.2061	37	1369					9.93	8.45	9.04	8.44	10.98	12.72	7555.34	7.56442	8351	7800000	54339	183932	93.8	519488	998.8	3816.73	635.7	7.36	36642	18957	579218	4.37	6751.7	3327	1120	12.1546	45233.9	57691.7	32.8514
上海市			2021	0	0	0	0	1	0	4	1	0	1	11.0021	65	4225					9.93	8.45	9.04	8.44	10.98	12.72	7555.34	7.56442	8351	7800000	54339	183932	93.8	519488	998.8	3816.73	635.7	7.36	36642	18957	579218	4.37	6751.7	3327	1120	12.1546	45233.9	57691.7	32.8514
上海市			2021	0	0	0	0	0	0	7	1	0	1	10.7144	58	3364					9.93	8.45	9.04	8.44	10.98	12.72	7555.34	7.56442	8351	7800000	54339	183932	93.8	519488	998.8	3816.73	635.7	7.36	36642	18957	579218	4.37	6751.7	3327	1120	12.1546	45233.9	57691.7	32.8514
上海市	事业单位	国有或国有控股	2021	0	0	0	1	1	0	8	1	1	0	11.1562	36	1296					9.93	8.45	9.04	8.44	10.98	12.72	7555.34	7.56442	8351	7800000	54339	183932	93.8	519488	998.8	3816.73	635.7	7.36	36642	18957	579218	4.37	6751.7	3327	1120	12.1546	45233.9	57691.7	32.8514
上海市	社会团体、居/村委会	国有或国有控股	2021	0	0	0	0	0	1	7	1	1	0	11.2898	60	3600					9.93	8.45	9.04	8.44	10.98	12.72	7555.34	7.56442	8351	7800000	54339	183932	93.8	519488	998.8	3816.73	635.7	7.36	36642	18957	579218	4.37	6751.7	3327	1120	12.1546	45233.9	57691.7	32.8514
上海市	企业	国有或国有控股	2021	0	0	0	1	1	0	6	1	1	0	10.0858	57	3249					9.93	8.45	9.04	8.44	10.98	12.72	7555.34	7.56442	8351	7800000	54339	183932	93.8	519488	998.8	3816.73	635.7	7.36	36642	18957	579218	4.37	6751.7	3327	1120	12.1546	45233.9	57691.7	32.8514
[truncated: 41,037 more rows]
[truncated: 85 more columns]
